# Supplementary material for: Early-stage idiopathic Parkinson’s disease is associated with reduced circular RNA expression
Source: NPJ Parkinsons Dis. 2024 Jan 20;10:25. doi: 10.1038/s41531-024-00636-y (PMC10799891; doi:10.1038/s41531-024-00636-y)
Supplement: Supplementary file 3 — Supplmentary Data 1 [file 41531_2024_636_MOESM3_ESM.xlsx]

## Sheet: SData 1
Supplementary Data 1. Differential expression of genes
Table showing the results of differential expression analysis of genes between early-stage idiopathic Parkinson's disease (PD) patients and controls in PPMI and ICICLE-PD cohorts. Each gene is given as it's Ensembl ID and gene symbol along with whether it is significantly differentially expressed in PPMI and replicated in ICICLE-PD (FDR <0.05 and log2 fold change >0.1/<-0.1). For each cohort, we …
				PPMI						ICICLE-PD
Gene ID	Gene symbol	Significant in PPMI	Replicated in ICICLE-PD	Normalised mean expression	Fold Change (log2)	Fold Change SE	Stat	P-value	FDR	Normalised mean expression	Fold Change (log2)	Fold Change (SE)	Stat	P-value	FDR
ENSG00000181778	TMEM252	Y	Y	94.9042	0.264144	0.0626443	4.21657	2.48044e-05	0.0313646	113.544	0.365709	0.116311	3.14423	0.00166525	0.0494472
ENSG00000113368	LMNB1	Y	Y	1805.15	0.229226	0.0597245	3.83805	0.000124015	0.0477484	2273.68	0.303347	0.0992823	3.0554	0.0022476	0.0494472
ENSG00000164674	SYTL3	Y		1163.02	0.177246	0.042315	4.18872	2.80533e-05	0.0313646	1897.44	0.20678	0.0750638	2.75472	0.00587427	0.0823764
ENSG00000135828	RNASEL	Y		2842.72	0.104959	0.0260694	4.02616	5.66963e-05	0.0417259	4519.72	0.126547	0.04732	2.67429	0.00748876	0.0823764
ENSG00000213390	ARHGAP19	Y		2053.27	0.119618	0.0305991	3.90919	9.26042e-05	0.0462581	2707.31	0.146154	0.0581976	2.51134	0.0120275	0.105842
ENSG00000102010	BMX	Y		189.324	0.330404	0.0775352	4.26135	2.03197e-05	0.0313646	342.995	0.335059	0.143218	2.33951	0.0193092	0.141601
ENSG00000140563	MCTP2	Y		8178.85	0.15289	0.0386578	3.95495	7.65504e-05	0.0427389	11099.2	0.136866	0.0660949	2.07076	0.0383816	0.241256
ENSG00000108424	KPNB1	Y		5210.88	0.143266	0.0335741	4.26716	1.97975e-05	0.0313646	7821.76	0.127153	0.0653316	1.94627	0.0516221	0.252374
ENSG00000145491	ROPN1L	Y		333.046	0.198752	0.0509932	3.89763	9.71389e-05	0.0462581	379.925	0.177632	0.0892078	1.99122	0.046457	0.252374
ENSG00000230593	PPIAP40	Y		45.7818	0.175751	0.0458027	3.83713	0.000124482	0.0477484	76.8955	0.148884	0.0788102	1.88914	0.0588728	0.25904
ENSG00000106628	POLD2	Y		93.7267	-0.149702	0.0358997	-4.17002	3.04579e-05	0.0313646	229.586	-0.148991	0.0832634	-1.78939	0.0735522	0.269691
ENSG00000176978	DPP7	Y		695.396	-0.138594	0.034056	-4.06959	4.70959e-05	0.0384441	1649.48	-0.0948813	0.0521245	-1.82028	0.0687161	0.269691
ENSG00000163162	RNF149	Y		19683.8	0.132059	0.0345797	3.81899	0.000134001	0.0482137	26223.8	0.110109	0.0639883	1.72078	0.0852916	0.288679
ENSG00000057704	TMCC3	Y		2955.46	0.19617	0.0442705	4.43116	9.37261e-06	0.0313646	4530.54	0.141437	0.0881075	1.60528	0.108432	0.327959
ENSG00000135378	PRRG4	Y		1273.62	0.228437	0.0551901	4.13909	3.48689e-05	0.0313646	972.211	0.166255	0.110365	1.50641	0.131962	0.327959
ENSG00000115042	FAHD2A	Y		238.365	-0.101446	0.025032	-4.05264	5.06431e-05	0.0390458	421.901	-0.0749201	0.0517268	-1.44838	0.147511	0.327959
ENSG00000178537	SLC25A20	Y		926.087	0.146613	0.0368187	3.98203	6.83297e-05	0.0427389	1815.47	0.0934958	0.063472	1.47302	0.140744	0.327959
ENSG00000171049	FPR2	Y		6062.58	0.211496	0.0531479	3.97939	6.90924e-05	0.0427389	12971.8	0.154145	0.100776	1.52958	0.126122	0.327959
ENSG00000174007	CEP19	Y		805.29	0.178614	0.0453673	3.93706	8.24849e-05	0.0445171	1250.78	0.119262	0.0826591	1.44282	0.149072	0.327959
ENSG00000105248	YJU2	Y		145.732	-0.10863	0.0283438	-3.83257	0.00012681	0.0477484	345.669	-0.0698793	0.0480442	-1.45448	0.145813	0.327959
ENSG00000166523	CLEC4E	Y		2069.62	0.252503	0.0581632	4.34129	1.4165e-05	0.0313646	3003.37	0.167288	0.124554	1.34309	0.179242	0.356922
ENSG00000234073	AC011816.1	Y		172.162	0.183143	0.046282	3.9571	7.58652e-05	0.0427389	127.031	0.13953	0.107592	1.29684	0.194685	0.356922
ENSG00000143622	RIT1	Y		2725.52	0.110623	0.0284627	3.8866	0.000101659	0.0470277	3620.16	0.0679162	0.0521433	1.30249	0.192749	0.356922
ENSG00000288620	AC092032.2	Y		69.8279	-0.134494	0.0348762	-3.85634	0.000115099	0.0477484	78.1183	-0.108513	0.0811427	-1.33731	0.181122	0.356922
ENSG00000235750	KIAA0040	Y		3650.17	0.11957	0.031305	3.81952	0.000133712	0.0482137	7253.43	0.0722219	0.0586989	1.23038	0.218556	0.384658
ENSG00000225185	PPIAP8	Y		51.104	0.174121	0.044947	3.87391	0.000107102	0.0471849	57.2941	0.114542	0.09779	1.1713	0.241476	0.408652
ENSG00000197363	ZNF517	Y		174.808	-0.117035	0.0294019	-3.98052	6.87655e-05	0.0427389	261.845	-0.0607739	0.053859	-1.12839	0.259156	0.422328
ENSG00000189180	ZNF33A	Y		4959.66	0.10095	0.0242587	4.16139	3.16316e-05	0.0313646	8316.65	0.0457902	0.0422519	1.08374	0.278479	0.43761
ENSG00000227454	MTND4P30	Y		49.576	0.173307	0.0443315	3.90934	9.25482e-05	0.0462581	13.7448	0.158804	0.157314	1.00947	0.312747	0.448287
ENSG00000155926	SLA	Y		12299	0.119487	0.030636	3.90023	9.61014e-05	0.0462581	24138.3	0.0597117	0.0595304	1.00305	0.315839	0.448287
ENSG00000172183	ISG20	Y		2537.7	0.140534	0.0369581	3.80253	0.000143226	0.04934	3772.63	0.0684196	0.0654709	1.04504	0.296005	0.448287
ENSG00000164463	CREBRF	Y		8021.47	0.10037	0.0240393	4.17527	2.97639e-05	0.0313646	12364.3	0.0407386	0.0415026	0.981591	0.326301	0.448626
ENSG00000138050	THUMPD2	Y		306.376	-0.156178	0.0391255	-3.99171	6.55994e-05	0.0427389	416.082	-0.071519	0.0744087	-0.961164	0.336469	0.448626
ENSG00000204345	CD300LD	Y		16.5555	0.592031	0.153876	3.84746	0.000119348	0.0477484	23.6834	-0.231602	0.312182	-0.741879	0.45816	0.592913
ENSG00000165338	HECTD2	Y		113.629	-0.308744	0.0720064	-4.28773	1.80508e-05	0.0313646	136.271	-0.0748379	0.111802	-0.669381	0.503252	0.63266
ENSG00000104522	TSTA3	Y		208.423	-0.385344	0.0784846	-4.9098	9.11697e-07	0.0110879	1537.35	0.0786345	0.137522	0.571794	0.567462	0.674819
ENSG00000186300	ZNF555	Y		630.509	-0.111392	0.0288569	-3.86017	0.000113309	0.0477484	877.671	0.032541	0.0566465	0.574457	0.565659	0.674819
ENSG00000119471	HSDL2	Y		1769.9	0.150845	0.0370841	4.06766	4.74882e-05	0.0384441	2574.17	0.0326332	0.061555	0.530147	0.59601	0.690117
ENSG00000145354	CISD2	Y		1241.06	-0.290628	0.0610602	-4.7597	1.93881e-06	0.0110879	1250.81	0.050026	0.117836	0.424539	0.671173	0.73829
ENSG00000174748	RPL15	Y		10517.5	-0.151671	0.0347564	-4.36383	1.27804e-05	0.0313646	23963.8	-0.0274567	0.06363	-0.431507	0.6661	0.73829
ENSG00000156136	DCK	Y		2154.87	-0.129031	0.031101	-4.14877	3.34262e-05	0.0313646	2594.62	-0.0126754	0.0489093	-0.259162	0.79551	0.853718
ENSG00000100575	TIMM9	Y		47.067	-0.227484	0.0479116	-4.74799	2.05446e-06	0.0110879	64.8069	0.0130811	0.125772	0.104006	0.917165	0.960839
ENSG00000186063	AIDA	Y		2127.33	-0.169958	0.0398101	-4.26922	1.96158e-05	0.0313646	3162.75	0.00454588	0.0667339	0.0681195	0.945691	0.967683
ENSG00000100577	GSTZ1	Y		252.2	-0.102788	0.0244295	-4.20753	2.5818e-05	0.0313646	347.056	0.00218673	0.0556069	0.0393248	0.968631	0.968631
ENSG00000106638	TBL2			630.732	-0.0832271	0.0210331	-3.95695	7.59127e-05	0.0427389	952.5	-0.0505144	0.0413936	-1.22034	0.222335	NA
ENSG00000185753	CXorf38			2006.8	0.0638751	0.0164955	3.87227	0.000107828	0.0471849	3147.08	0.0408318	0.0303976	1.34326	0.179189	NA
ENSG00000240682	ISY1			1132.41	0.0845936	0.0222042	3.8098	0.000139081	0.0489535	1429.93	0.0274587	0.0411493	0.667294	0.504584	NA
ENSG00000123091	RNF11			6900.98	-0.262604	0.0693196	-3.78832	0.000151672	0.0505398	5301.16	0.065452	0.124906	0.524011	0.600271	NA
ENSG00000104549	SQLE			183.042	-0.153323	0.0404949	-3.78623	0.000152952	0.0505398	322.464	-0.0467816	0.0834108	-0.560858	0.574894	NA
ENSG00000108582	CPD			8541.29	0.141452	0.0376123	3.76077	0.000169388	0.0545528	13924.4	0.152778	0.0732692	2.08515	0.0370552	NA
ENSG00000181904	C5orf24			1329.74	-0.0769833	0.0204896	-3.75718	0.000171836	0.0545528	1316.76	-0.0235592	0.033043	-0.712985	0.475855	NA
ENSG00000003402	CFLAR			39478.8	0.118985	0.0317909	3.74275	0.000182019	0.0566745	44860.4	0.0771474	0.0570808	1.35155	0.17652	NA
ENSG00000214706	IFRD2			394.963	-0.12228	0.0327198	-3.7372	0.000186079	0.0568453	791.74	-0.117026	0.0640433	-1.8273	0.0676553	NA
ENSG00000078114	NEBL			179.214	-0.731065	0.196731	-3.71606	0.000202356	0.0606732	205.495	-0.305848	0.449149	-0.680951	0.495903	NA
ENSG00000071537	SEL1L			5282.33	0.0889219	0.0239728	3.70928	0.00020785	0.0611874	7223.25	0.00953906	0.0493432	0.193321	0.846708	NA
ENSG00000152484	USP12			3176.11	-0.189811	0.0512528	-3.70342	0.000212713	0.0615006	3935.02	0.106819	0.115156	0.927598	0.353616	NA
ENSG00000215301	DDX3X			24206.3	0.0876171	0.0237999	3.6814	0.000231956	0.0658878	31652	0.0297929	0.0459396	0.648522	0.516648	NA
ENSG00000111843	TMEM14C			408.133	-0.141821	0.0386731	-3.66717	0.000245249	0.0661831	536.627	-0.0413499	0.0671325	-0.615945	0.537931	NA
ENSG00000189067	LITAF			13955.4	0.158527	0.0432802	3.66281	0.000249462	0.0661831	25891.6	0.0687257	0.08312	0.826825	0.408336	NA
ENSG00000282988	AL031777.2			470.151	0.202308	0.0552653	3.66067	0.000251557	0.0661831	595.284	0.25169	0.124049	2.02897	0.0424617	NA
ENSG00000069974	RAB27A			2789.2	0.0987925	0.0270137	3.65713	0.00025506	0.0661831	4449	0.0773201	0.0495239	1.56127	0.11846	NA
ENSG00000112200	ZNF451			4661.41	-0.0921478	0.0252047	-3.65597	0.000256209	0.0661831	6601.21	0.0152455	0.0350637	0.434795	0.663711	NA
ENSG00000223819	PPIAP89			104.901	0.157332	0.043077	3.65234	0.000259863	0.0661831	42.9137	0.150847	0.100509	1.50083	0.133399	NA
ENSG00000173598	NUDT4			4360.14	-0.200366	0.0548856	-3.65062	0.00026161	0.0661831	4457.92	0.0642992	0.0895063	0.718376	0.472525	NA
ENSG00000169359	SLC33A1			2420.3	-0.0635899	0.0174595	-3.64213	0.000270386	0.0673512	2796.77	-0.0558676	0.0331016	-1.68776	0.0914569	NA
ENSG00000112096	SOD2			113859	0.185066	0.0508764	3.63757	0.000275223	0.0675172	127339	0.111036	0.0903697	1.22869	0.21919	NA
ENSG00000277161	PIGW			181.159	-0.0804788	0.0222309	-3.62012	0.000294462	0.0688035	231.402	-0.202039	0.0601649	-3.35808	0.000784856	NA
ENSG00000175348	TMEM9B			1276.71	-0.081627	0.0225634	-3.61767	0.000297271	0.0688035	2089.03	-0.0275833	0.0425404	-0.648402	0.516725	NA
ENSG00000181016	LSMEM1			217.231	0.195673	0.0540899	3.61755	0.000297406	0.0688035	185.248	0.171584	0.106122	1.61686	0.105909	NA
ENSG00000109466	KLHL2			2460.1	0.135896	0.0375692	3.61722	0.000297785	0.0688035	3117.42	0.0640783	0.0710709	0.901611	0.367263	NA
ENSG00000012983	MAP4K5			1326.6	-0.0915058	0.0253459	-3.61028	0.000305863	0.0688035	1894.67	-0.0259499	0.060454	-0.429251	0.667741	NA
ENSG00000137656	BUD13			399.283	0.0729586	0.0202733	3.59876	0.000319743	0.0688035	814.697	-0.00850819	0.0354538	-0.239979	0.810346	NA
ENSG00000136999	CCN3			313.954	0.23943	0.0665726	3.59653	0.00032249	0.0688035	648.781	0.157601	0.11256	1.40015	0.161468	NA
ENSG00000182149	IST1			3854.82	0.0625906	0.0174362	3.58969	0.000331076	0.0688035	7161.35	0.000643199	0.0324647	0.0198123	0.984193	NA
ENSG00000131067	GGT7			162.164	-0.142091	0.0396098	-3.58728	0.00033415	0.0688035	241.158	-0.0935604	0.0807453	-1.15871	0.246574	NA
ENSG00000179119	SPTY2D1			1047.56	0.0636903	0.0177709	3.58397	0.00033841	0.0688035	1555.92	0.0566502	0.0474126	1.19483	0.232152	NA
ENSG00000136167	LCP1			43322.5	0.102998	0.0287484	3.58274	0.000340015	0.0688035	88314.5	0.0381969	0.0574805	0.664519	0.506358	NA
ENSG00000151726	ACSL1			23761.6	0.210219	0.0586955	3.58152	0.000341601	0.0688035	42090.8	0.248475	0.104134	2.38611	0.0170275	NA
ENSG00000100938	GMPR2			1810.1	0.0774996	0.021685	3.57388	0.000351734	0.0688035	2997.74	0.0566071	0.0423942	1.33526	0.181793	NA
ENSG00000135045	C9orf40			262.038	-0.153872	0.0430623	-3.57325	0.000352584	0.0688035	270.725	0.089989	0.0876674	1.02648	0.304664	NA
ENSG00000160551	TAOK1			8308.66	0.060124	0.0168332	3.57174	0.000354611	0.0688035	11280.2	0.120979	0.0381082	3.17461	0.0015004	NA
ENSG00000146859	TMEM140			3875.77	0.152148	0.0427198	3.56153	0.000368696	0.0688035	6973.41	0.188089	0.0795884	2.36328	0.0181142	NA
ENSG00000103569	AQP9			13378.4	0.177234	0.0497935	3.55939	0.00037172	0.0688035	18137.2	0.145809	0.0914604	1.59423	0.110884	NA
ENSG00000168016	TRANK1			11229	0.131383	0.0369201	3.55858	0.000372859	0.0688035	20190.8	0.16437	0.0707511	2.32321	0.020168	NA
ENSG00000163219	ARHGAP25			8778.77	0.0899677	0.0253123	3.55431	0.000378974	0.0688035	15845.2	-0.0641109	0.0445291	-1.43975	0.149938	NA
ENSG00000234518	PTGES3P1			30.2293	0.208644	0.058704	3.55416	0.000379184	0.0688035	55.2546	0.191565	0.124427	1.53957	0.123664	NA
ENSG00000139697	SBNO1			3410.55	0.0551321	0.0155274	3.55063	0.000384316	0.0688035	4035.29	-0.0348579	0.036683	-0.950246	0.341987	NA
ENSG00000131043	AAR2			216.202	-0.0818363	0.0230757	-3.54643	0.000390495	0.0688035	500.178	-0.0750937	0.0468743	-1.60202	0.10915	NA
ENSG00000125652	ALKBH7			607.942	-0.0945114	0.0266722	-3.54344	0.000394938	0.0688035	522.202	-0.106247	0.0568913	-1.86755	0.0618247	NA
ENSG00000161040	FBXL13			478.164	0.222673	0.0628506	3.54289	0.000395773	0.0688035	648.226	0.282969	0.139494	2.02854	0.0425052	NA
ENSG00000169902	TPST1			430.945	0.256715	0.0725264	3.53961	0.000400721	0.0688035	771.595	0.132575	0.125899	1.05302	0.292332	NA
ENSG00000220343	PPIAP74			54.5792	0.15658	0.0442398	3.53935	0.000401117	0.0688035	19.959	0.0502526	0.137397	0.365749	0.714553	NA
ENSG00000102580	DNAJC3			3793.08	0.112813	0.03189	3.53758	0.000403817	0.0688035	6313.93	0.0289379	0.0567688	0.509751	0.610226	NA
ENSG00000076864	RAP1GAP			148.482	-0.722014	0.204212	-3.5356	0.000406847	0.0688035	302.299	-1.15143	0.44065	-2.61303	0.00897425	NA
ENSG00000285253	AC090517.4			148.321	-0.0985037	0.0278734	-3.53397	0.00040937	0.0688035	166.833	-0.148641	0.0604603	-2.45848	0.0139526	NA
ENSG00000221869	CEBPD			2732.38	0.160535	0.0454497	3.53214	0.000412207	0.0688035	3991.78	0.0591932	0.0948465	0.624095	0.532565	NA
ENSG00000141349	G6PC3			149.606	-0.111607	0.0316088	-3.53089	0.000414168	0.0688035	182.244	0.0318403	0.061599	0.516897	0.605228	NA
ENSG00000174516	PELI3			171.738	-0.116743	0.033077	-3.52943	0.00041645	0.0688035	346.708	0.0222221	0.0594638	0.373707	0.708622	NA
ENSG00000093000	NUP50			5297.05	0.0988558	0.0280609	3.5229	0.00042685	0.0694987	8463.69	0.0471206	0.0496046	0.949922	0.342152	NA
ENSG00000122783	CYREN			661.349	-0.0700622	0.0199273	-3.51589	0.000438286	0.0694987	1065.44	-0.0398133	0.0311249	-1.27914	0.200846	NA
ENSG00000144597	EAF1			1282.85	0.0551704	0.015693	3.5156	0.000438761	0.0694987	1802.93	-0.0527412	0.0343985	-1.53324	0.125217	NA
ENSG00000059691	GATB			384.504	-0.0802061	0.0228204	-3.51466	0.000440315	0.0694987	558.653	0.0837293	0.059187	1.41466	0.157169	NA
ENSG00000093134	VNN3			3459.96	0.202241	0.0575674	3.51312	0.000442874	0.0694987	4273.53	0.162641	0.112079	1.45112	0.146746	NA
ENSG00000100644	HIF1A			4659.43	0.0850671	0.0242287	3.51101	0.000446412	0.0694987	8958.25	0.157814	0.0544134	2.90028	0.00372834	NA
ENSG00000131100	ATP6V1E1			1687.22	0.0871408	0.0248475	3.50702	0.00045315	0.0698658	3192.11	0.00729047	0.0370276	0.196893	0.843911	NA
ENSG00000153814	JAZF1			1653.87	-0.203767	0.0581437	-3.50454	0.000457401	0.0698658	1721.03	0.105373	0.113731	0.926505	0.354184	NA
ENSG00000076513	ANKRD13A			7723.43	0.0960686	0.0274819	3.4957	0.000472819	0.0715459	12602.6	0.07583	0.0470525	1.6116	0.107048	NA
ENSG00000013374	NUB1			1800.03	0.105946	0.0303477	3.49107	0.000481084	0.0721225	2939.94	0.0626906	0.0521574	1.20195	0.229383	NA
ENSG00000138069	RAB1A			2543.53	0.0776881	0.0222865	3.48589	0.00049051	0.0727161	2875	0.0645767	0.0430026	1.50169	0.133177	NA
ENSG00000139644	TMBIM6			12554.6	0.0806166	0.0231393	3.48397	0.000494026	0.0727161	25789.8	-0.0272677	0.0549571	-0.496163	0.619779	NA
ENSG00000115946	PNO1			266.926	-0.0882754	0.0253609	-3.48077	0.000499983	0.0729299	434.975	-0.0582158	0.0484154	-1.20242	0.229199	NA
ENSG00000184924	PTRHD1			237.277	-0.126428	0.0363689	-3.47627	0.000508437	0.073054	262.714	-0.140613	0.0824395	-1.70566	0.0880722	NA
ENSG00000158470	B4GALT5			3330.9	0.163109	0.0469312	3.47548	0.000509938	0.073054	5214.99	0.100737	0.0775588	1.29885	0.193995	NA
ENSG00000284773	AC114490.3			90.1373	-0.126812	0.0365119	-3.47316	0.000514369	0.073054	96.508	-0.145735	0.0682809	-2.13435	0.0328144	NA
ENSG00000139112	GABARAPL1			2927.94	0.12823	0.0369611	3.46932	0.000521785	0.0733754	3117.9	0.190917	0.0711607	2.68291	0.00729855	NA
ENSG00000143384	MCL1			59517.3	0.100593	0.0290119	3.46731	0.000525696	0.0733754	84351.2	0.0674548	0.0539978	1.24921	0.211587	NA
ENSG00000140932	CMTM2			1821.81	0.205561	0.0593429	3.46395	0.000532308	0.0735004	2251.86	0.005854	0.107579	0.0544157	0.956604	NA
ENSG00000176390	CRLF3			5084.95	0.0684037	0.019757	3.46225	0.000535671	0.0735004	7695.02	0.0478022	0.0339281	1.40893	0.158856	NA
ENSG00000249138	SLED1			360.296	0.226021	0.0655496	3.4481	0.000564548	0.0768117	325.821	0.33955	0.116759	2.90812	0.00363612	NA
ENSG00000022277	RTF2			4349.58	0.0957066	0.0277956	3.44323	0.000574809	0.0769667	6298.71	0.0422898	0.0498662	0.848065	0.396402	NA
ENSG00000120925	RNF170			736.499	-0.0661467	0.0192411	-3.43779	0.000586491	0.0769667	786.502	-0.015702	0.0439108	-0.357588	0.720652	NA
ENSG00000173011	TADA2B			2697.42	0.0560264	0.0162982	3.43759	0.000586916	0.0769667	3322.91	0.0112018	0.0290245	0.385941	0.699541	NA
ENSG00000134909	ARHGAP32			286.309	-0.155648	0.0453008	-3.43587	0.000590645	0.0769667	393.017	-0.0530033	0.104824	-0.505638	0.61311	NA
ENSG00000012174	MBTPS2			359.433	-0.0669717	0.0194977	-3.43485	0.000592892	0.0769667	352.82	-0.0212886	0.040145	-0.530293	0.595909	NA
ENSG00000225873	C3orf86			119.723	0.205285	0.0598539	3.42977	0.000604085	0.0769667	259.688	0.0701518	0.0989982	0.708617	0.478562	NA
ENSG00000167434	CA4			288.312	0.223681	0.0652434	3.42841	0.000607137	0.0769667	504.38	0.26121	0.116219	2.24756	0.0246042	NA
ENSG00000196954	CASP4			6784.03	0.120814	0.0352523	3.42712	0.000610012	0.0769667	11799.4	0.150144	0.0642257	2.33775	0.0194003	NA
ENSG00000213903	LTB4R			1431.21	0.159128	0.0464849	3.42322	0.00061884	0.0769667	2869.96	0.213166	0.0900887	2.36618	0.0179725	NA
ENSG00000257108	NHLRC4			96.0266	-0.138288	0.0404358	-3.41994	0.000626342	0.0769667	145.056	-0.0959979	0.0711356	-1.34951	0.177174	NA
ENSG00000253981	ALG1L13P			337.323	0.200195	0.058552	3.41909	0.000628308	0.0769667	456.921	0.197114	0.107479	1.83397	0.066659	NA
ENSG00000259626	MTND3P12			69.001	0.232612	0.0680764	3.41693	0.000633319	0.0769667	95.1569	0.152826	0.124009	1.23238	0.217808	NA
ENSG00000132004	FBXW9			39.1794	-0.109858	0.0321544	-3.41656	0.000634168	0.0769667	84.1273	-0.0939301	0.0586805	-1.6007	0.109443	NA
ENSG00000103994	ZNF106			8560.2	0.0971655	0.0284667	3.4133	0.000641817	0.0769667	14597.2	0.105471	0.052084	2.02501	0.042866	NA
ENSG00000166579	NDEL1			4713.46	0.129457	0.0379407	3.41209	0.000644679	0.0769667	4964.29	0.0845327	0.058845	1.43653	0.150851	NA
ENSG00000170776	AKAP13			19323.6	0.0859048	0.0251892	3.41039	0.000648711	0.0769667	31654.9	0.123665	0.0441106	2.80351	0.00505494	NA
ENSG00000215114	UBXN2B			2559.79	0.124498	0.0365057	3.41036	0.000648782	0.0769667	3287.34	0.0850658	0.0634264	1.34117	0.179865	NA
ENSG00000100099	HPS4			912.688	-0.0623949	0.0183048	-3.40866	0.000652825	0.0769667	1178.72	-0.0865373	0.044656	-1.93787	0.0526396	NA
ENSG00000164032	H2AZ1			3247.7	0.115106	0.0337918	3.40632	0.000658452	0.0769667	3709.01	-0.0556034	0.0465128	-1.19544	0.231914	NA
ENSG00000080815	PSEN1			4886.46	0.091058	0.0267396	3.40536	0.000660761	0.0769667	8041.01	0.0405608	0.0453572	0.894251	0.371187	NA
ENSG00000164715	LMTK2			1821.21	0.147823	0.0434724	3.40038	0.000672913	0.0775046	2267.35	0.0968512	0.0722378	1.34073	0.180009	NA
ENSG00000134996	OSTF1			5582.84	0.0977729	0.0287605	3.39956	0.000674952	0.0775046	7080.44	0.0273646	0.0503347	0.543652	0.586681	NA
ENSG00000101474	APMAP			4381.55	0.141106	0.0416173	3.39056	0.000697507	0.0787606	8673.66	0.121401	0.0736855	1.64756	0.0994437	NA
ENSG00000135365	PHF21A			2693.55	0.120277	0.035497	3.38838	0.000703067	0.0787606	2389.98	0.115531	0.0622953	1.85457	0.0636581	NA
ENSG00000276819	TRBV15			23.703	-0.279964	0.0826297	-3.38817	0.000703602	0.0787606	44.7519	0.0901128	0.144602	0.623177	0.533168	NA
ENSG00000123933	MXD4			1845.81	-0.0878865	0.0259444	-3.38749	0.000705347	0.0787606	3006.62	-0.110387	0.0483771	-2.28181	0.0225008	NA
ENSG00000064545	TMEM161A			88.7514	-0.133018	0.0392909	-3.38547	0.00071057	0.0788002	155.913	-0.08545	0.0868265	-0.984147	0.325043	NA
ENSG00000157551	KCNJ15			6699.53	0.217807	0.064422	3.38094	0.000722387	0.0795658	11543.9	0.188432	0.109634	1.71874	0.0856625	NA
ENSG00000126945	HNRNPH2			3181.38	0.141163	0.0418336	3.37441	0.000739754	0.0796432	4855.42	0.0391761	0.0519284	0.754426	0.450594	NA
ENSG00000125457	MIF4GD			174.769	-0.0879582	0.0260679	-3.37419	0.000740324	0.0796432	377.746	-0.0848799	0.0478136	-1.77522	0.0758608	NA
ENSG00000088766	CRLS1			741.278	-0.0952174	0.0282402	-3.3717	0.00074705	0.0796432	783.866	-0.031078	0.052115	-0.596335	0.550951	NA
ENSG00000066136	NFYC			862.719	0.084481	0.0250571	3.37154	0.000747489	0.0796432	1228.61	0.0747782	0.0520834	1.43574	0.151076	NA
ENSG00000161016	RPL8			11004.2	-0.101573	0.0301272	-3.37147	0.000747684	0.0796432	16443.3	-0.0341823	0.0618923	-0.552287	0.580752	NA
ENSG00000127554	GFER			182.908	-0.155515	0.0462225	-3.3645	0.000766824	0.081148	323.677	-0.135968	0.0742503	-1.83121	0.0670686	NA
ENSG00000174238	PITPNA			1697.95	0.131906	0.0392645	3.35941	0.000781086	0.0817174	2370.93	-0.162474	0.071917	-2.25919	0.0238715	NA
ENSG00000173275	ZNF449			331.574	-0.0895889	0.0266846	-3.35733	0.000786993	0.0817174	638.092	-0.026659	0.0619131	-0.430588	0.666768	NA
ENSG00000143367	TUFT1			234.209	0.0954667	0.0284364	3.35721	0.000787346	0.0817174	252.229	0.0833432	0.0762453	1.09309	0.274353	NA
ENSG00000188895	MSL1			8888.52	0.11363	0.0338787	3.35402	0.000796465	0.0819206	9843.57	0.0566285	0.0583022	0.971293	0.331402	NA
ENSG00000198604	BAZ1A			5818.37	0.105232	0.0313857	3.35288	0.000799765	0.0819206	9670.32	0.188112	0.0592845	3.17303	0.00150856	NA
ENSG00000139517	LNX2			549.09	-0.0760836	0.0227114	-3.35001	0.000808082	0.0819206	769.906	-0.0516415	0.039511	-1.30701	0.191208	NA
ENSG00000161179	YDJC			251.9	-0.0818778	0.0244447	-3.34951	0.000809542	0.0819206	394.076	-0.121373	0.0479185	-2.53291	0.0113121	NA
ENSG00000149806	FAU			5361.89	-0.1095	0.0327376	-3.34478	0.000823492	0.0824023	6925.07	-0.0890094	0.0651356	-1.36652	0.171774	NA
ENSG00000120656	TAF12			654.973	0.0735188	0.0219927	3.34288	0.000829142	0.0824023	922.903	0.060146	0.0413519	1.45449	0.14581	NA
ENSG00000038219	BOD1L1			12734.8	0.101472	0.0303595	3.34234	0.000830763	0.0824023	22054.3	0.0964984	0.0552109	1.74781	0.0804965	NA
ENSG00000147526	TACC1			7505.39	0.0916675	0.0274368	3.34104	0.00083466	0.0824023	10495.2	0.13573	0.0491774	2.76001	0.00577992	NA
ENSG00000197442	MAP3K5			5347.13	0.0939071	0.0281325	3.33803	0.000843734	0.0827933	8035.15	0.0771558	0.0467832	1.64922	0.0991025	NA
ENSG00000156675	RAB11FIP1			10508.5	0.125788	0.0377062	3.33599	0.000849958	0.0829016	16474.8	0.118475	0.0679752	1.74292	0.0813481	NA
ENSG00000157653	C9orf43			12.6838	-0.207644	0.0622891	-3.33355	0.00085744	0.0831306	16.5542	-0.0597764	0.133973	-0.446183	0.655465	NA
ENSG00000288635	AC106873.8			11.1404	-0.192568	0.0578068	-3.33124	0.00086461	0.0833268	13.2461	0.0349015	0.160535	0.217407	0.827891	NA
ENSG00000048740	CELF2			12267.4	0.083238	0.0250264	3.32601	0.000880986	0.0835411	14139.5	0.0129589	0.0375782	0.344852	0.730206	NA
ENSG00000100266	PACSIN2			4937.66	0.132172	0.03974	3.32591	0.000881305	0.0835411	7581.06	0.048806	0.0679179	0.718603	0.472386	NA
ENSG00000160113	NR2F6			39.2772	-0.191513	0.0576158	-3.32397	0.000887451	0.0835411	58.1208	0.12871	0.110314	1.16676	0.243307	NA
ENSG00000119682	AREL1			3680.68	0.0920821	0.0277025	3.32397	0.000887473	0.0835411	5802.5	0.014919	0.0460569	0.323926	0.745994	NA
ENSG00000108784	NAGLU			236.622	-0.110383	0.0333002	-3.31479	0.000917129	0.0858337	506.998	-0.148162	0.0452544	-3.27398	0.00106044	NA
ENSG00000173614	NMNAT1			867.832	0.0651552	0.0196985	3.30763	0.000940892	0.0874319	937.475	0.0786221	0.0498897	1.57592	0.115044	NA
ENSG00000137309	HMGA1			140.1	-0.144906	0.0438584	-3.30394	0.000953359	0.0874319	183.958	0.134153	0.135113	0.992894	0.320762	NA
ENSG00000103196	CRISPLD2			2967.7	0.221708	0.06714	3.30218	0.00095938	0.0874319	5452.87	0.209339	0.109518	1.91145	0.055947	NA
ENSG00000152683	SLC30A6			1276.7	-0.0572185	0.0173304	-3.30162	0.000961286	0.0874319	1719.16	0.0216897	0.0358606	0.604835	0.545289	NA
ENSG00000173812	EIF1			3158.65	-0.145893	0.0441933	-3.30125	0.000962565	0.0874319	4509.58	0.192374	0.0924889	2.07996	0.0375288	NA
ENSG00000109321	AREG			15.6665	0.475902	0.14421	3.30007	0.000966606	0.0874319	37.4646	0.41674	0.297448	1.40106	0.161197	NA
ENSG00000176788	BASP1			6290.12	0.188409	0.0573426	3.28567	0.00101739	0.0902952	5661.09	0.0893772	0.115836	0.771582	0.440362	NA
ENSG00000168610	STAT3			6553.96	0.123567	0.0376217	3.28445	0.00102182	0.0902952	10578.3	0.115596	0.0643426	1.79658	0.0724028	NA
ENSG00000148334	PTGES2			336.118	-0.0809156	0.0246381	-3.28417	0.00102284	0.0902952	581.061	-0.0987772	0.0428871	-2.30319	0.021268	NA
ENSG00000187536	TPM3P7			44.4957	0.161358	0.0491392	3.28368	0.0010246	0.0902952	31.3873	-0.103449	0.081184	-1.27425	0.202574	NA
ENSG00000173588	CEP83			410.761	-0.0971566	0.0296154	-3.28061	0.00103582	0.0902952	483.702	-0.0657695	0.0673819	-0.97607	0.32903	NA
ENSG00000160588	MPZL3			4810.55	0.13699	0.0417623	3.28022	0.00103724	0.0902952	6835.38	0.0873392	0.0744446	1.17321	0.240711	NA
ENSG00000167785	ZNF558			636.358	-0.0912742	0.0278378	-3.27878	0.00104256	0.0902952	909.66	0.00838954	0.0592604	0.141571	0.887419	NA
ENSG00000169100	SLC25A6			3304.24	-0.0782054	0.0238526	-3.2787	0.00104288	0.0902952	7372.83	-0.0974455	0.0488721	-1.99389	0.0461642	NA
ENSG00000095794	CREM			270.316	0.0807235	0.0246645	3.27286	0.00106465	0.0910262	334.15	0.0526457	0.0591824	0.88955	0.373708	NA
ENSG00000130522	JUND			1237.88	-0.169132	0.0517084	-3.27089	0.00107211	0.0910262	1533.87	-0.0247781	0.105658	-0.234511	0.814588	NA
ENSG00000146409	SLC18B1			553.023	-0.103498	0.0316434	-3.27075	0.00107262	0.0910262	832.945	0.0976599	0.0646234	1.51122	0.130734	NA
ENSG00000197249	SERPINA1			3998.44	0.15968	0.0488251	3.27044	0.00107381	0.0910262	5542.47	0.212712	0.106215	2.00265	0.0452148	NA
ENSG00000120539	MASTL			379.935	-0.142698	0.0436547	-3.26879	0.00108007	0.09108	582.531	0.13686	0.0651064	2.10209	0.0355452	NA
ENSG00000147416	ATP6V1B2			14522.4	0.109563	0.0335935	3.26142	0.00110854	0.0924492	19902.8	0.064651	0.0624575	1.03512	0.300613	NA
ENSG00000167193	CRK			2440.47	0.0725219	0.0222376	3.26122	0.00110933	0.0924492	3199.01	0.0830245	0.0461914	1.7974	0.0722715	NA
ENSG00000116741	RGS2			12653.7	0.166697	0.0511314	3.26018	0.00111343	0.0924492	26165.4	0.20929	0.092808	2.25508	0.024128	NA
ENSG00000133641	C12orf29			536.189	-0.128987	0.0395849	-3.25849	0.00112005	0.0925031	715.944	0.00132709	0.0588855	0.0225367	0.98202	NA
ENSG00000105576	TNPO2			377.513	-0.114963	0.0353123	-3.25561	0.00113151	0.0925031	658.629	-0.0243056	0.0546941	-0.444392	0.656759	NA
ENSG00000229419	RALGAPA1P1			127.312	-0.198154	0.060888	-3.2544	0.00113633	0.0925031	234.024	0.0875072	0.10838	0.807412	0.419429	NA
ENSG00000013561	RNF14			2663.96	-0.150714	0.0463303	-3.25303	0.0011418	0.0925031	3450.99	0.0569921	0.0897014	0.635354	0.525198	NA
ENSG00000113303	BTNL8			662.342	0.177578	0.0545995	3.25237	0.00114446	0.0925031	927.22	0.202176	0.117167	1.72553	0.0844315	NA
ENSG00000115138	POMC			60.6287	-0.2292	0.0705032	-3.25091	0.00115036	0.0925031	70.4465	-0.236267	0.162586	-1.45318	0.146173	NA
ENSG00000121858	TNFSF10			4853.64	0.148478	0.0456856	3.24999	0.00115408	0.0925031	9864.09	0.208376	0.0862176	2.41686	0.0156549	NA
ENSG00000144118	RALB			3823.72	0.128996	0.0397282	3.24698	0.00116638	0.0930288	5306.02	0.0507518	0.0753823	0.673259	0.500783	NA
ENSG00000284956	AC107959.5			13.1907	0.301941	0.0930959	3.24333	0.0011814	0.0934308	37.6185	0.13399	0.142483	0.940393	0.347016	NA
ENSG00000137575	SDCBP			12911	0.125221	0.0386133	3.24296	0.00118296	0.0934308	24524.5	0.0533049	0.0702615	0.758665	0.448053	NA
ENSG00000288558	DUS4L-BCAP29			171.406	-0.124164	0.0383062	-3.24135	0.00118963	0.0935016	266.857	-0.0941051	0.0772032	-1.21893	0.222872	NA
ENSG00000243317	STMP1			1595.34	-0.156302	0.0482425	-3.23991	0.00119567	0.0935219	1620.83	0.0485423	0.0944199	0.514111	0.607175	NA
ENSG00000136280	CCM2			3444.17	0.0661046	0.0204328	3.23522	0.00121549	0.0937184	5193.4	0.0510499	0.0375223	1.36052	0.173664	NA
ENSG00000143537	ADAM15			394.617	-0.149381	0.0462108	-3.2326	0.0012267	0.0937184	1136.4	0.0610055	0.0824153	0.740221	0.459166	NA
ENSG00000127540	UQCR11			1860.97	-0.106934	0.0330802	-3.23257	0.00122681	0.0937184	1747.17	0.00748249	0.0796367	0.0939579	0.925143	NA
ENSG00000235217	TSPY26P			79.9969	-0.100084	0.0309679	-3.23187	0.00122984	0.0937184	104.625	-0.0395091	0.0762902	-0.51788	0.604542	NA
ENSG00000116701	NCF2			21248.8	0.11957	0.0370041	3.23125	0.00123249	0.0937184	39626.6	0.122176	0.0714667	1.70955	0.0873482	NA
ENSG00000134698	AGO4			8729.51	0.112444	0.0348046	3.23071	0.00123482	0.0937184	11485.4	0.0733401	0.066019	1.11089	0.266614	NA
ENSG00000100503	NIN			14412.6	0.0763431	0.023637	3.22982	0.0012387	0.0937184	21775.8	0.064824	0.0366668	1.76792	0.0770741	NA
ENSG00000182841	RRP7BP			496.845	-0.0983272	0.0305368	-3.21996	0.0012821	0.0965509	657.245	-0.0355894	0.065994	-0.539283	0.589692	NA
ENSG00000182957	SPATA13			5436.27	0.0712238	0.022132	3.21814	0.00129024	0.0966842	8918.2	0.0380723	0.0410475	0.927518	0.353658	NA
ENSG00000198931	APRT			484.533	-0.0815441	0.0253486	-3.21691	0.00129581	0.0966842	1720.99	-0.112558	0.0520496	-2.16252	0.0305784	NA
ENSG00000166266	CUL5			1450.39	-0.0716893	0.0223024	-3.21443	0.00130705	0.0970752	2223.49	0.0117901	0.0410928	0.286913	0.774179	NA
ENSG00000164896	FASTK			559.853	-0.0853313	0.0265652	-3.21215	0.00131747	0.0974023	954.713	-0.0976231	0.0541684	-1.80221	0.0715116	NA
ENSG00000182831	C16orf72			19843	0.0798474	0.0248779	3.20957	0.00132934	0.0978337	20131.3	0.0414589	0.0464478	0.892591	0.372076	NA
ENSG00000140350	ANP32A			5226.56	0.0818082	0.0255192	3.20575	0.0013471	0.0979339	5658.26	0.0196035	0.0394294	0.497181	0.619062	NA
ENSG00000102760	RGCC			860.037	-0.141494	0.0441935	-3.2017	0.00136619	0.0979339	1345.36	-0.0234909	0.0923513	-0.254365	0.799214	NA
ENSG00000010539	ZNF200			1223.19	0.082111	0.0256464	3.20166	0.00136638	0.0979339	1547.56	0.0493752	0.0440854	1.11999	0.262719	NA
ENSG00000066084	DIP2B			6154.53	0.100052	0.0312764	3.19894	0.00137932	0.0979339	9267.71	0.0747221	0.0642986	1.16211	0.245191	NA
ENSG00000198189	HSD17B11			5508.91	0.100307	0.0313613	3.19843	0.00138176	0.0979339	8900.68	0.0730128	0.0607455	1.20195	0.229384	NA
ENSG00000155962	CLIC2			243.854	-0.171855	0.0537439	-3.19766	0.00138549	0.0979339	393.568	0.0428309	0.118426	0.361668	0.7176	NA
ENSG00000156504	FAM122B			735.807	-0.0948226	0.0296599	-3.19699	0.00138869	0.0979339	932.939	0.121648	0.0571847	2.12728	0.033397	NA
ENSG00000287856	AL445524.2			82.0073	0.203241	0.0635758	3.19683	0.00138948	0.0979339	71.3635	-0.0748546	0.101327	-0.738741	0.460065	NA
ENSG00000164818	DNAAF5			148.46	-0.139563	0.0436645	-3.19627	0.00139219	0.0979339	223.477	-0.0713477	0.0874056	-0.816283	0.414338	NA
ENSG00000173349	SFT2D3			577.698	-0.0929655	0.0290893	-3.19587	0.0013941	0.0979339	823.664	-0.0487355	0.0596672	-0.81679	0.414049	NA
ENSG00000163444	TMEM183A			2414.67	-0.0601078	0.0188159	-3.19452	0.00140064	0.0979339	4069.05	0.018831	0.0373254	0.504507	0.613905	NA
ENSG00000170899	GSTA4			20.8408	-0.188338	0.0589666	-3.19397	0.00140329	0.0979339	32.1332	-0.0399552	0.127223	-0.314057	0.753478	NA
ENSG00000168286	THAP11			557.625	-0.0594446	0.0186294	-3.19091	0.00141825	0.0983838	1253.38	-0.0763425	0.0468982	-1.62783	0.10356	NA
ENSG00000135272	MDFIC			2335.73	-0.100932	0.0316522	-3.18877	0.00142878	0.0983838	3405.07	-0.111885	0.0551635	-2.02824	0.0425354	NA
ENSG00000167207	NOD2			1259.48	0.186388	0.0584552	3.18857	0.0014298	0.0983838	2153.9	0.196434	0.102039	1.92509	0.0542184	NA
ENSG00000197081	IGF2R			30658.4	0.165836	0.0520305	3.18728	0.00143617	0.0983838	51291.6	0.165956	0.0814324	2.03796	0.0415535	NA
ENSG00000138411	HECW2			471.291	0.16755	0.052593	3.18579	0.00144358	0.0983838	690.951	0.17459	0.10737	1.62607	0.103935	NA
ENSG00000175548	ALG10B			1260.72	-0.109444	0.0343811	-3.18326	0.00145628	0.0983838	1563.35	-0.00888503	0.059077	-0.150397	0.880451	NA
ENSG00000164620	RELL2			196.895	-0.0978208	0.030732	-3.18303	0.00145743	0.0983838	304.51	-0.0923688	0.0600622	-1.53789	0.124076	NA
ENSG00000217083	MTCO2P33			17.5743	0.213209	0.0669869	3.18285	0.00145835	0.0983838	14.388	-0.0316196	0.169355	-0.186707	0.851891	NA
ENSG00000198176	TFDP1			1521.48	-0.171792	0.0541209	-3.17422	0.00150237	0.100933	2217.33	-0.0283201	0.101537	-0.278915	0.78031	NA
ENSG00000204177	BMS1P1			1188.97	-0.108309	0.0341392	-3.17256	0.00151103	0.100991	971.062	-0.0277255	0.0503842	-0.550281	0.582127	NA
ENSG00000006652	IFRD1			4900.79	0.131857	0.0415736	3.17166	0.0015157	0.100991	5414.03	0.141549	0.072173	1.96125	0.0498503	NA
ENSG00000188554	NBR1			5320.96	0.0538538	0.0170015	3.16759	0.00153709	0.101402	10765.9	0.0124798	0.0354532	0.352006	0.724834	NA
ENSG00000196172	ZNF681			392.577	-0.100976	0.0318863	-3.16675	0.00154154	0.101402	497.528	-0.05527	0.083582	-0.661267	0.508441	NA
ENSG00000164086	DUSP7			590.706	-0.0768655	0.0242813	-3.16562	0.00154752	0.101402	697.027	-0.0483881	0.0518228	-0.933722	0.350447	NA
ENSG00000059728	MXD1			24335.1	0.135611	0.0428742	3.16301	0.00156149	0.101402	28910	0.143668	0.0781223	1.83901	0.0659139	NA
ENSG00000180667	YOD1			12365.8	-0.277989	0.0879745	-3.15988	0.00157832	0.101402	10957.3	0.042175	0.138429	0.304668	0.760619	NA
ENSG00000011422	PLAUR			1301.66	0.142551	0.0451302	3.15865	0.001585	0.101402	3027.82	0.195393	0.0849755	2.29941	0.0214818	NA
ENSG00000148341	SH3GLB2			1075.24	-0.112679	0.035685	-3.15761	0.00159071	0.101402	2106.85	0.00593575	0.0640284	0.092705	0.926138	NA
ENSG00000083544	TDRD3			619.418	-0.0892608	0.0282712	-3.15731	0.00159233	0.101402	779.973	-0.105869	0.0507064	-2.08788	0.0368086	NA
ENSG00000050426	LETMD1			1213.54	-0.0508299	0.0161063	-3.1559	0.00160005	0.101402	1599.76	-0.0773991	0.0384558	-2.01268	0.0441487	NA
ENSG00000169964	TMEM42			373.295	-0.0857141	0.0271614	-3.15573	0.00160096	0.101402	492.813	-0.0449877	0.0542064	-0.829935	0.406576	NA
ENSG00000135407	AVIL			618.045	0.128437	0.0407126	3.15473	0.00160649	0.101402	670.065	0.176007	0.110402	1.59423	0.110884	NA
ENSG00000111605	CPSF6			2872.2	-0.0837939	0.0265628	-3.15456	0.0016074	0.101402	3666.24	0.0391491	0.0511288	0.765696	0.443857	NA
ENSG00000101290	CDS2			5097.37	0.0843826	0.0267497	3.15453	0.00160758	0.101402	8004.39	-0.000113074	0.0509645	-0.00221868	0.99823	NA
ENSG00000162704	ARPC5			18413.9	0.102503	0.0325161	3.15237	0.00161949	0.101402	22201.2	-0.0212395	0.0568724	-0.373458	0.708807	NA
ENSG00000157778	PSMG3			278.754	-0.0694884	0.0220498	-3.15143	0.00162475	0.101402	483.793	-0.0360689	0.0397116	-0.908272	0.363735	NA
ENSG00000124201	ZNFX1			5814.69	0.102104	0.0324037	3.151	0.00162712	0.101402	11086.4	0.0836703	0.0616932	1.35623	0.175025	NA
ENSG00000132677	RHBG			87.393	0.103567	0.0328774	3.15009	0.00163222	0.101402	45.6336	-0.00135167	0.115246	-0.0117286	0.990642	NA
ENSG00000123610	TNFAIP6			704.374	0.274005	0.0869951	3.14966	0.0016346	0.101402	994.809	0.39241	0.166591	2.35553	0.0184962	NA
ENSG00000244414	CFHR1			110.559	0.117456	0.0373231	3.14701	0.00164948	0.101928	30.9971	0.165946	0.116022	1.43029	0.152632	NA
ENSG00000114062	UBE3A			3683.89	-0.0724705	0.0230364	-3.14591	0.00165568	0.101928	4900.86	-0.0323353	0.0392164	-0.824534	0.409636	NA
ENSG00000132109	TRIM21			1650.36	0.113709	0.036162	3.14442	0.00166414	0.102061	2889.64	0.0670533	0.0682875	0.981925	0.326137	NA
ENSG00000131269	ABCB7			972.621	-0.0833346	0.0265152	-3.1429	0.00167284	0.102123	1128.95	-0.0979036	0.0517984	-1.89009	0.058746	NA
ENSG00000134419	RPS15A			8906.16	-0.231633	0.0737208	-3.14204	0.00167777	0.102123	10998.1	0.0437323	0.162536	0.269062	0.787882	NA
ENSG00000115590	IL1R2			1684.21	0.181619	0.0578443	3.1398	0.00169065	0.102522	3440.3	0.0074064	0.111265	0.0665656	0.946928	NA
ENSG00000118596	SLC16A7			3464.11	-0.0884358	0.0281785	-3.13842	0.00169863	0.102621	3612.2	-0.0651143	0.0670082	-0.971736	0.331182	NA
ENSG00000137106	GRHPR			791.58	-0.0876099	0.0279637	-3.13299	0.00173038	0.103507	1299.87	0.0426054	0.0579964	0.734621	0.46257	NA
ENSG00000070501	POLB			1016.65	0.0756528	0.0241527	3.13227	0.00173459	0.103507	1272	0.0398974	0.0647709	0.615978	0.537909	NA
ENSG00000035664	DAPK2			2215.16	0.132145	0.0421978	3.13156	0.00173883	0.103507	2660.44	0.0628774	0.0832384	0.755389	0.450016	NA
ENSG00000205544	TMEM256			183.218	-0.148252	0.0473462	-3.13123	0.00174075	0.103507	253.833	0.0954821	0.097237	0.981952	0.326123	NA
ENSG00000196371	FUT4			728.698	-0.0723124	0.0230995	-3.13047	0.00174525	0.103507	1068.18	0.0342964	0.0475086	0.721899	0.470356	NA
ENSG00000114120	SLC25A36			1728.68	-0.115933	0.0370512	-3.12899	0.00175409	0.103651	2116.46	-0.0584709	0.0595942	-0.98115	0.326519	NA
ENSG00000122644	ARL4A			987.625	-0.181022	0.057984	-3.12192	0.00179674	0.104989	1341.59	0.16543	0.124212	1.33184	0.182914	NA
ENSG00000166439	RNF169			5405.06	0.0697943	0.0223595	3.12147	0.00179953	0.104989	8176.28	0.0570981	0.039145	1.45863	0.144667	NA
ENSG00000047597	XK			1908.35	-0.258839	0.0829293	-3.1212	0.00180114	0.104989	1975.9	-0.165775	0.162418	-1.02067	0.307411	NA
ENSG00000189227	C15orf61			160.025	-0.119751	0.0383701	-3.12095	0.00180267	0.104989	248.946	-0.0797066	0.0645253	-1.23528	0.216727	NA
ENSG00000107789	MINPP1			288.312	-0.145795	0.0467609	-3.11789	0.00182149	0.105031	513.766	-0.069872	0.0505428	-1.38243	0.166839	NA
ENSG00000249662	LINC02218			211.367	0.182852	0.0586768	3.11626	0.00183162	0.105031	191.971	0.182438	0.105361	1.73155	0.083353	NA
ENSG00000259674	AC092868.1			10.4615	-0.263327	0.0845052	-3.11611	0.00183255	0.105031	13.0339	-0.0612562	0.174812	-0.350412	0.726029	NA
ENSG00000216316	AL022722.1			75.0237	0.13222	0.0424322	3.11602	0.00183307	0.105031	65.0672	0.0564444	0.0792889	0.711883	0.476537	NA
ENSG00000156162	DPY19L4			667.997	-0.0898881	0.0288732	-3.1132	0.00185072	0.105031	848.391	-0.0441339	0.0610699	-0.722678	0.469877	NA
ENSG00000109743	BST1			1559.57	0.12924	0.0415141	3.11317	0.0018509	0.105031	2340.26	0.179307	0.0801922	2.23596	0.0253542	NA
ENSG00000167851	CD300A			2815.15	0.0992437	0.03188	3.11304	0.0018517	0.105031	5709.59	0.0400102	0.0572841	0.698452	0.484895	NA
ENSG00000165030	NFIL3			733.047	0.146329	0.0470138	3.11246	0.00185536	0.105031	1403.03	0.171885	0.0846343	2.03091	0.0422641	NA
ENSG00000265972	TXNIP			77346.5	0.0816272	0.0262345	3.11144	0.00186177	0.105031	151034	0.0113261	0.059783	0.189454	0.849737	NA
ENSG00000251079	BMS1P2			430.892	-0.162239	0.052259	-3.10453	0.00190584	0.107144	383.74	-0.166829	0.107815	-1.54737	0.121775	NA
ENSG00000168264	IRF2BP2			3187.37	-0.0590013	0.0190219	-3.10176	0.00192374	0.107776	4944.38	0.00380442	0.0425205	0.0894726	0.928706	NA
ENSG00000180425	C11orf71			306.836	-0.0829433	0.0267615	-3.09935	0.00193947	0.108204	493.861	-0.0111504	0.0524765	-0.212484	0.83173	NA
ENSG00000165434	PGM2L1			920.071	-0.0933678	0.0301441	-3.09738	0.00195239	0.108204	1070.4	-0.0165969	0.0671616	-0.247118	0.804817	NA
ENSG00000261716	H2BC20P			1651.28	0.0917666	0.0296366	3.09639	0.0019589	0.108204	2140.95	0.039826	0.0663475	0.600264	0.54833	NA
ENSG00000144320	LNPK			1563.31	-0.145064	0.0468552	-3.096	0.0019615	0.108204	2312.44	0.00139861	0.062079	0.0225294	0.982026	NA
ENSG00000187122	SLIT1			48.9862	0.280007	0.0904561	3.0955	0.00196479	0.108204	61.4195	0.185275	0.148509	1.24756	0.212192	NA
ENSG00000148572	NRBF2			1255.61	0.129535	0.0419036	3.09127	0.00199302	0.109151	2579.44	0.0861796	0.0755684	1.14042	0.254112	NA
ENSG00000213995	NAXD			547.975	-0.0726234	0.0234958	-3.09091	0.00199547	0.109151	962.041	-0.0481853	0.0577092	-0.834967	0.403736	NA
ENSG00000171180	OR2M4			79.7452	0.127489	0.0412779	3.08855	0.00201139	0.109428	43.3294	0.11579	0.0883183	1.31105	0.18984	NA
ENSG00000224802	TUBB4BP2			26.8037	0.163529	0.0529537	3.08815	0.00201404	0.109428	30.9188	0.0503154	0.103846	0.48452	0.628017	NA
ENSG00000181915	ADO			581.185	-0.0873061	0.0282919	-3.0859	0.00202937	0.109892	986.194	-0.0191687	0.0529397	-0.362085	0.717288	NA
ENSG00000182700	IGIP			674.747	-0.0939155	0.0304441	-3.08485	0.00203658	0.109914	809.97	-0.123091	0.0680794	-1.80805	0.0705981	NA
ENSG00000120008	WDR11			2655.6	-0.0904898	0.0293701	-3.08102	0.00206292	0.110966	4171.38	0.0353255	0.039773	0.888177	0.374445	NA
ENSG00000117533	VAMP4			843.524	-0.100393	0.0326439	-3.07539	0.00210225	0.112707	1287.99	-0.0191472	0.0559098	-0.342465	0.732001	NA
ENSG00000102967	DHODH			378.674	-0.07474	0.0243128	-3.0741	0.00211137	0.112822	369.976	-0.00430274	0.0632847	-0.0679903	0.945793	NA
ENSG00000125827	TMX4			6748	0.0830857	0.027037	3.07304	0.00211888	0.112851	8028.35	-0.0383171	0.0596462	-0.642407	0.520609	NA
ENSG00000136040	PLXNC1			15812.1	0.131104	0.0426882	3.0712	0.00213199	0.113177	27208.2	0.122147	0.0783993	1.55801	0.119232	NA
ENSG00000164144	ARFIP1			1685.22	0.10457	0.0340601	3.07017	0.00213939	0.113199	2546.5	0.113431	0.0638443	1.77668	0.0756216	NA
ENSG00000082701	GSK3B			2614.46	0.0840301	0.0274063	3.06609	0.00216878	0.11423	2943.86	0.0544481	0.0589578	0.923508	0.355742	NA
ENSG00000117691	NENF			111.216	-0.0923396	0.0301221	-3.06551	0.00217299	0.11423	342.369	-0.109287	0.049999	-2.18578	0.0288317	NA
ENSG00000168906	MAT2A			2272.82	-0.0589982	0.0192561	-3.06388	0.00218488	0.114236	3056.1	-0.0696024	0.0375368	-1.85425	0.0637041	NA
ENSG00000138772	ANXA3			817.679	0.232882	0.0760277	3.06312	0.00219044	0.114236	1357.26	0.205991	0.129445	1.59134	0.111533	NA
ENSG00000132475	H3-3B			30673.2	0.114758	0.037473	3.06241	0.00219563	0.114236	37015.9	0.107446	0.0723974	1.48411	0.13778	NA
ENSG00000140988	RPS2			20965.5	-0.0861782	0.0281478	-3.06163	0.00220133	0.114236	34697.4	-0.0666879	0.0586701	-1.13666	0.255681	NA
ENSG00000169621	APLF			214.279	-0.129872	0.0424462	-3.05969	0.00221563	0.114611	369.755	-0.111811	0.0692348	-1.61495	0.106322	NA
ENSG00000183486	MX2			5545.03	0.160973	0.0526387	3.05807	0.0022277	0.114868	7876.86	0.293625	0.0947573	3.09871	0.00194367	NA
ENSG00000172795	DCP2			12028.4	0.0820589	0.026858	3.05529	0.00224844	0.114932	16295.9	0.0489156	0.0488265	1.00182	0.316429	NA
ENSG00000124257	NEURL2			29.3716	-0.168222	0.0550702	-3.05468	0.002253	0.114932	39.6609	-0.330749	0.0962803	-3.43527	0.000591969	NA
ENSG00000102317	RBM3			4687.64	-0.0823	0.026953	-3.05347	0.00226214	0.114932	6874.65	-0.0759967	0.0467427	-1.62585	0.103981	NA
ENSG00000135842	NIBAN1			21400.4	0.149668	0.0490382	3.05206	0.00227273	0.114932	32581.8	0.0206859	0.0896987	0.230615	0.817614	NA
ENSG00000105865	DUS4L			136.602	-0.0973547	0.0319216	-3.04981	0.00228988	0.114932	156.958	0.117122	0.0735273	1.59291	0.111181	NA
ENSG00000058799	YIPF1			475.193	0.0780755	0.0256013	3.04966	0.00229098	0.114932	1331.6	0.029914	0.0456913	0.654698	0.512662	NA
ENSG00000138678	GPAT3			1342.77	0.149072	0.0488967	3.04871	0.00229822	0.114932	2159.98	0.172039	0.101318	1.69801	0.0895064	NA
ENSG00000123684	LPGAT1			7981.55	0.0927168	0.0304167	3.04822	0.00230198	0.114932	11198.5	0.0697971	0.0580842	1.20165	0.229497	NA
ENSG00000123570	RAB9B			34.4311	-0.142787	0.0468427	-3.04822	0.00230202	0.114932	42.7624	-0.0705823	0.112171	-0.629235	0.529195	NA
ENSG00000238243	OR2W3			340.591	-0.297449	0.0975995	-3.04765	0.00230638	0.114932	820.201	-0.368027	0.187279	-1.96513	0.0493993	NA
ENSG00000141968	VAV1			4297.02	0.0791725	0.0259789	3.04757	0.00230701	0.114932	8923.98	0.0982556	0.0431931	2.2748	0.0229181	NA
ENSG00000160255	ITGB2			18893.6	0.128983	0.0423453	3.04598	0.00231923	0.114948	52952.4	0.0886603	0.0588331	1.50698	0.131816	NA
ENSG00000108239	TBC1D12			260.82	-0.12906	0.0423794	-3.04534	0.0023242	0.114948	386.479	0.0237031	0.0910713	0.260269	0.794656	NA
ENSG00000140575	IQGAP1			21966.7	0.094742	0.0311255	3.04387	0.00233556	0.114948	38134.5	0.12126	0.0648447	1.87001	0.0614825	NA
ENSG00000163297	ANTXR2			6785.04	0.0983045	0.0322961	3.04385	0.00233573	0.114948	8662.75	0.0759934	0.0594918	1.27738	0.20147	NA
ENSG00000196352	CD55			4593.72	0.131629	0.0432593	3.0428	0.00234391	0.115001	8992	0.178821	0.0831114	2.15158	0.0314302	NA
ENSG00000090316	MAEA			2061.44	0.0919819	0.0302553	3.04019	0.00236428	0.115303	3299.93	0.0061454	0.0525056	0.117043	0.906826	NA
ENSG00000203710	CR1			8496.93	0.149468	0.0491641	3.04019	0.00236431	0.115303	13561.2	0.135049	0.0991878	1.36155	0.173339	NA
ENSG00000203814	H2BC18			2936.06	0.112936	0.0372016	3.03578	0.00239918	0.11609	3698.53	0.0796231	0.0628158	1.26756	0.204953	NA
ENSG00000148187	MRRF			496.092	-0.0745667	0.0245648	-3.03552	0.00240125	0.11609	720.444	-0.0628352	0.0441592	-1.42293	0.154758	NA
ENSG00000122034	GTF3A			1259.07	-0.0891762	0.0293785	-3.03543	0.00240196	0.11609	2731.3	-0.0783442	0.0536702	-1.45973	0.144363	NA
ENSG00000125965	GDF5			45.0806	0.13116	0.0432453	3.03293	0.00242195	0.116693	32.2998	0.0574204	0.128541	0.44671	0.655085	NA
ENSG00000101558	VAPA			4238.79	0.0752897	0.0248311	3.03207	0.00242885	0.116693	6819.38	0.0734378	0.0468334	1.56807	0.116866	NA
ENSG00000183347	GBP6			112.323	0.182947	0.060402	3.02883	0.00245507	0.117068	135.849	0.0919973	0.122542	0.75074	0.452809	NA
ENSG00000070423	RNF126			360.886	-0.093166	0.0307872	-3.02613	0.00247704	0.117068	615.912	-0.0970235	0.0554505	-1.74973	0.0801643	NA
ENSG00000137642	SORL1			67631.9	0.126261	0.0417312	3.02558	0.0024816	0.117068	112379	0.0835547	0.0732082	1.14133	0.253733	NA
ENSG00000162664	ZNF326			1134.23	-0.0971209	0.0321001	-3.02556	0.00248172	0.117068	1308.54	-0.00121887	0.0590319	-0.0206476	0.983527	NA
ENSG00000214736	TOMM6			589.227	-0.0989114	0.032696	-3.02518	0.00248481	0.117068	1083.54	-0.0158912	0.0617588	-0.25731	0.796939	NA
ENSG00000113300	CNOT6			1667.9	-0.0663203	0.0219326	-3.02382	0.00249606	0.117068	2089.83	0.0420874	0.0408077	1.03136	0.302373	NA
ENSG00000165175	MID1IP1			2867.37	0.108696	0.0359624	3.02249	0.00250705	0.117068	3301.68	-0.00429919	0.0642129	-0.0669521	0.94662	NA
ENSG00000101346	POFUT1			474.728	-0.0768306	0.0254211	-3.02232	0.00250846	0.117068	872.64	0.0288703	0.0409208	0.705515	0.48049	NA
ENSG00000110934	BIN2			5403.77	0.0586217	0.0193989	3.0219	0.00251191	0.117068	11399.7	0.0194659	0.0349437	0.557063	0.577484	NA
ENSG00000135932	CAB39			7083.04	0.0711736	0.023556	3.02146	0.00251559	0.117068	11461.7	0.0293512	0.040881	0.717967	0.472778	NA
ENSG00000137274	BPHL			164.856	-0.0740503	0.0245266	-3.01919	0.00253453	0.117068	204.932	-0.103318	0.0600456	-1.72065	0.0853143	NA
ENSG00000173535	TNFRSF10C			9865.05	0.141264	0.0467913	3.01903	0.00253588	0.117068	14598.4	0.150116	0.0836855	1.79381	0.0728436	NA
ENSG00000124731	TREM1			6567.82	0.152619	0.0505569	3.01876	0.00253812	0.117068	7218.26	0.100543	0.106301	0.945838	0.344231	NA
ENSG00000084234	APLP2			6512.25	0.0949761	0.0314862	3.01643	0.00255767	0.117068	9624.03	0.191503	0.0623561	3.07112	0.00213258	NA
ENSG00000130511	SSBP4			264.155	-0.11864	0.0393394	-3.0158	0.00256305	0.117068	455.924	-0.153478	0.0794097	-1.93274	0.053268	NA
ENSG00000160131	VMA21			1428.75	-0.064678	0.0214484	-3.01551	0.00256545	0.117068	2371.17	-0.0302512	0.0397336	-0.761353	0.446446	NA
ENSG00000132965	ALOX5AP			3405.87	0.145853	0.0483766	3.01494	0.00257032	0.117068	6088.21	0.155493	0.0857911	1.81247	0.0699143	NA
ENSG00000139842	CUL4A			2695.51	-0.074931	0.0248545	-3.01478	0.00257164	0.117068	4608.38	-0.0181996	0.0590211	-0.308357	0.757811	NA
ENSG00000178093	TSSK6			52.1933	-0.10109	0.0335344	-3.0145	0.00257404	0.117068	95.1537	-0.0721816	0.0709497	-1.01736	0.308981	NA
ENSG00000251467	AC020893.2			34.9857	0.171564	0.0569614	3.01194	0.00259585	0.11773	27.3197	0.179363	0.124994	1.43497	0.151296	NA
ENSG00000119121	TRPM6			1490.12	0.126192	0.0419471	3.00836	0.00262665	0.117887	1807.37	0.00499263	0.0960197	0.0519959	0.958532	NA
ENSG00000100439	ABHD4			497.362	0.0998316	0.0331905	3.00784	0.00263115	0.117887	713.573	0.0701542	0.0817354	0.858308	0.390722	NA
ENSG00000232450	AL133517.1			49.3045	0.131341	0.0436685	3.00768	0.00263252	0.117887	63.8078	0.157597	0.0803325	1.96181	0.0497844	NA
ENSG00000205060	SLC35B4			579.663	-0.0733319	0.024383	-3.0075	0.00263404	0.117887	874.514	-0.00373991	0.0501761	-0.0745357	0.940584	NA
ENSG00000119950	MXI1			6874.3	-0.212367	0.070617	-3.00731	0.00263572	0.117887	11070.5	-0.0712091	0.141108	-0.504644	0.613809	NA
ENSG00000118046	STK11			3085.16	-0.106814	0.0355575	-3.00399	0.00266462	0.118083	4299.54	-0.0759511	0.0701127	-1.08327	0.278688	NA
ENSG00000059804	SLC2A3			9728.84	0.13106	0.0436297	3.00391	0.00266531	0.118083	16089.5	0.250098	0.0823309	3.03771	0.00238381	NA
ENSG00000112303	VNN2			17605.8	0.166839	0.0555439	3.00373	0.00266695	0.118083	31939.1	0.171984	0.0995443	1.72771	0.0840397	NA
ENSG00000167468	GPX4			1227.66	-0.0895229	0.0298222	-3.00188	0.00268314	0.118083	2720.74	-0.0817243	0.0587978	-1.38992	0.164553	NA
ENSG00000183283	DAZAP2			9353.31	0.0886683	0.0295457	3.00106	0.00269044	0.118083	13434.4	0.0578856	0.0622051	0.930561	0.352081	NA
ENSG00000198455	ZXDB			270.937	-0.0902769	0.0300842	-3.00081	0.0026926	0.118083	380.374	-0.0539505	0.0593158	-0.909546	0.363062	NA
ENSG00000135899	SP110			4302.07	0.113466	0.0378265	2.99964	0.00270295	0.118083	3801.48	0.178673	0.0732949	2.43773	0.0147799	NA
ENSG00000167281	RBFOX3			106.98	0.165892	0.0553058	2.99954	0.0027039	0.118083	40.6666	0.132615	0.10019	1.32363	0.185625	NA
ENSG00000163788	SNRK			7974.26	0.0699638	0.0233305	2.99881	0.00271034	0.118083	13820.7	0.0620506	0.0428627	1.44766	0.147712	NA
ENSG00000146592	CREB5			5550.83	0.163562	0.0545478	2.99851	0.00271305	0.118083	5934.32	0.194984	0.0970424	2.00926	0.0445092	NA
ENSG00000163738	MTHFD2L			422.643	-0.0961157	0.0320802	-2.9961	0.00273454	0.118616	429.552	-0.0521558	0.0498998	-1.04521	0.295925	NA
ENSG00000163507	CIP2A			213.17	-0.129047	0.0430804	-2.9955	0.00273994	0.118616	326.44	-0.117792	0.115874	-1.01655	0.309366	NA
ENSG00000077157	PPP1R12B			5206.74	0.132636	0.0443089	2.99345	0.00275844	0.118991	5644.92	0.099346	0.0684795	1.45074	0.146852	NA
ENSG00000169718	DUS1L			728.936	-0.0766011	0.0256005	-2.99217	0.00277003	0.118991	1870.73	-0.11487	0.0416225	-2.75981	0.00578352	NA
ENSG00000143486	EIF2D			748.9	-0.0646512	0.0216073	-2.9921	0.00277066	0.118991	1368.6	-0.135317	0.0407219	-3.32296	0.000890692	NA
ENSG00000197747	S100A10			606.083	-0.0963808	0.0322302	-2.99039	0.00278622	0.119343	1502.57	-0.0489529	0.0770141	-0.635636	0.525014	NA
ENSG00000115091	ACTR3			16617.9	0.0658427	0.0220307	2.98868	0.00280189	0.119697	24523.8	0.0146335	0.0339764	0.430695	0.66669	NA
ENSG00000183161	FANCF			364.775	-0.0789659	0.0264315	-2.98757	0.00281208	0.119817	665.671	-0.0867481	0.050498	-1.71785	0.0858238	NA
ENSG00000043093	DCUN1D1			4761.83	-0.144901	0.0485215	-2.98632	0.00282353	0.119989	5137.86	-0.0212771	0.0871502	-0.244143	0.80712	NA
ENSG00000139546	TARBP2			148.615	-0.0912404	0.030592	-2.9825	0.00285909	0.121152	263.291	-0.0920149	0.056643	-1.62447	0.104275	NA
ENSG00000180353	HCLS1			17665.7	0.0896713	0.0300732	2.98177	0.00286587	0.121152	28012.1	0.0484575	0.0490112	0.988702	0.322809	NA
ENSG00000012232	EXTL3			2576.87	0.0861628	0.0289083	2.98055	0.00287728	0.121318	3628.1	0.0551444	0.0528413	1.04358	0.296678	NA
ENSG00000196155	PLEKHG4			170.941	-0.164235	0.0551387	-2.97857	0.00289593	0.121588	348.445	-0.0602347	0.115351	-0.522185	0.601542	NA
ENSG00000121067	SPOP			2534.78	0.0441862	0.0148396	2.97758	0.00290536	0.121588	3800.29	0.044397	0.0337201	1.31663	0.187962	NA
ENSG00000262814	MRPL12			59.7165	-0.120225	0.0403974	-2.97605	0.00291985	0.121588	136.031	-0.105665	0.0615056	-1.71797	0.0858026	NA
ENSG00000182180	MRPS16			1352.54	-0.0497801	0.0167282	-2.97582	0.00292204	0.121588	1953.81	-0.0344072	0.0331841	-1.03686	0.299803	NA
ENSG00000173674	EIF1AX			1183.13	-0.108979	0.0366275	-2.97533	0.00292674	0.121588	2113.22	-0.00108118	0.0524403	-0.0206174	0.983551	NA
ENSG00000149150	SLC43A1			168.871	-0.101798	0.0342218	-2.97466	0.00293318	0.121588	388.121	-0.0448073	0.0626583	-0.715105	0.474544	NA
ENSG00000214975	PPIAP29			17.4163	0.246005	0.0827091	2.97433	0.00293625	0.121588	31.4972	-0.213725	0.156135	-1.36885	0.171046	NA
ENSG00000166189	HPS6			431.439	-0.0683218	0.0229799	-2.97311	0.00294794	0.121761	764.484	-0.0690348	0.0373457	-1.84853	0.0645254	NA
ENSG00000100294	MCAT			122.94	-0.100313	0.0337662	-2.97082	0.00297008	0.122076	176.887	-0.0323333	0.0572882	-0.564397	0.572484	NA
ENSG00000180509	KCNE1			707.055	0.15087	0.0507872	2.97063	0.00297187	0.122076	842.707	0.0854239	0.108442	0.787735	0.430852	NA
ENSG00000284373	TAF11L2			23.5324	0.240197	0.0808973	2.96916	0.00298615	0.122076	17.0075	0.174429	0.170806	1.02121	0.307153	NA
ENSG00000275700	AATF			1219.06	0.0767969	0.0258665	2.96897	0.00298803	0.122076	2011.3	-0.0210421	0.0581063	-0.36213	0.717255	NA
ENSG00000285938	AC072022.2			52.4926	0.21181	0.0713544	2.96843	0.00299327	0.122076	24.9561	0.158165	0.138912	1.1386	0.25487	NA
ENSG00000083168	KAT6A			10945.2	0.0724969	0.02443	2.96754	0.00300198	0.122123	14154	0.0734282	0.0332405	2.209	0.0271748	NA
ENSG00000170502	NUDT9			290.321	-0.0844459	0.0284703	-2.96611	0.00301595	0.122384	376.035	-0.137945	0.0644603	-2.14	0.0323549	NA
ENSG00000112335	SNX3			4100.75	-0.14932	0.0503687	-2.96453	0.00303148	0.122707	6508.69	-0.0178061	0.100225	-0.177661	0.858989	NA
ENSG00000142751	GPN2			722.725	-0.0589731	0.019915	-2.96123	0.00306408	0.123627	1048.83	-0.0875634	0.0492699	-1.77722	0.0755321	NA
ENSG00000101605	MYOM1			180.813	0.144003	0.0486382	2.96069	0.00306949	0.123627	287.804	0.0485457	0.0857241	0.566302	0.571189	NA
ENSG00000114656	CFAP92			1068.53	0.0932774	0.0315462	2.95685	0.00310803	0.124869	754.148	0.123025	0.0798946	1.53984	0.1236	NA
ENSG00000011198	ABHD5			6226.69	0.144139	0.0487713	2.95541	0.00312249	0.125139	8331.86	0.142043	0.0800073	1.77537	0.0758361	NA
ENSG00000111859	NEDD9			4407.13	0.115702	0.0391732	2.9536	0.0031409	0.125566	5433.71	0.149597	0.0602738	2.48197	0.013066	NA
ENSG00000059588	TARBP1			1832.77	-0.0588139	0.0199196	-2.95257	0.00315144	0.125645	2140.07	-0.0636046	0.0541784	-1.17398	0.240402	NA
ENSG00000135617	PRADC1			108.307	-0.0869871	0.0294683	-2.95189	0.00315838	0.125645	225.595	-0.0647997	0.0608315	-1.06523	0.286771	NA
ENSG00000112234	FBXL4			2082.28	-0.0640898	0.0217202	-2.9507	0.0031706	0.125821	2730.77	0.0330017	0.0390905	0.844238	0.398536	NA
ENSG00000026297	RNASET2			11570.2	0.124936	0.0423575	2.94957	0.00318215	0.125971	14604.5	-0.00178075	0.0789043	-0.0225685	0.981994	NA
ENSG00000147789	ZNF7			656.376	-0.0534268	0.0181225	-2.94809	0.00319747	0.126211	966.853	-0.0233604	0.0434527	-0.537605	0.59085	NA
ENSG00000160712	IL6R			10575.4	0.116292	0.0394549	2.94747	0.00320381	0.126211	18249.5	0.133363	0.0673257	1.98085	0.0476075	NA
ENSG00000021461	CYP3A43			39.3049	0.115332	0.0391642	2.94485	0.00323115	0.126944	22.4983	-0.0801737	0.113655	-0.705412	0.480554	NA
ENSG00000198919	DZIP3			636.979	-0.138121	0.0469131	-2.94418	0.00323809	0.126944	899.275	0.0684894	0.0845854	0.809707	0.418109	NA
ENSG00000128335	APOL2			3238.64	0.122531	0.0416429	2.94241	0.00325666	0.127132	4383.54	0.0880424	0.0742724	1.1854	0.23586	NA
ENSG00000146955	RAB19			56.8384	0.108539	0.0368901	2.94223	0.00325857	0.127132	88.2533	0.0391791	0.0754005	0.519613	0.603333	NA
ENSG00000110090	CPT1A			1729.14	0.110807	0.0377016	2.93905	0.00329224	0.128136	2315.25	0.178933	0.0775321	2.30786	0.0210069	NA
ENSG00000174485	DENND4A			6402.43	-0.0861724	0.0293583	-2.93519	0.00333339	0.128217	9529.06	-0.0102148	0.0566241	-0.180396	0.856841	NA
ENSG00000122862	SRGN			32517.4	0.157784	0.0537691	2.93447	0.00334122	0.128217	50092.3	0.109406	0.086139	1.27011	0.204044	NA
ENSG00000153310	CYRIB			7382.56	0.0788456	0.0268732	2.93398	0.00334641	0.128217	11453.7	0.0551636	0.0469591	1.17472	0.240108	NA
ENSG00000260452	TPRKBP2			206.492	0.132449	0.0451499	2.93354	0.00335121	0.128217	161.616	0.0454163	0.0855674	0.530767	0.59558	NA
ENSG00000151490	PTPRO			659.687	-0.119121	0.0406095	-2.93334	0.00335339	0.128217	754.687	0.00554563	0.0782635	0.0708584	0.94351	NA
ENSG00000115561	CHMP3			2997.37	0.0663459	0.0226207	2.93298	0.0033573	0.128217	3711.87	0.0178653	0.0398093	0.448772	0.653596	NA
ENSG00000135048	CEMIP2			5282.29	0.0653972	0.0222985	2.93281	0.00335912	0.128217	7896.79	0.0691935	0.0450545	1.53577	0.124594	NA
ENSG00000183576	SETD3			1441.34	-0.0940796	0.0321084	-2.93006	0.00338894	0.128217	2507.63	-0.109788	0.0616626	-1.78046	0.0750007	NA
ENSG00000171858	RPS21			3046.37	-0.177856	0.0607028	-2.92995	0.00339018	0.128217	3215.01	-0.106801	0.123579	-0.864229	0.387462	NA
ENSG00000172366	MCRIP2			223.815	-0.0783552	0.0267433	-2.9299	0.00339069	0.128217	274.901	0.0368164	0.0531494	0.692696	0.488501	NA
ENSG00000203363	GPR160P1			48.1149	0.13112	0.0447563	2.92965	0.00339341	0.128217	40.3702	-0.00621341	0.122516	-0.0507151	0.959553	NA
ENSG00000104976	SNAPC2			45.2735	-0.129905	0.044346	-2.92935	0.00339667	0.128217	90.8252	-0.124278	0.0778303	-1.59678	0.110315	NA
ENSG00000184897	H1-10			502.824	-0.115192	0.039324	-2.9293	0.00339726	0.128217	702.644	-0.0376385	0.0643537	-0.58487	0.558635	NA
ENSG00000198814	GK			4310.68	0.133878	0.0457544	2.92601	0.0034334	0.129156	5392.75	0.166898	0.0849309	1.9651	0.0494029	NA
ENSG00000146856	AGBL3			122.39	-0.150898	0.0515789	-2.92558	0.00343811	0.129156	91.3539	-0.0508144	0.104377	-0.486834	0.626376	NA
ENSG00000143815	LBR			8663.79	0.0952548	0.0325802	2.9237	0.00345894	0.129234	13726.5	0.0575019	0.0614321	0.936024	0.349261	NA
ENSG00000187735	TCEA1			2695.82	-0.0765699	0.026192	-2.92341	0.00346219	0.129234	4552.7	-0.0212779	0.0399005	-0.533275	0.593844	NA
ENSG00000172053	QARS1			1918.33	-0.0523813	0.0179189	-2.92324	0.00346412	0.129234	5160.41	-0.0114427	0.046263	-0.24734	0.804645	NA
ENSG00000134627	PIWIL4			105.496	-0.142663	0.0488223	-2.92209	0.00347695	0.129415	187.342	0.0209704	0.0819461	0.255905	0.798024	NA
ENSG00000205809	KLRC2			182.452	0.302497	0.10365	2.91844	0.00351792	0.130161	189.468	0.369257	0.193264	1.91064	0.0560509	NA
ENSG00000181924	COA4			400.064	-0.0685685	0.0235074	-2.91689	0.00353546	0.130161	473.873	-0.0455651	0.0444259	-1.02564	0.30506	NA
ENSG00000188315	C3orf62			913.759	0.133215	0.0456782	2.91639	0.0035411	0.130161	1108.05	0.119959	0.0771448	1.55498	0.11995	NA
ENSG00000131469	RPL27			3866.51	-0.190632	0.065402	-2.91477	0.00355951	0.130161	5632.04	-0.097031	0.130227	-0.745093	0.456216	NA
ENSG00000236287	ZBED5			1434.27	-0.0962015	0.0330055	-2.91472	0.00356011	0.130161	2092.69	-0.0213201	0.0544328	-0.391676	0.695297	NA
ENSG00000181788	SIAH2			3476.16	-0.195892	0.0672148	-2.91442	0.00356351	0.130161	5806.65	0.0127148	0.154717	0.0821813	0.934503	NA
ENSG00000132581	SDF2			1133.62	0.0580774	0.0199278	2.91439	0.00356383	0.130161	1594.1	0.0754593	0.0457832	1.64819	0.0993146	NA
ENSG00000132507	EIF5A			1768.78	-0.0752744	0.0258301	-2.91421	0.00356587	0.130161	3398.7	-0.0716805	0.0451749	-1.58673	0.112573	NA
ENSG00000169223	LMAN2			2547.87	0.0476147	0.0163446	2.91319	0.00357762	0.130161	5085.78	0.0527463	0.0330451	1.59619	0.110446	NA
ENSG00000270437	AC009501.1			13.6629	0.267854	0.0919607	2.91271	0.00358312	0.130161	NA	NA	NA	NA	NA	NA
ENSG00000136816	TOR1B			1057.57	0.133463	0.045824	2.9125	0.00358545	0.130161	1808.28	0.175866	0.0772796	2.27571	0.0228636	NA
ENSG00000153207	AHCTF1			6698.51	0.0866917	0.0297739	2.91167	0.00359505	0.130218	9876.85	0.0531641	0.0570898	0.931235	0.351732	NA
ENSG00000198890	PRMT6			476.77	-0.0976229	0.0335379	-2.91082	0.0036048	0.13028	688.9	-0.0995578	0.063011	-1.58001	0.114105	NA
ENSG00000139133	ALG10			513.739	-0.0802072	0.0275653	-2.90972	0.00361751	0.130448	605.644	-0.0660172	0.0568549	-1.16115	0.24558	NA
ENSG00000170889	RPS9			6156.55	-0.213628	0.0734503	-2.90846	0.0036321	0.130601	7377.38	0.0255472	0.101171	0.252515	0.800643	NA
ENSG00000132155	RAF1			6338.18	0.0950769	0.0327009	2.90747	0.00364367	0.130601	10658.7	0.0757768	0.0603526	1.25557	0.209273	NA
ENSG00000145414	NAF1			320.12	-0.0895523	0.0308488	-2.90294	0.00369673	0.130601	242.229	-0.0494889	0.0578353	-0.855686	0.392171	NA
ENSG00000273559	CWC25			1194.3	0.0581262	0.020026	2.90254	0.00370152	0.130601	1797.11	0.0772317	0.0459541	1.68063	0.0928353	NA
ENSG00000218809	AL391903.1			167.936	0.157929	0.0544111	2.90251	0.00370189	0.130601	160.68	0.143497	0.104702	1.37052	0.170524	NA
ENSG00000107290	SETX			17521.6	0.0638417	0.022002	2.90163	0.00371221	0.130601	30575.8	0.0967808	0.0401932	2.40789	0.0160451	NA
ENSG00000257335	MGAM			7754.77	0.167977	0.0578966	2.90133	0.00371584	0.130601	11099.7	0.277197	0.11414	2.42857	0.0151583	NA
ENSG00000156110	ADK			793.335	-0.104476	0.0360117	-2.90118	0.00371758	0.130601	1087.76	-0.157756	0.0664899	-2.37264	0.0176617	NA
ENSG00000113269	RNF130			5901.2	0.0908215	0.0313075	2.90095	0.00372031	0.130601	10515.6	0.116694	0.0677568	1.72225	0.0850249	NA
ENSG00000186409	CCDC30			1005.14	0.0683779	0.0235786	2.9	0.00373163	0.130601	726.813	0.0511277	0.055199	0.926244	0.354319	NA
ENSG00000105755	ETHE1			170.96	-0.0733516	0.0252947	-2.89988	0.00373303	0.130601	377.775	-0.00460374	0.0419556	-0.109729	0.912625	NA
ENSG00000112343	TRIM38			4909.1	0.079184	0.0273101	2.89944	0.00373834	0.130601	6143.79	0.197958	0.0587128	3.37164	0.000747226	NA
ENSG00000126883	NUP214			2933.9	0.0902577	0.0311336	2.89904	0.00374301	0.130601	4105.35	0.151316	0.0745985	2.02841	0.0425185	NA
ENSG00000180787	ZFP3			254.468	-0.105401	0.0363745	-2.89766	0.00375959	0.130601	382.187	-0.0112732	0.0645636	-0.174607	0.861389	NA
ENSG00000135677	GNS			5880.84	0.0957327	0.0330397	2.8975	0.0037615	0.130601	13118.8	0.140335	0.0690934	2.03109	0.0422454	NA
ENSG00000137727	ARHGAP20			18.7399	-0.303608	0.104784	-2.89745	0.00376213	0.130601	15.9674	-0.0678967	0.179976	-0.377253	0.705985	NA
ENSG00000105258	POLR2I			148.13	-0.0793293	0.0273867	-2.89664	0.00377182	0.130601	306.269	-0.0666235	0.0589158	-1.13083	0.258129	NA
ENSG00000083828	ZNF586			1900.66	0.0676867	0.0233686	2.89648	0.0037737	0.130601	2413.66	0.0542748	0.0416218	1.304	0.192233	NA
ENSG00000213801	ZNF321P			267.244	-0.0745043	0.0257377	-2.89475	0.00379457	0.130601	332.101	0.0293798	0.09975	0.294534	0.76835	NA
ENSG00000263465	SRSF8			1796.64	-0.0782356	0.027027	-2.89472	0.00379502	0.130601	2407.79	0.00252545	0.0513255	0.0492045	0.960756	NA
ENSG00000155744	FAM126B			9126.92	0.112027	0.038717	2.89349	0.00380986	0.130601	9493.57	0.0849584	0.0727918	1.16714	0.243153	NA
ENSG00000088986	DYNLL1			717.61	-0.0866878	0.0299601	-2.89344	0.00381048	0.130601	1866.2	-0.0229354	0.0469681	-0.488318	0.625325	NA
ENSG00000181827	RFX7			1086.81	-0.107546	0.0371696	-2.89338	0.00381123	0.130601	1485.04	0.0239006	0.0564679	0.423261	0.672105	NA
ENSG00000131389	SLC6A6			13657.8	0.120253	0.0415663	2.89304	0.00381535	0.130601	16497.2	0.0645749	0.076085	0.84872	0.396037	NA
ENSG00000159496	RGL4			581.202	0.142787	0.0493703	2.89217	0.00382586	0.130684	829.865	0.187839	0.0904965	2.07565	0.0379266	NA
ENSG00000183621	ZNF438			629.651	0.121941	0.0421815	2.89086	0.00384184	0.130954	822.912	0.212292	0.0772066	2.74967	0.00596559	NA
ENSG00000135766	EGLN1			5905.37	0.111729	0.038711	2.88623	0.00389883	0.131915	6033.68	0.0169746	0.06684	0.253959	0.799528	NA
ENSG00000260916	CCPG1			7024.77	0.0819397	0.0283957	2.88564	0.00390624	0.131915	11706.5	0.107672	0.0557107	1.9327	0.0532727	NA
ENSG00000104957	CCDC130			346.066	-0.0894212	0.0309885	-2.88563	0.00390633	0.131915	555.218	-0.0201429	0.0534163	-0.377093	0.706105	NA
ENSG00000111802	TDP2			2297.2	0.0863256	0.0299193	2.88528	0.00391066	0.131915	3815.76	0.0743498	0.0584538	1.27194	0.203394	NA
ENSG00000185127	C6orf120			846.167	-0.0911568	0.0316034	-2.8844	0.00392165	0.131915	1787.64	0.00227317	0.0503196	0.0451747	0.963968	NA
ENSG00000149823	VPS51			2755.97	-0.0663489	0.0230035	-2.88429	0.00392292	0.131915	4864.79	-0.105322	0.0587195	-1.79364	0.0728712	NA
ENSG00000198517	MAFK			1190.83	-0.0741487	0.0257107	-2.88396	0.00392706	0.131915	1345.95	-0.0183715	0.0492395	-0.373106	0.709069	NA
ENSG00000106603	COA1			2631.24	0.0817243	0.0283498	2.88271	0.00394268	0.132059	2847.92	0.125855	0.0648522	1.94064	0.0523015	NA
ENSG00000146701	MDH2			390.251	-0.0640975	0.0222382	-2.88231	0.00394766	0.132059	955.22	-0.152314	0.0436365	-3.49053	0.000482063	NA
ENSG00000091732	ZC3HC1			196.646	-0.0855569	0.0297123	-2.87951	0.00398296	0.132965	360.451	0.0330414	0.0565748	0.584029	0.559201	NA
ENSG00000173114	LRRN3			258.883	-0.269517	0.0936427	-2.87814	0.00400023	0.133137	559.316	-0.0393137	0.231601	-0.169748	0.865208	NA
ENSG00000145860	RNF145			3199.97	0.0639021	0.0222052	2.8778	0.00400455	0.133137	4418.07	-0.0639122	0.0464036	-1.37731	0.168416	NA
ENSG00000101782	RIOK3			11057.1	-0.160263	0.0557221	-2.87612	0.00402593	0.133571	14868.1	-0.0212469	0.116426	-0.182493	0.855196	NA
ENSG00000151702	FLI1			6364.61	0.0497792	0.0173116	2.87548	0.00403412	0.133571	8139.91	0.030827	0.0409148	0.753443	0.451184	NA
ENSG00000095139	ARCN1			2233.22	0.0581364	0.0202377	2.87268	0.00407001	0.134485	3697.83	-0.0179139	0.0428633	-0.41793	0.675998	NA
ENSG00000120699	EXOSC8			712.073	-0.0674567	0.0235011	-2.87037	0.00409996	0.134592	908.685	-0.0731707	0.0561707	-1.30265	0.192695	NA
ENSG00000182923	CEP63			2558.17	0.0956016	0.0333159	2.86955	0.00411052	0.134592	2598.1	0.14944	0.0644759	2.31776	0.0204622	NA
ENSG00000217555	CKLF			2226.95	0.10908	0.0380138	2.86948	0.00411144	0.134592	1866.64	0.0534928	0.0861442	0.620968	0.534621	NA
ENSG00000138942	RNF185			773.582	0.0698705	0.0243517	2.86922	0.00411487	0.134592	1283.49	0.0429192	0.0496269	0.864839	0.387127	NA
ENSG00000173542	MOB1B			1515.16	-0.0859684	0.0299656	-2.8689	0.00411896	0.134592	1946	-0.0013177	0.0502643	-0.0262154	0.979086	NA
ENSG00000280249	AL691477.1			10.7711	0.158073	0.0551101	2.86832	0.0041266	0.134592	27.788	-0.152789	0.112963	-1.35256	0.176197	NA
ENSG00000163563	MNDA			28837.6	0.134237	0.0468061	2.86795	0.00413144	0.134592	53165.1	-0.00986801	0.0854149	-0.11553	0.908025	NA
ENSG00000160633	SAFB			2526.72	0.0610442	0.0212917	2.86704	0.00414325	0.134637	3893.12	-0.0272513	0.0332001	-0.820821	0.411748	NA
ENSG00000024862	CCDC28A			767.736	0.0671373	0.0234231	2.86629	0.00415316	0.134637	1376.24	-0.0139546	0.0405349	-0.34426	0.730651	NA
ENSG00000168461	RAB31			5179.25	0.100676	0.0351461	2.86449	0.00417683	0.134637	8741.85	0.10089	0.0731997	1.37829	0.168114	NA
ENSG00000163235	TGFA			797.896	0.136671	0.0477129	2.86445	0.00417741	0.134637	1193.47	0.0430994	0.0860411	0.500917	0.61643	NA
ENSG00000134516	DOCK2			12884.4	0.0863236	0.0301387	2.86421	0.00418057	0.134637	24203.3	0.0552315	0.0335372	1.64687	0.099584	NA
ENSG00000136404	TM6SF1			921.449	0.10498	0.0366544	2.86404	0.00418273	0.134637	1452.13	0.0426985	0.0716033	0.59632	0.550961	NA
ENSG00000166889	PATL1			723.925	0.110141	0.0384743	2.86272	0.00420018	0.134931	807.856	0.0965131	0.0844782	1.14246	0.253262	NA
ENSG00000211892	IGHG4			33.5497	0.364976	0.127596	2.86041	0.00423091	0.135261	138.008	-0.0146135	0.30317	-0.0482022	0.961555	NA
ENSG00000117862	TXNDC12			1211.16	0.0722309	0.0252639	2.85905	0.00424906	0.135261	1659.9	-0.0415394	0.0472306	-0.8795	0.37913	NA
ENSG00000170035	UBE2E3			342.411	-0.0910008	0.031834	-2.8586	0.00425514	0.135261	543.858	0.0590811	0.0657404	0.898704	0.36881	NA
ENSG00000024048	UBR2			11936.9	0.0804028	0.0281275	2.85852	0.00425629	0.135261	17741.5	0.0811551	0.0512559	1.58333	0.113346	NA
ENSG00000083845	RPS5			6904.55	-0.11433	0.0400015	-2.85813	0.0042614	0.135261	10929	-0.138413	0.0732546	-1.88948	0.0588279	NA
ENSG00000175538	KCNE3			5471.07	0.104854	0.0366938	2.85754	0.00426939	0.135261	7487.83	0.0861114	0.0675099	1.27554	0.202119	NA
ENSG00000137177	KIF13A			3085.75	0.121853	0.0426469	2.85724	0.00427337	0.135261	4668	0.127684	0.0770446	1.65727	0.0974641	NA
ENSG00000162645	GBP2			9876.66	0.132807	0.0465067	2.85565	0.00429483	0.135261	19541.2	0.106048	0.0779714	1.36009	0.173803	NA
ENSG00000111261	MANSC1			739.302	0.155089	0.0543262	2.85478	0.00430666	0.135261	922.219	0.118301	0.126473	0.935387	0.349589	NA
ENSG00000132824	SERINC3			4027.83	0.0597823	0.02095	2.85358	0.00432301	0.135261	5566.62	0.0179663	0.0490299	0.366435	0.71404	NA
ENSG00000138606	SHF			67.2179	-0.149713	0.0524857	-2.85245	0.0043383	0.135261	69.2944	-0.0388259	0.116998	-0.33185	0.740003	NA
ENSG00000129197	RPAIN			1631.01	-0.0621129	0.0217763	-2.85231	0.00434024	0.135261	1616.27	-0.0820932	0.0495814	-1.65573	0.0977775	NA
ENSG00000152082	MZT2B			1120.78	-0.0911191	0.0319486	-2.85205	0.0043438	0.135261	1116.05	-0.0597142	0.0583539	-1.02331	0.306161	NA
ENSG00000105835	NAMPT			58093.2	0.139162	0.0488046	2.8514	0.00435269	0.135261	101476	0.166744	0.0895217	1.86261	0.0625169	NA
ENSG00000088543	C3orf18			245.552	-0.0970669	0.0340461	-2.85104	0.00435763	0.135261	394.196	-0.138919	0.0727064	-1.91069	0.0560444	NA
ENSG00000248333	CDK11B			684.364	0.0814802	0.0285801	2.85094	0.00435899	0.135261	1192	-0.0609478	0.0488696	-1.24715	0.212342	NA
ENSG00000177125	ZBTB34			3752.98	0.086053	0.0301915	2.85023	0.00436871	0.135261	5746.95	0.0346133	0.0568969	0.608352	0.542954	NA
ENSG00000105281	SLC1A5			1341.41	-0.205613	0.0721487	-2.84986	0.00437392	0.135261	2535.79	-0.124138	0.127477	-0.973803	0.330154	NA
ENSG00000172244	C5orf34			53.2204	-0.13294	0.0466508	-2.84969	0.00437622	0.135261	74.4226	0.00368528	0.120161	0.0306696	0.975533	NA
ENSG00000105939	ZC3HAV1			6457.22	0.0880591	0.0309027	2.84956	0.00437802	0.135261	10935.6	0.0551505	0.0607298	0.908129	0.36381	NA
ENSG00000127954	STEAP4			12339.4	0.144616	0.0507607	2.84898	0.00438591	0.135261	16588.4	0.10907	0.0858828	1.26999	0.204087	NA
ENSG00000163904	SENP2			1379.94	0.0555339	0.0195062	2.84699	0.00441349	0.135748	1620.17	0.0259124	0.0423548	0.611792	0.540675	NA
ENSG00000135823	STX6			2467.67	0.0580854	0.020409	2.84607	0.0044262	0.135748	3469.01	0.0941729	0.0363541	2.59043	0.00958551	NA
ENSG00000120896	SORBS3			73.1879	-0.132523	0.0465641	-2.84603	0.00442683	0.135748	59.4521	-0.0351207	0.119434	-0.294059	0.768713	NA
ENSG00000137818	RPLP1			9402.52	-0.098788	0.0347309	-2.84438	0.0044498	0.135959	10123.7	-0.431104	0.104979	-4.10659	4.01538e-05	NA
ENSG00000259651	MTCO3P23			144.705	0.18705	0.0658026	2.84259	0.00447485	0.135959	162.507	0.144041	0.122077	1.17992	0.238032	NA
ENSG00000106780	MEGF9			10724.8	0.125058	0.044004	2.84197	0.00448354	0.135959	11956.9	0.227048	0.08807	2.57804	0.0099363	NA
ENSG00000108387	SEPTIN4			35.4803	0.302116	0.106343	2.84097	0.00449763	0.135959	60.2969	0.156585	0.165481	0.946238	0.344027	NA
ENSG00000213073	AL353625.1			1717.04	0.100841	0.0354971	2.84082	0.00449982	0.135959	1551.2	0.0931191	0.0637882	1.45982	0.14434	NA
ENSG00000071655	MBD3			859.366	-0.0647309	0.0227932	-2.83992	0.00451252	0.135959	1666.8	-0.0553773	0.0472855	-1.17113	0.241548	NA
ENSG00000116991	SIPA1L2			1783.13	0.164585	0.0579567	2.83978	0.00451441	0.135959	2761.15	0.175862	0.106349	1.65362	0.0982043	NA
ENSG00000164609	SLU7			1779.83	0.099443	0.0350179	2.83977	0.00451455	0.135959	2958.28	0.0764246	0.0422613	1.80838	0.0705473	NA
ENSG00000058804	NDC1			607.663	-0.0800093	0.0281834	-2.83888	0.0045272	0.135959	1030.46	0.00174537	0.0522924	0.0333771	0.973374	NA
ENSG00000257341	AL928654.3			24.4071	-0.164787	0.0580585	-2.83829	0.00453553	0.135959	51.2337	-0.264515	0.133111	-1.98718	0.0469027	NA
ENSG00000132334	PTPRE			8256.63	0.0878865	0.0309656	2.83819	0.00453697	0.135959	12112.6	0.116413	0.0572585	2.03311	0.0420418	NA
ENSG00000130254	SAFB2			3214.11	0.0482841	0.0170195	2.83698	0.00455423	0.135959	3112.36	-0.0142296	0.0307493	-0.46276	0.643536	NA
ENSG00000162078	ZG16B			22.9929	-0.190159	0.0670329	-2.8368	0.00455684	0.135959	45.3869	0.243785	0.152168	1.60208	0.109138	NA
ENSG00000144655	CSRNP1			861.573	0.126282	0.0445181	2.83665	0.00455891	0.135959	1836.86	0.150476	0.0810023	1.85768	0.0632151	NA
ENSG00000143226	FCGR2A			18887.2	0.117444	0.0414032	2.8366	0.00455968	0.135959	37946.9	0.152653	0.0786406	1.94115	0.0522401	NA
ENSG00000146425	DYNLT1			1859.23	0.111911	0.0394722	2.83517	0.00458007	0.136316	2239.9	0.0378893	0.0658218	0.575634	0.564863	NA
ENSG00000131797	CLUHP3			671.579	-0.128443	0.0453307	-2.83347	0.00460457	0.136586	965.744	-0.183579	0.0851307	-2.15644	0.0310494	NA
ENSG00000052802	MSMO1			476.91	-0.0850895	0.0300312	-2.83337	0.00460602	0.136586	655.824	-0.0563109	0.0481981	-1.16832	0.242677	NA
ENSG00000117222	RBBP5			1852.87	0.0441819	0.0156095	2.83045	0.0046483	0.137158	2205.85	0.0287397	0.0299831	0.958531	0.337795	NA
ENSG00000136636	KCTD3			199.576	-0.0804738	0.0284346	-2.83014	0.00465282	0.137158	293.814	0.130918	0.0723473	1.80958	0.0703606	NA
ENSG00000125735	TNFSF14			2109.72	0.0947744	0.033492	2.82976	0.00465825	0.137158	2673.5	0.0172205	0.0642174	0.26816	0.788576	NA
ENSG00000136942	RPL35			3657.1	-0.174817	0.0617795	-2.8297	0.0046592	0.137158	5588.93	-0.068865	0.11084	-0.621302	0.534401	NA
ENSG00000174529	TMEM81			137.317	0.0700055	0.0247597	2.82739	0.00469292	0.1379	175.568	-0.0540667	0.0483543	-1.11814	0.263509	NA
ENSG00000160179	ABCG1			972.649	0.153246	0.0542435	2.82515	0.00472581	0.138337	1737.15	0.270148	0.0994049	2.71765	0.00657475	NA
ENSG00000151923	TIAL1			1624.56	-0.0971209	0.0343791	-2.82499	0.00472814	0.138337	1278.51	0.0404625	0.0563415	0.718165	0.472656	NA
ENSG00000229222	KRT18P4			85.759	0.102098	0.0361456	2.82464	0.00473341	0.138337	78.6026	0.172386	0.0767911	2.24486	0.0247769	NA
ENSG00000244617	ASPRV1			291.645	0.186284	0.0660373	2.82089	0.004789	0.139355	537.583	0.165707	0.117254	1.41323	0.157587	NA
ENSG00000125779	PANK2			2727	0.0575326	0.0204152	2.81813	0.00483044	0.139355	3063.83	0.071316	0.0362774	1.96585	0.049316	NA
ENSG00000163867	ZMYM6			1274.66	-0.0546179	0.0193849	-2.81755	0.0048391	0.139355	1484.91	-0.00538597	0.0382154	-0.140937	0.88792	NA
ENSG00000155265	GOLGA7B			225.932	-0.11494	0.040816	-2.81605	0.00486174	0.139355	367.066	-0.181757	0.0940278	-1.93302	0.0532341	NA
ENSG00000104626	ERI1			646.153	0.0742643	0.0263746	2.81575	0.00486635	0.139355	918.53	0.0755623	0.0446071	1.69395	0.0902744	NA
ENSG00000187475	H1-6			40.0952	0.167646	0.059558	2.81483	0.00488027	0.139355	42.8184	0.116982	0.113644	1.02937	0.303306	NA
ENSG00000173930	SLCO4C1			1028.27	0.114906	0.0408244	2.81463	0.00488335	0.139355	1433.23	0.133378	0.0715067	1.86524	0.0621472	NA
ENSG00000240303	ACAD11			678.93	-0.0815344	0.028969	-2.81454	0.00488467	0.139355	877.162	-0.0162091	0.0625013	-0.259341	0.795372	NA
ENSG00000041802	LSG1			854.123	-0.0893854	0.0317674	-2.81374	0.00489684	0.139355	1463.6	-0.111333	0.0722373	-1.54121	0.123266	NA
ENSG00000185896	LAMP1			2655.08	0.103235	0.0366956	2.81327	0.00490398	0.139355	5343.84	0.0823614	0.0469279	1.75506	0.0792484	NA
ENSG00000101150	TPD52L2			2902.52	0.0904566	0.032154	2.81323	0.00490463	0.139355	5727.91	0.124842	0.0533107	2.34178	0.0191919	NA
ENSG00000170876	TMEM43			2761.87	0.0781985	0.0277974	2.81316	0.00490577	0.139355	5434.86	0.106727	0.0475569	2.24419	0.0248203	NA
ENSG00000134247	PTGFRN			60.8912	-0.199897	0.0710594	-2.8131	0.00490661	0.139355	80.7635	-0.00937489	0.162402	-0.0577263	0.953967	NA
ENSG00000124588	NQO2			999.111	0.143604	0.051049	2.81305	0.00490737	0.139355	1214.93	-0.140973	0.12312	-1.145	0.252207	NA
ENSG00000106299	WASL			482.336	-0.0933932	0.0332199	-2.81136	0.00493322	0.139355	576.636	0.0299305	0.051792	0.577899	0.563333	NA
ENSG00000147459	DOCK5			13378.7	0.127982	0.0455488	2.80977	0.0049577	0.139355	17450.5	0.117887	0.080516	1.46414	0.143155	NA
ENSG00000115594	IL1R1			629.228	0.199615	0.071045	2.8097	0.00495884	0.139355	608.835	0.103415	0.12093	0.855162	0.392462	NA
ENSG00000163464	CXCR1			8115.61	0.142109	0.0505828	2.80944	0.00496273	0.139355	23012.1	0.0205316	0.0863481	0.237777	0.812054	NA
ENSG00000232662	LDHBP1			481.621	0.0903457	0.0321587	2.80937	0.00496383	0.139355	188.326	0.0775926	0.0773658	1.00293	0.315894	NA
ENSG00000160710	ADAR			12527.5	0.115129	0.0409813	2.80931	0.00496485	0.139355	22997	0.13156	0.0763312	1.72354	0.0847901	NA
ENSG00000156853	ZNF689			312.043	-0.0584851	0.0208207	-2.80898	0.00496981	0.139355	677.41	-0.0767935	0.0454192	-1.69077	0.0908804	NA
ENSG00000178149	DALRD3			356.409	-0.0546347	0.0194513	-2.80879	0.00497275	0.139355	601.131	-0.0646665	0.0406883	-1.58932	0.111989	NA
ENSG00000166913	YWHAB			8346.66	0.0603628	0.0214964	2.80804	0.00498442	0.139355	15154.8	0.0416518	0.0433027	0.961875	0.336112	NA
ENSG00000105193	RPS16			3981.58	-0.130618	0.046519	-2.80785	0.00498733	0.139355	6530.37	-0.357433	0.117778	-3.03481	0.00240687	NA
ENSG00000100504	PYGL			7188.3	0.136176	0.0485035	2.80755	0.00499199	0.139355	13055.4	-0.011859	0.0909386	-0.130407	0.896244	NA
ENSG00000249930	AC007016.1			13.0111	0.267023	0.0951089	2.80755	0.00499203	0.139355	NA	NA	NA	NA	NA	NA
ENSG00000174586	ZNF497			32.5874	-0.151493	0.0539702	-2.80698	0.00500078	0.139359	34.2654	0.0798328	0.111002	0.719202	0.472016	NA
ENSG00000198431	TXNRD1			4155.24	0.0857808	0.0305896	2.80424	0.00504349	0.139962	5934.29	0.00180226	0.0514536	0.035027	0.972058	NA
ENSG00000115828	QPCT			2416.02	0.151567	0.0540548	2.80395	0.00504809	0.139962	4650.35	0.209299	0.0990441	2.11319	0.0345842	NA
ENSG00000137767	SQOR			2721.7	0.0898596	0.0320534	2.80343	0.00505618	0.139962	5316.01	0.105189	0.0671305	1.56693	0.117132	NA
ENSG00000234616	JRK			1372.98	-0.0659145	0.0235129	-2.80334	0.00505769	0.139962	2085.72	-0.188744	0.0486975	-3.87585	0.000106252	NA
ENSG00000177200	CHD9			3291.96	-0.0667409	0.0238221	-2.80164	0.00508441	0.139962	5530.35	0.0288124	0.0458391	0.628555	0.52964	NA
ENSG00000134265	NAPG			1750.7	-0.0578243	0.0206421	-2.80128	0.00508999	0.139962	2021.45	-0.0153283	0.0333551	-0.459549	0.64584	NA
ENSG00000165359	INTS6L			1667.89	-0.0623008	0.022244	-2.80079	0.00509782	0.139962	2569.99	0.00843428	0.0400202	0.21075	0.833082	NA
ENSG00000172673	THEMIS			1915.41	-0.130347	0.0465511	-2.80008	0.00510895	0.139962	2739.33	-0.238403	0.109044	-2.1863	0.0287938	NA
ENSG00000006757	PNPLA4			100.816	0.108612	0.0387911	2.79992	0.00511145	0.139962	167.23	-0.0554845	0.0798907	-0.694505	0.487366	NA
ENSG00000188215	DCUN1D3			356.509	0.0694252	0.0247996	2.79945	0.00511897	0.139962	399.642	0.0303892	0.050639	0.600114	0.54843	NA
ENSG00000173281	PPP1R3B			5094.32	0.144831	0.0517369	2.79937	0.00512024	0.139962	6943.52	0.077629	0.144601	0.536851	0.591371	NA
ENSG00000178074	C2orf69			403.091	-0.0921046	0.0329063	-2.799	0.00512616	0.139962	539.268	-0.037512	0.0444842	-0.843264	0.399081	NA
ENSG00000178980	SELENOW			576.33	-0.0655821	0.0234492	-2.79678	0.00516154	0.140509	788.703	-0.0682915	0.0450643	-1.51543	0.129665	NA
ENSG00000174206	C12orf66			377.251	-0.0815716	0.0291676	-2.79665	0.00516355	0.140509	468.916	-0.0979175	0.0621182	-1.57631	0.114955	NA
ENSG00000100413	POLR3H			369.906	-0.0917063	0.0328163	-2.79454	0.00519742	0.14054	739.34	-0.0496003	0.065216	-0.760554	0.446923	NA
ENSG00000145349	CAMK2D			1548.76	-0.0988482	0.0353753	-2.79427	0.00520165	0.14054	2240.63	0.00687467	0.0649281	0.105881	0.915677	NA
ENSG00000114737	CISH			439.419	-0.13909	0.0497774	-2.79425	0.00520204	0.14054	975.593	-0.0732587	0.0926187	-0.790971	0.428961	NA
ENSG00000065135	GNAI3			6445.51	0.0625758	0.0224001	2.79355	0.00521328	0.14054	8798.23	0.0139895	0.0370404	0.377683	0.705666	NA
ENSG00000112983	BRD8			757.112	0.0665417	0.0238229	2.79318	0.00521932	0.14054	1013.63	0.0635728	0.0544634	1.16726	0.243107	NA
ENSG00000197355	UAP1L1			128.622	-0.156512	0.056037	-2.79301	0.00522198	0.14054	220.473	-0.00485226	0.101365	-0.0478691	0.961821	NA
ENSG00000165071	TMEM71			3807.93	0.0949774	0.034008	2.7928	0.00522545	0.14054	5920.19	0.155676	0.0668776	2.32778	0.0199238	NA
ENSG00000146122	DAAM2			294.953	0.147489	0.0528455	2.79096	0.00525526	0.141062	267.546	0.240067	0.15577	1.54116	0.123278	NA
ENSG00000234745	HLA-B			16836	-0.43598	0.156236	-2.79053	0.00526226	0.141062	44747	0.124623	0.352938	0.353103	0.724011	NA
ENSG00000120051	CFAP58			108.829	0.181263	0.0649882	2.78917	0.00528428	0.1412	160.097	0.189859	0.107567	1.76503	0.0775582	NA
ENSG00000013523	ANGEL1			560.06	-0.0589465	0.0211349	-2.78907	0.00528603	0.1412	619.045	-0.0959932	0.0483485	-1.98544	0.047095	NA
ENSG00000108984	MAP2K6			2570.06	0.11239	0.0403035	2.7886	0.0052936	0.1412	3003.13	0.176773	0.0801687	2.20502	0.0274529	NA
ENSG00000108306	FBXL20			2572.86	0.0685315	0.0246208	2.78348	0.00537784	0.143212	2425.15	0.0540747	0.0458232	1.18007	0.237971	NA
ENSG00000130695	CEP85			524.834	-0.0708764	0.0254742	-2.78228	0.00539786	0.143509	929.113	-0.0672427	0.0447666	-1.50207	0.133079	NA
ENSG00000146587	RBAK			894.825	-0.0856541	0.0307921	-2.78169	0.0054077	0.143535	1615.38	-0.0280707	0.0468893	-0.59866	0.5494	NA
ENSG00000163682	RPL9			3035.51	-0.338623	0.121812	-2.77987	0.00543805	0.144104	5256.65	-0.391039	0.250462	-1.56127	0.11846	NA
ENSG00000160813	PPP1R35			301.522	-0.0671651	0.0241742	-2.77838	0.00546307	0.144217	337.923	-0.101887	0.0416401	-2.44684	0.0144115	NA
ENSG00000168116	KIAA1586			584.132	-0.116046	0.0417712	-2.77813	0.00546735	0.144217	746.086	-0.0137097	0.055047	-0.249054	0.803319	NA
ENSG00000179271	GADD45GIP1			196.309	-0.0927388	0.0333911	-2.77735	0.00548043	0.144217	421.28	-0.0618852	0.060645	-1.02045	0.307515	NA
ENSG00000143162	CREG1			2612.89	-0.132446	0.0476909	-2.77718	0.00548331	0.144217	2946.62	0.0841011	0.104693	0.803308	0.421797	NA
ENSG00000119977	TCTN3			158.016	-0.0808498	0.0291144	-2.77697	0.00548687	0.144217	285.521	0.0350356	0.0602736	0.581275	0.561055	NA
ENSG00000134982	APC			3689.25	0.0654965	0.0235908	2.77636	0.00549719	0.144254	6957.24	0.0774251	0.0450485	1.7187	0.0856681	NA
ENSG00000143149	ALDH9A1			1296.77	0.0619667	0.0223287	2.7752	0.0055168	0.144535	2615.86	0.0166672	0.0442486	0.376671	0.706418	NA
ENSG00000205981	DNAJC19			644.837	-0.0915728	0.0330091	-2.77417	0.00553428	0.144758	719.043	-0.117905	0.0622659	-1.89357	0.0582816	NA
ENSG00000134986	NREP			270.872	-0.0844914	0.0304639	-2.77349	0.00554577	0.144825	304.701	-0.00128121	0.064269	-0.0199351	0.984095	NA
ENSG00000083223	TUT7			10477.1	0.0901952	0.0325282	2.77283	0.00555711	0.144888	13757.3	0.0797916	0.0572313	1.3942	0.163259	NA
ENSG00000118600	RXYLT1			242.654	-0.0793262	0.028616	-2.77209	0.00556977	0.144984	317.332	-0.086767	0.0592132	-1.46533	0.14283	NA
ENSG00000204397	CARD16			1333.35	0.153653	0.0554622	2.77041	0.00559866	0.145298	1774.96	0.182765	0.0979078	1.8667	0.0619432	NA
ENSG00000137210	TMEM14B			885.107	-0.066033	0.0238357	-2.77034	0.00559979	0.145298	1020.14	0.0385354	0.0460834	0.836209	0.403037	NA
ENSG00000067167	TRAM1			4074.62	-0.0632282	0.0228335	-2.7691	0.00562112	0.145618	7455.22	-0.0698708	0.0451534	-1.54741	0.121765	NA
ENSG00000145888	GLRA1			10.9434	0.199698	0.0721643	2.76727	0.00565274	0.146204	NA	NA	NA	NA	NA	NA
ENSG00000073614	KDM5A			12136	0.0667455	0.0241264	2.7665	0.00566624	0.146222	16089.5	0.0696358	0.0392606	1.77368	0.0761158	NA
ENSG00000105255	FSD1			122.609	0.0872021	0.0315243	2.76619	0.00567152	0.146222	52.1578	-0.00724539	0.0965729	-0.075025	0.940195	NA
ENSG00000138380	CARF			853.917	-0.059436	0.0214967	-2.76489	0.00569422	0.14651	806.484	-0.0520909	0.0563274	-0.924788	0.355076	NA
ENSG00000181038	METTL23			543.638	-0.0653272	0.0236362	-2.76386	0.00571223	0.14651	727.207	-0.0741489	0.050189	-1.47739	0.13957	NA
ENSG00000198663	C6orf89			2367.78	0.0488167	0.0176626	2.76385	0.00571239	0.14651	4664.98	-0.00166756	0.03294	-0.0506241	0.959625	NA
ENSG00000100612	DHRS7			2672.89	0.0763792	0.0276388	2.76348	0.00571886	0.14651	4334.12	0.0584745	0.0523192	1.11765	0.263716	NA
ENSG00000137871	ZNF280D			1468.43	-0.106043	0.0383821	-2.76282	0.00573041	0.146574	1934.69	0.00214547	0.0507262	0.0422952	0.966263	NA
ENSG00000103671	TRIP4			387.838	0.046394	0.0168011	2.76137	0.00575586	0.146983	669.896	-0.00145949	0.054844	-0.0266117	0.978769	NA
ENSG00000176485	PLAAT3			238.399	0.0738727	0.0267569	2.76088	0.00576458	0.146983	270.483	0.0712615	0.083	0.858572	0.390577	NA
ENSG00000100354	TNRC6B			9749.91	0.0640645	0.0232187	2.75917	0.00579477	0.147521	11055.7	0.0844633	0.034408	2.45476	0.0140978	NA
ENSG00000078747	ITCH			5556.63	0.0544834	0.0197636	2.75676	0.00583779	0.148294	9169.64	0.0681478	0.0365629	1.86385	0.0623427	NA
ENSG00000197124	ZNF682			173.934	-0.0987373	0.0358206	-2.75644	0.00584347	0.148294	211.98	0.0779798	0.0920682	0.846978	0.397007	NA
ENSG00000111726	CMAS			477.889	-0.105989	0.0384698	-2.75511	0.00586728	0.148536	675.694	-0.0982777	0.0626978	-1.56748	0.117002	NA
ENSG00000243660	ZNF487			387.864	0.0959526	0.03483	2.75488	0.00587133	0.148536	548.915	0.164333	0.0729932	2.25135	0.0243634	NA
ENSG00000113649	TCERG1			1702.85	-0.0796313	0.0289196	-2.75355	0.00589534	0.148672	2079.04	-0.077133	0.0548648	-1.40587	0.159761	NA
ENSG00000169442	CD52			3915.96	-0.167649	0.0608875	-2.75342	0.00589759	0.148672	5001.7	-0.142923	0.117599	-1.21534	0.224238	NA
ENSG00000173391	OLR1			27.181	-0.27971	0.1016	-2.75305	0.00590426	0.148672	54.3286	0.378646	0.19234	1.96863	0.0489958	NA
ENSG00000204822	MRPL53			528.15	-0.0714953	0.0259849	-2.75142	0.00593382	0.149176	526.845	-0.0671823	0.0488703	-1.37471	0.169222	NA
ENSG00000102362	SYTL4			156.351	0.206363	0.0750365	2.75017	0.00595643	0.149176	248.717	-0.00992253	0.160763	-0.0617216	0.950785	NA
ENSG00000124226	RNF114			2314.41	0.0498082	0.0181183	2.74905	0.00597681	0.149176	3244.65	0.0654752	0.0413416	1.58376	0.113248	NA
ENSG00000163293	NIPAL1			93.1534	0.171189	0.0622722	2.74904	0.00597695	0.149176	53.6352	-0.183425	0.149361	-1.22806	0.219424	NA
ENSG00000273820	USP27X			130.649	-0.0827736	0.0301102	-2.74902	0.00597729	0.149176	168.905	-0.0582489	0.0651996	-0.893394	0.371646	NA
ENSG00000197971	MBP			8387.76	0.0881192	0.0320562	2.7489	0.00597957	0.149176	13293.5	0.0127575	0.0499202	0.255558	0.798292	NA
ENSG00000006576	PHTF2			1601.48	-0.0886882	0.0322902	-2.7466	0.00602168	0.149995	1840.22	-0.102916	0.0465959	-2.2087	0.0271955	NA
ENSG00000259092	TRAV30			15.5071	-0.205388	0.0748212	-2.74505	0.00605009	0.150472	18.4992	-0.110148	0.176563	-0.623847	0.532728	NA
ENSG00000104131	EIF3J			889.762	-0.0735865	0.0268136	-2.74437	0.00606264	0.150553	1308.39	-0.0173777	0.0455415	-0.381579	0.702774	NA
ENSG00000165572	KBTBD6			655.347	-0.0674897	0.0246047	-2.74296	0.00608874	0.150861	848.952	-0.113488	0.0527526	-2.15132	0.0314508	NA
ENSG00000176973	FAM89B			406.168	-0.0844807	0.030802	-2.7427	0.00609369	0.150861	780.404	-0.095099	0.0597199	-1.59242	0.111291	NA
ENSG00000104964	TLE5			1095.31	-0.10482	0.0382264	-2.74208	0.00610518	0.150915	2118.5	-0.0764314	0.0567875	-1.34592	0.178329	NA
ENSG00000112053	SLC26A8			249.542	0.159855	0.058321	2.74095	0.00612627	0.151205	335.015	0.274639	0.116016	2.36725	0.0179207	NA
ENSG00000169895	SYAP1			1961.3	0.0509931	0.0186098	2.74012	0.00614171	0.151355	2643.02	0.066826	0.0321131	2.08096	0.0374379	NA
ENSG00000156384	SFR1			165.895	-0.103131	0.0376446	-2.7396	0.00615147	0.151358	236.975	-0.00616647	0.070928	-0.0869398	0.930719	NA
ENSG00000046647	GEMIN8			133.821	-0.0757343	0.0276492	-2.73911	0.00616053	0.151358	169.799	-0.0809808	0.055639	-1.45547	0.14554	NA
ENSG00000115649	CNPPD1			735.78	-0.149772	0.0547031	-2.73791	0.00618314	0.151684	1493.74	0.128498	0.0983945	1.30595	0.191571	NA
ENSG00000155850	SLC26A2			959.838	-0.0567707	0.02075	-2.73594	0.00622025	0.152091	1231.04	-0.00799146	0.0438561	-0.18222	0.85541	NA
ENSG00000107829	FBXW4			1367.48	-0.0683538	0.0249865	-2.73563	0.00622615	0.152091	1394.47	-0.0477431	0.0446303	-1.06975	0.284734	NA
ENSG00000048140	TSPAN17			505.931	-0.076604	0.0280033	-2.73553	0.00622794	0.152091	1042.9	-0.0205159	0.049826	-0.411752	0.680521	NA
ENSG00000106992	AK1			124.88	-0.191703	0.0701021	-2.73463	0.00624511	0.152136	202.668	-0.0369715	0.199204	-0.185596	0.852761	NA
ENSG00000105856	HBP1			5560.41	0.0752734	0.0275279	2.73444	0.00624858	0.152136	9103.48	0.0462873	0.0466103	0.99307	0.320676	NA
ENSG00000100888	CHD8			4037.22	0.0493708	0.0180585	2.73394	0.00625822	0.152142	6895.59	0.0688781	0.0329829	2.0883	0.0367711	NA
ENSG00000271099	AL357315.2			27.7541	0.118192	0.0432391	2.73344	0.00626758	0.152142	19.0955	0.0512036	0.130753	0.391605	0.69535	NA
ENSG00000236489	AC133473.1			20.9214	0.12871	0.0471243	2.73129	0.00630869	0.15291	19.0157	0.270514	0.112336	2.40809	0.0160362	NA
ENSG00000112062	MAPK14			10493.1	0.100212	0.0367069	2.73006	0.00633229	0.153046	13615.4	0.114448	0.0625023	1.8311	0.067085	NA
ENSG00000226839	MTND6P11			24.9007	0.246659	0.0903716	2.72939	0.00634517	0.153046	NA	NA	NA	NA	NA	NA
ENSG00000101444	AHCY			133.348	-0.0922213	0.0337928	-2.72902	0.00635223	0.153046	282.216	-0.0144493	0.0495385	-0.291678	0.770533	NA
ENSG00000120738	EGR1			23.7808	-0.26661	0.0977137	-2.72848	0.0063626	0.153046	14.514	0.342416	0.168891	2.02745	0.0426168	NA
ENSG00000251669	FAM86EP			175.452	-0.0932703	0.0341855	-2.72836	0.00636498	0.153046	223.283	-0.0977025	0.0621214	-1.57277	0.115773	NA
ENSG00000176715	ACSF3			1505.65	-0.074441	0.0272873	-2.72805	0.00637101	0.153046	2045.57	-0.00910868	0.0458306	-0.198747	0.842461	NA
ENSG00000126368	NR1D1			18.1477	-0.176776	0.0648275	-2.72686	0.00639396	0.15337	30.0808	-0.0579571	0.13739	-0.421844	0.673139	NA
ENSG00000188690	UROS			536.939	-0.0539116	0.0197888	-2.72435	0.00644289	0.154091	875.024	-0.00103977	0.0442887	-0.023477	0.98127	NA
ENSG00000182247	UBE2E2			145.515	-0.10297	0.0378016	-2.72397	0.00645019	0.154091	165.299	0.00421674	0.0950873	0.044346	0.964629	NA
ENSG00000157800	SLC37A3			1287.95	0.102216	0.0375262	2.72385	0.0064526	0.154091	1759.37	0.207388	0.0704359	2.94435	0.00323629	NA
ENSG00000268153	AC005176.1			46.621	0.100465	0.0368943	2.72305	0.00646831	0.154239	22.1076	0.187194	0.131144	1.42739	0.153469	NA
ENSG00000228674	PPIAP59			30.8671	0.143261	0.052623	2.72241	0.00648078	0.154309	48.0114	0.131147	0.108134	1.21282	0.225198	NA
ENSG00000165178	NCF1C			2142.9	0.133552	0.0490699	2.72167	0.0064952	0.154363	4847.18	-0.0237335	0.0927413	-0.255911	0.79802	NA
ENSG00000118900	UBN1			3684.55	0.137132	0.0504031	2.72071	0.00651423	0.154363	5715.24	0.183037	0.0818533	2.23616	0.0253412	NA
ENSG00000287542	AC098582.1			330.664	0.103181	0.0379369	2.71979	0.00653232	0.154363	697.039	-0.00489965	0.077542	-0.063187	0.949618	NA
ENSG00000135070	ISCA1			2760.16	-0.158218	0.0581781	-2.71954	0.00653723	0.154363	3050.94	0.0960647	0.108612	0.884475	0.37644	NA
ENSG00000008130	NADK			6049.08	0.129401	0.0475865	2.71928	0.00654236	0.154363	11393.3	0.134763	0.0763366	1.76537	0.077501	NA
ENSG00000119541	VPS4B			4272.87	0.0558572	0.020544	2.7189	0.00654999	0.154363	6050.86	0.0306871	0.0434568	0.706152	0.480094	NA
ENSG00000139946	PELI2			3473.62	0.0911708	0.0335391	2.71834	0.00656105	0.154363	4566.19	0.117749	0.0644924	1.82578	0.0678833	NA
ENSG00000241553	ARPC4			8772.88	0.0528556	0.0194468	2.71796	0.00656849	0.154363	11538.2	0.00010655	0.0391377	0.00272244	0.997828	NA
ENSG00000186104	CYP2R1			512.4	-0.0779598	0.0286886	-2.71745	0.00657869	0.154363	795.357	-0.0075921	0.0660506	-0.114944	0.90849	NA
ENSG00000160360	GPSM1			66.5806	-0.138177	0.0508523	-2.71721	0.00658339	0.154363	99.6964	-0.187538	0.0892345	-2.10163	0.0355854	NA
ENSG00000137504	CREBZF			4177.41	-0.0778026	0.0286402	-2.71655	0.00659666	0.154363	5850.59	-0.0157754	0.0590298	-0.267245	0.78928	NA
ENSG00000164176	EDIL3			22.8212	-0.507151	0.186693	-2.71649	0.00659774	0.154363	NA	NA	NA	NA	NA	NA
ENSG00000169084	DHRSX			601.9	0.0977276	0.0359818	2.71603	0.00660698	0.154363	917.472	0.123719	0.0675181	1.83238	0.0668947	NA
ENSG00000169955	ZNF747			441.332	-0.0502772	0.0185181	-2.71503	0.00662705	0.154609	631.806	-0.0956657	0.0432858	-2.21009	0.0270986	NA
ENSG00000124279	FASTKD3			231.493	-0.0860859	0.0317282	-2.71323	0.00666312	0.154777	437.271	-0.016927	0.0587251	-0.288242	0.773162	NA
ENSG00000110330	BIRC2			4418.66	-0.083667	0.0308368	-2.71322	0.00666336	0.154777	6073.5	0.122387	0.0593972	2.06048	0.0393528	NA
ENSG00000108468	CBX1			1458.06	0.0738032	0.0272069	2.71267	0.0066744	0.154777	1900.55	-0.0411393	0.0440564	-0.933788	0.350413	NA
ENSG00000054523	KIF1B			2417.89	0.1115	0.0411076	2.71239	0.00668006	0.154777	2964.83	0.16467	0.077486	2.12516	0.0335736	NA
ENSG00000100461	RBM23			4119.26	0.0813844	0.0300058	2.71229	0.00668205	0.154777	6508.65	0.00624858	0.0669897	0.0932767	0.925684	NA
ENSG00000166479	TMX3			2122.41	-0.0922324	0.0340202	-2.7111	0.00670594	0.155108	2985.83	-0.0117747	0.0547779	-0.214953	0.829804	NA
ENSG00000187189	TSPYL4			456.468	-0.0504527	0.0186204	-2.70954	0.0067377	0.155325	498.955	-0.0258797	0.0451944	-0.572631	0.566895	NA
ENSG00000125843	AP5S1			373.161	-0.0655616	0.024199	-2.70927	0.00674321	0.155325	518.276	-0.0667635	0.0521055	-1.28131	0.200083	NA
ENSG00000113384	GOLPH3			2365.43	0.0403233	0.0148837	2.70922	0.00674407	0.155325	3331.38	0.00376758	0.0357979	0.105246	0.916181	NA
ENSG00000259332	ST20-MTHFS			487.922	0.0921611	0.0340427	2.70722	0.00678493	0.155547	238.331	-0.0681904	0.0926452	-0.736038	0.461708	NA
ENSG00000120129	DUSP1			9147.82	0.131314	0.0485081	2.70706	0.00678821	0.155547	10361.8	0.0706676	0.101411	0.696841	0.485902	NA
ENSG00000256053	COA8			428.943	-0.058448	0.0215967	-2.70633	0.00680311	0.155547	522.381	0.0129125	0.0554732	0.23277	0.81594	NA
ENSG00000204022	LIPJ			10.6478	-0.248744	0.091912	-2.70633	0.00680315	0.155547	NA	NA	NA	NA	NA	NA
ENSG00000138821	SLC39A8			537.816	-0.0960213	0.0354822	-2.70618	0.00680617	0.155547	1007.17	-0.0700753	0.0588854	-1.19003	0.234035	NA
ENSG00000167700	MFSD3			86.0527	-0.0838812	0.030999	-2.70593	0.00681137	0.155547	144.653	-0.121393	0.0561226	-2.163	0.0305412	NA
ENSG00000100528	CNIH1			635.489	-0.114016	0.0421691	-2.70379	0.00685546	0.156187	831.799	0.0739526	0.0689508	1.07254	0.283477	NA
ENSG00000114021	NIT2			795.086	-0.0628113	0.0232404	-2.70267	0.00687844	0.156187	1003.51	-0.0658881	0.0526749	-1.25084	0.210992	NA
ENSG00000154122	ANKH			1517.73	-0.156138	0.0577776	-2.7024	0.00688418	0.156187	2226.8	-0.0744473	0.120235	-0.61918	0.535798	NA
ENSG00000185739	SRL			12.3095	0.227209	0.0840816	2.70225	0.0068872	0.156187	NA	NA	NA	NA	NA	NA
ENSG00000172409	CLP1			396.909	0.0589974	0.0218379	2.7016	0.00690058	0.156187	722.593	-0.0184446	0.0512579	-0.35984	0.718967	NA
ENSG00000078618	NRDC			4929.94	0.0724159	0.0268113	2.70095	0.00691424	0.156187	8711.72	0.139743	0.0473157	2.95343	0.00314268	NA
ENSG00000145819	ARHGAP26			12283.6	0.122906	0.0455187	2.70012	0.00693152	0.156187	14724.8	0.130053	0.0668755	1.9447	0.0518109	NA
ENSG00000114784	EIF1B			943.557	-0.0930492	0.0344717	-2.6993	0.00694865	0.156187	1095.3	0.116794	0.0746833	1.56386	0.117851	NA
ENSG00000179562	GCC1			1918.34	0.0570334	0.0211295	2.69923	0.00695003	0.156187	3188.69	0.0277641	0.0410653	0.676098	0.498979	NA
ENSG00000174775	HRAS			57.3253	-0.106949	0.0396417	-2.69789	0.00697804	0.156187	95.0077	-0.155459	0.0749552	-2.07402	0.0380771	NA
ENSG00000071564	TCF3			387.714	-0.101589	0.0376553	-2.69786	0.00697865	0.156187	691.438	0.00872807	0.0883913	0.0987436	0.921342	NA
ENSG00000107521	HPS1			1249.24	-0.102628	0.0380473	-2.69738	0.00698879	0.156187	3181.48	-0.0166719	0.0830299	-0.200794	0.84086	NA
ENSG00000211450	SELENOH			1046.86	-0.0764162	0.0283372	-2.69667	0.00700364	0.156187	1290.3	0.0283042	0.0536075	0.527989	0.597507	NA
ENSG00000105519	CAPS			190.982	-0.0813216	0.0301578	-2.69654	0.00700644	0.156187	366.143	-0.084186	0.0505409	-1.6657	0.0957731	NA
ENSG00000106610	STAG3L4			302.556	-0.0621194	0.0230387	-2.69631	0.00701129	0.156187	335.719	-0.0257222	0.0423685	-0.607107	0.54378	NA
ENSG00000111711	GOLT1B			872.16	-0.0847654	0.0314405	-2.69606	0.00701653	0.156187	1277.8	0.045832	0.0515135	0.889709	0.373622	NA
ENSG00000214369	CYB5AP2			99.0388	0.111996	0.0415482	2.69558	0.0070267	0.156187	51.7797	0.0667901	0.0925961	0.721306	0.470721	NA
ENSG00000148303	RPL7A			17213.4	-0.085254	0.0316337	-2.69504	0.00703809	0.156187	29765	-0.113555	0.0609413	-1.86335	0.0624127	NA
ENSG00000100387	RBX1			927.742	-0.116105	0.0430836	-2.69488	0.00704133	0.156187	951.986	-0.0171545	0.0817348	-0.20988	0.833761	NA
ENSG00000285880	AC144573.1			11.293	0.160934	0.0597392	2.69394	0.00706134	0.156187	NA	NA	NA	NA	NA	NA
ENSG00000183508	TENT5C			26533.4	-0.266008	0.0987467	-2.69384	0.00706341	0.156187	45128.3	-0.0160151	0.17047	-0.0939467	0.925151	NA
ENSG00000124614	RPS10			7599.58	-0.157045	0.058302	-2.69365	0.00706739	0.156187	10589	-0.0869174	0.10399	-0.835822	0.403255	NA
ENSG00000115827	DCAF17			765.915	-0.079229	0.0294222	-2.69284	0.0070847	0.156187	982.404	-0.0204308	0.0368754	-0.55405	0.579545	NA
ENSG00000189159	JPT1			1662.56	0.0879307	0.032657	2.69255	0.00709068	0.156187	3572.15	-0.0149786	0.0777386	-0.192679	0.84721	NA
ENSG00000196449	YRDC			279.81	-0.0591228	0.0219585	-2.69248	0.0070923	0.156187	390.561	-0.0397981	0.038789	-1.02601	0.304885	NA
ENSG00000103423	DNAJA3			832.575	-0.0604102	0.022444	-2.69159	0.00711116	0.156187	1304.21	-0.0697001	0.0487593	-1.42947	0.152868	NA
ENSG00000104324	CPQ			3149.23	0.104739	0.0389161	2.6914	0.0071153	0.156187	4881.05	0.101266	0.0631532	1.60349	0.108825	NA
ENSG00000123243	ITIH5			476.294	0.0740749	0.0275273	2.69096	0.00712459	0.156187	235.763	0.0763683	0.0609028	1.25394	0.209865	NA
ENSG00000185885	IFITM1			4802.63	0.12633	0.0469491	2.69078	0.00712842	0.156187	9606.98	0.118876	0.0836862	1.42049	0.155464	NA
ENSG00000074276	CDHR2			49.0521	-0.132597	0.0492785	-2.69077	0.0071288	0.156187	56.7351	-0.12634	0.117956	-1.07107	0.284137	NA
ENSG00000143674	MAP3K21			86.3552	-0.123582	0.0459378	-2.69021	0.00714078	0.156238	91.8663	0.0269812	0.0776908	0.347289	0.728374	NA
ENSG00000144130	NT5DC4			19.3718	0.294605	0.109538	2.68951	0.00715572	0.156354	29.3258	0.186458	0.240952	0.773838	0.439026	NA
ENSG00000225663	MCRIP1			348.144	-0.0642156	0.0238836	-2.6887	0.00717319	0.156524	676.552	-0.0412177	0.043237	-0.953298	0.340439	NA
ENSG00000081913	PHLPP1			446.94	0.128315	0.0477601	2.68665	0.00721724	0.157274	586.071	0.10274	0.0793693	1.29446	0.195506	NA
ENSG00000134873	CLDN10			43.107	0.129076	0.0480609	2.68569	0.00723811	0.157517	41.9346	0.228774	0.106474	2.14864	0.0316626	NA
ENSG00000145029	NICN1			268.492	-0.0893327	0.0332746	-2.68471	0.00725926	0.157761	255.496	-0.0530095	0.0670149	-0.791011	0.428938	NA
ENSG00000162894	FCMR			1120.99	-0.126663	0.0471873	-2.68427	0.00726882	0.157761	1398.29	0.0215735	0.0938381	0.229901	0.818169	NA
ENSG00000178802	MPI			433.732	-0.0732019	0.0272811	-2.68324	0.0072912	0.157859	837.766	-0.0587372	0.0514882	-1.14079	0.253958	NA
ENSG00000163291	PAQR3			463.22	-0.0830596	0.0309587	-2.68291	0.00729838	0.157859	646.472	-0.0435343	0.0608118	-0.715887	0.474061	NA
ENSG00000172301	COPRS			79.1978	-0.0921877	0.0343638	-2.6827	0.0073031	0.157859	158.323	0.0442348	0.0662361	0.667835	0.504239	NA
ENSG00000170473	PYM1			344.295	-0.0543014	0.0202446	-2.68227	0.00731237	0.157859	561.062	-0.0292791	0.0412446	-0.709889	0.477773	NA
ENSG00000109929	SC5D			784.086	-0.0885645	0.0330334	-2.68105	0.00733905	0.158224	804.429	-0.0623135	0.0607481	-1.02577	0.305001	NA
ENSG00000086730	LAT2			3429.68	0.0970104	0.0361954	2.68019	0.00735814	0.158425	7220.15	0.107463	0.0648031	1.6583	0.0972569	NA
ENSG00000111237	VPS29			1675.22	-0.0717028	0.02676	-2.67948	0.00737363	0.158548	1642.06	-0.0625247	0.0515217	-1.21356	0.224916	NA
ENSG00000112237	CCNC			836.505	-0.0962367	0.035939	-2.67778	0.00741117	0.159041	1289.99	0.0210922	0.0587973	0.358727	0.719799	NA
ENSG00000006712	PAF1			305.248	0.0766734	0.0286356	2.67755	0.00741623	0.159041	658.834	-0.0557653	0.0512074	-1.08901	0.276151	NA
ENSG00000232437	RPS26P42			17.0085	0.136533	0.0510093	2.67663	0.00743673	0.15927	12.6066	0.194078	0.149645	1.29692	0.194659	NA
ENSG00000186952	TMEM232			26.8084	-0.173295	0.0647781	-2.6752	0.00746836	0.159493	21.3907	0.0222613	0.153469	0.145054	0.884668	NA
ENSG00000121621	KIF18A			137.073	-0.14678	0.0548716	-2.67497	0.00747351	0.159493	139.58	-0.00262447	0.0858502	-0.0305704	0.975612	NA
ENSG00000100479	POLE2			122.045	-0.202367	0.07566	-2.67469	0.00747985	0.159493	195.335	-0.0376086	0.149061	-0.252304	0.800806	NA
ENSG00000123130	ACOT9			1785.47	0.0811891	0.030358	2.67439	0.00748656	0.159493	2315.57	0.10426	0.0710927	1.46654	0.142502	NA
ENSG00000116675	DNAJC6			546.601	-0.254784	0.0952965	-2.6736	0.00750429	0.159586	1159.32	-0.205984	0.18849	-1.09281	0.274479	NA
ENSG00000079739	PGM1			699.311	0.0686301	0.025675	2.67303	0.00751696	0.159586	1301.29	-0.00071922	0.0442757	-0.0162441	0.98704	NA
ENSG00000133678	TMEM254			153.967	-0.0758765	0.0283896	-2.67269	0.00752468	0.159586	222.591	-0.0264822	0.0783847	-0.337849	0.735477	NA
ENSG00000249855	EEF1A1P19			29.3221	-0.135166	0.0505848	-2.67207	0.00753839	0.159586	36.9486	0.0392392	0.110624	0.354707	0.722809	NA
ENSG00000237190	CDKN2AIPNL			203.797	-0.0737588	0.0276063	-2.67181	0.00754424	0.159586	257.988	-0.0576691	0.0545464	-1.05725	0.290399	NA
ENSG00000160593	JAML			23608	0.0983149	0.0368006	2.67156	0.00755004	0.159586	39375.7	0.0524302	0.0665157	0.788238	0.430557	NA
ENSG00000087470	DNM1L			1452.54	-0.0705202	0.0264213	-2.66907	0.00760625	0.160269	2349.48	-0.0236983	0.0491016	-0.482638	0.629353	NA
ENSG00000186767	SPIN4			170.235	-0.0895725	0.033569	-2.66831	0.00762342	0.160269	156.735	-0.0130676	0.0593799	-0.220067	0.825819	NA
ENSG00000232859	LYRM9			225.385	-0.0731755	0.0274243	-2.66827	0.00762429	0.160269	241.893	-0.116409	0.0708485	-1.64307	0.100369	NA
ENSG00000048405	ZNF800			1981	-0.0747683	0.0280247	-2.66794	0.00763171	0.160269	2800.89	-0.0268209	0.0552574	-0.485381	0.627406	NA
ENSG00000117091	CD48			5652.59	-0.100863	0.0378058	-2.66794	0.00763186	0.160269	9492.73	0.00395742	0.0672117	0.05888	0.953048	NA
ENSG00000040633	PHF23			928.079	0.0579813	0.0217393	2.66712	0.0076504	0.16045	1585.89	-0.0571691	0.0390844	-1.46271	0.143547	NA
ENSG00000168159	RNF187			450.994	-0.157755	0.0591635	-2.66643	0.00766624	0.160454	844.853	-0.00050737	0.0954823	-0.00531376	0.99576	NA
ENSG00000143891	GALM			459.684	0.0985924	0.036978	2.66624	0.00767038	0.160454	806.384	0.114904	0.0842733	1.36347	0.172736	NA
ENSG00000214514	KRT42P			22.9195	0.168192	0.0630952	2.66568	0.00768322	0.160481	21.9579	0.189576	0.116303	1.63002	0.103097	NA
ENSG00000169710	FASN			118.032	-0.189891	0.071251	-2.6651	0.00769664	0.160481	247.939	0.0594027	0.11116	0.534391	0.593071	NA
ENSG00000065882	TBC1D1			3792.41	0.0879731	0.033012	2.66489	0.00770144	0.160481	6506.95	0.0267554	0.0604647	0.442497	0.65813	NA
ENSG00000248971	KRT8P46			314.578	0.113672	0.0426638	2.66437	0.00771323	0.16052	406.09	0.0388854	0.0728585	0.533712	0.593541	NA
ENSG00000146918	NCAPG2			426.552	0.233255	0.0875752	2.66348	0.00773372	0.160559	620.725	-0.581749	0.195598	-2.97421	0.00293743	NA
ENSG00000161649	CD300LG			104.548	0.103566	0.0388896	2.66307	0.00774316	0.160559	80.8686	0.0821711	0.0788742	1.0418	0.297505	NA
ENSG00000106829	TLE4			3628.6	0.0742942	0.0279038	2.66251	0.00775605	0.160559	4100.76	0.0844893	0.0505145	1.67258	0.094411	NA
ENSG00000204673	AKT1S1			313.264	-0.0859925	0.0322977	-2.66249	0.00775646	0.160559	421.132	-0.0655026	0.052894	-1.23837	0.215578	NA
ENSG00000141337	ARSG			1658.17	0.0831084	0.0312203	2.662	0.00776788	0.160559	2203.92	0.0331324	0.047608	0.695942	0.486465	NA
ENSG00000135506	OS9			1960.41	0.0739879	0.0278002	2.66142	0.00778124	0.160559	4577.62	0.146544	0.0555009	2.64038	0.00828124	NA
ENSG00000181789	COPG1			1894.36	0.0453801	0.0170539	2.66098	0.00779126	0.160559	3814.74	-0.00155679	0.0406525	-0.038295	0.969452	NA
ENSG00000136826	KLF4			409.986	-0.11254	0.042295	-2.66085	0.0077944	0.160559	757.294	0.0926831	0.0941757	0.984151	0.325041	NA
ENSG00000235672	AC090286.3			15.9958	0.138133	0.0519317	2.65989	0.00781662	0.160812	12.0484	-0.118703	0.136481	-0.869741	0.384442	NA
ENSG00000127580	WDR24			65.6985	-0.135383	0.0509185	-2.65882	0.0078416	0.161121	132.9	-0.0234926	0.0682851	-0.344037	0.730819	NA
ENSG00000171051	FPR1			11436.8	0.134322	0.0505326	2.65813	0.0078576	0.16119	31035.7	0.113558	0.0972865	1.16725	0.243107	NA
ENSG00000243417	RPS3AP18			11.2266	0.184897	0.0695673	2.65782	0.00786487	0.16119	18.4117	0.231439	0.16783	1.37901	0.167892	NA
ENSG00000023734	STRAP			414.538	-0.096234	0.0362179	-2.65708	0.00788204	0.161212	554.072	0.123457	0.074269	1.66229	0.0964544	NA
ENSG00000168040	FADD			1285.59	0.0653947	0.024613	2.65692	0.00788587	0.161212	1420.52	0.0506003	0.0464475	1.08941	0.275974	NA
ENSG00000132286	TIMM10B			772.497	-0.058744	0.0221224	-2.65541	0.00792114	0.161729	1061.25	0.00670221	0.0404149	0.165835	0.868287	NA
ENSG00000197558	SSPOP			58.7599	-0.371275	0.139921	-2.65347	0.00796687	0.162246	46.5577	0.168803	0.222296	0.759363	0.447636	NA
ENSG00000163960	UBXN7			3990.33	0.0729913	0.0275121	2.65306	0.00797649	0.162246	4083.95	0.00332489	0.0449997	0.073887	0.9411	NA
ENSG00000169967	MAP3K2			12076.3	0.0780521	0.0294225	2.65281	0.00798258	0.162246	16736.5	0.0835501	0.0569704	1.46655	0.142498	NA
ENSG00000079277	MKNK1			2353.77	0.0955345	0.0360149	2.65264	0.00798656	0.162246	3681.12	0.0200184	0.060188	0.332599	0.739437	NA
ENSG00000243609	RPS2P44			264.925	0.111045	0.0418784	2.65161	0.00801083	0.162533	256.857	0.0153914	0.0743457	0.207025	0.83599	NA
ENSG00000151117	TMEM86A			77.7057	-0.117166	0.0441945	-2.65114	0.00802202	0.162533	122.932	0.00356254	0.0937411	0.038004	0.969684	NA
ENSG00000145337	PYURF			781.709	-0.101951	0.0384623	-2.65066	0.00803338	0.162533	1317.42	-0.0130152	0.0544599	-0.238988	0.811115	NA
ENSG00000163694	RBM47			4233.13	0.119103	0.0449387	2.65035	0.00804084	0.162533	4263.34	0.150661	0.0800984	1.88095	0.0599789	NA
ENSG00000140688	RUSF1			430.883	-0.0795902	0.030057	-2.64798	0.00809752	0.163126	749.279	-0.070813	0.0574632	-1.23232	0.21783	NA
ENSG00000113916	BCL6			4860.19	0.152875	0.0577339	2.64793	0.00809867	0.163126	8163.97	0.215207	0.105199	2.04572	0.0407842	NA
ENSG00000101928	MOSPD1			355.944	-0.12072	0.0455918	-2.64786	0.0081004	0.163126	433.678	0.082055	0.0849077	0.966403	0.333843	NA
ENSG00000139323	POC1B			1346.87	-0.0983472	0.0371606	-2.64654	0.00813189	0.163235	1338.17	0.039508	0.0762734	0.517979	0.604473	NA
ENSG00000173141	MRPL57			483.314	-0.0653809	0.0247073	-2.64622	0.00813977	0.163235	784.335	-0.0408337	0.0543376	-0.751482	0.452363	NA
ENSG00000158089	GALNT14			95.3417	0.21205	0.0801377	2.64607	0.00814329	0.163235	174.51	0.259822	0.157573	1.64891	0.0991669	NA
ENSG00000166788	SAAL1			213.738	-0.0794353	0.0300234	-2.64578	0.00815029	0.163235	297.465	-0.0599885	0.0549068	-1.09255	0.274591	NA
ENSG00000054277	OPN3			281.789	-0.078659	0.029735	-2.64534	0.008161	0.163235	546.323	-0.0347556	0.0629599	-0.552028	0.580929	NA
ENSG00000131873	CHSY1			2458.14	0.133308	0.0503976	2.64512	0.00816627	0.163235	3367.25	0.219903	0.0726733	3.02592	0.00247881	NA
ENSG00000083290	ULK2			755.8	-0.0812975	0.0307409	-2.6446	0.00817867	0.163281	1024.72	-0.00246437	0.0765369	-0.0321984	0.974314	NA
ENSG00000084073	ZMPSTE24			1703.17	0.0484953	0.0183409	2.6441	0.00819079	0.163322	2210	0.0265657	0.0402614	0.659831	0.509362	NA
ENSG00000086159	AQP6			219.857	0.070358	0.0266312	2.64193	0.00824342	0.164169	168.39	0.0401138	0.0608429	0.659301	0.509703	NA
ENSG00000169891	REPS2			2704.39	0.142198	0.0538467	2.6408	0.00827102	0.164361	3420.1	0.110906	0.0945838	1.17257	0.240969	NA
ENSG00000219163	HMGB1P20			18.8833	0.169549	0.0642058	2.64071	0.00827335	0.164361	16.0774	-0.0312246	0.153603	-0.203281	0.838915	NA
ENSG00000071054	MAP4K4			5572.19	0.084156	0.031881	2.63969	0.00829811	0.16465	7214.56	0.0639217	0.0540217	1.18326	0.236707	NA
ENSG00000163635	ATXN7			5317.25	0.0570186	0.0216101	2.63852	0.00832686	0.165019	5743.45	0.0382403	0.0342268	1.11726	0.263883	NA
ENSG00000115694	STK25			985.947	-0.0697695	0.0264507	-2.63772	0.00834664	0.165022	1399.13	-0.0338297	0.0436404	-0.775192	0.438226	NA
ENSG00000104524	PYCR3			88.6096	-0.107396	0.0407163	-2.63767	0.00834767	0.165022	129.391	-0.0307092	0.0627145	-0.489667	0.62437	NA
ENSG00000064012	CASP8			8265.28	0.0552873	0.0209638	2.63727	0.00835763	0.165022	10637.4	0.0102945	0.0468701	0.219638	0.826153	NA
ENSG00000089157	RPLP0			13559.7	-0.10821	0.0410434	-2.63647	0.00837734	0.16521	28746.4	-0.0671363	0.0744738	-0.901475	0.367336	NA
ENSG00000141569	TRIM65			404.101	-0.0703505	0.0266905	-2.63579	0.00839414	0.16534	619.462	-0.0786857	0.0477287	-1.6486	0.0992288	NA
ENSG00000198690	FAN1			1459.52	-0.0792483	0.0300809	-2.63451	0.00842592	0.165719	1766.3	-0.0393612	0.072541	-0.542606	0.587401	NA
ENSG00000154165	GPR15			311.551	-0.238416	0.0905345	-2.63343	0.0084527	0.165719	548.011	-0.305687	0.224942	-1.35896	0.174161	NA
ENSG00000034713	GABARAPL2			2279.86	-0.136062	0.0516746	-2.63305	0.00846215	0.165719	2997.39	-0.0661479	0.103175	-0.641123	0.521443	NA
ENSG00000182541	LIMK2			4043.58	0.132334	0.050262	2.63288	0.0084663	0.165719	6285.59	0.143375	0.0881808	1.62592	0.103967	NA
ENSG00000185651	UBE2L3			1119.43	0.0469701	0.0178442	2.63223	0.00848268	0.165719	1765.24	-0.0759588	0.0341737	-2.22273	0.0262342	NA
ENSG00000130703	OSBPL2			3935.86	0.0875465	0.0332601	2.63218	0.00848392	0.165719	5563.95	-0.00656797	0.0541905	-0.121201	0.903532	NA
ENSG00000177565	TBL1XR1			7688.94	-0.058391	0.0221839	-2.63213	0.00848502	0.165719	9815.55	0.0152483	0.0428794	0.355608	0.722134	NA
ENSG00000138496	PARP9			4806.07	0.148483	0.0564356	2.63102	0.00851292	0.165978	7554.17	0.222528	0.103083	2.15873	0.030871	NA
ENSG00000120690	ELF1			6591.98	0.0565046	0.0214832	2.63018	0.00853395	0.165978	8641.89	0.0734362	0.0479662	1.531	0.12577	NA
ENSG00000148175	STOM			4623.98	-0.114946	0.0437044	-2.63007	0.00853672	0.165978	7815.78	-0.0646007	0.0819921	-0.787889	0.430762	NA
ENSG00000197548	ATG7			2425.94	0.0814978	0.0309881	2.62997	0.00853932	0.165978	2866.5	0.0833159	0.0531319	1.5681	0.116858	NA
ENSG00000076685	NT5C2			6252.63	0.0899129	0.0341943	2.62947	0.00855182	0.166022	7987.87	0.0108476	0.0621883	0.174431	0.861527	NA
ENSG00000139132	FGD4			2819.71	0.109813	0.0417857	2.62801	0.0085887	0.166502	3765.54	0.30546	0.0824207	3.70611	0.000210471	NA
ENSG00000111490	TBC1D30			308.042	0.0907343	0.0345303	2.62767	0.00859712	0.166502	318.443	0.104353	0.0770986	1.3535	0.175896	NA
ENSG00000084070	SMAP2			6656.37	0.114907	0.0437469	2.62664	0.00862327	0.166567	9474.02	0.0656809	0.0873861	0.751616	0.452282	NA
ENSG00000182504	CEP97			1081.08	0.0676955	0.025773	2.62661	0.00862406	0.166567	1454.37	0.0990956	0.0459521	2.1565	0.0310447	NA
ENSG00000169228	RAB24			2013.29	0.098309	0.0374359	2.62606	0.00863796	0.166567	3859.4	0.0860286	0.0654004	1.31541	0.188371	NA
ENSG00000182512	GLRX5			5059.86	-0.19951	0.0759774	-2.62592	0.0086416	0.166567	5671.63	-0.0574682	0.153673	-0.373964	0.708431	NA
ENSG00000185201	IFITM2			7819.46	0.137839	0.0525091	2.62504	0.00866378	0.166683	13744.6	0.101415	0.0869745	1.16603	0.243601	NA
ENSG00000147872	PLIN2			808.62	0.0694716	0.0264718	2.62437	0.00868105	0.166683	2211.71	0.0371523	0.0551035	0.674226	0.500167	NA
ENSG00000217527	RPS16P5			155.487	0.105655	0.0402808	2.62296	0.00871703	0.166683	129.129	0.145671	0.070993	2.0519	0.0401789	NA
ENSG00000114978	MOB1A			9322	0.0486403	0.0185464	2.62263	0.0087255	0.166683	13770.3	0.0424829	0.0405287	1.04822	0.294537	NA
ENSG00000108561	C1QBP			939.371	-0.0689125	0.0262799	-2.62225	0.00873505	0.166683	1461.89	-0.0353324	0.0531571	-0.664679	0.506256	NA
ENSG00000165115	KIF27			1156.53	0.1053	0.0401565	2.62225	0.00873512	0.166683	1472.14	0.0110283	0.0712428	0.154799	0.87698	NA
ENSG00000130520	LSM4			641.92	-0.0606844	0.0231436	-2.62208	0.00873955	0.166683	1261.27	-0.0719359	0.0510307	-1.40966	0.158641	NA
ENSG00000122435	TRMT13			728.871	-0.0997583	0.0380481	-2.6219	0.00874416	0.166683	843.042	-0.0675662	0.0717599	-0.941559	0.346418	NA
ENSG00000197321	SVIL			3525.78	0.111088	0.0423746	2.62158	0.00875228	0.166683	4671.81	0.148336	0.0755299	1.96393	0.0495382	NA
ENSG00000165029	ABCA1			3812.81	0.159197	0.0607281	2.62147	0.00875511	0.166683	5412.2	0.336753	0.123657	2.72329	0.00646353	NA
ENSG00000167543	TP53I13			449.883	-0.0852193	0.032511	-2.62125	0.00876085	0.166683	870.675	-0.158431	0.0698185	-2.26919	0.0232569	NA
ENSG00000158711	ELK4			4680.86	-0.0536547	0.0204776	-2.62016	0.00878888	0.166947	5719.1	0.0306366	0.054469	0.56246	0.573803	NA
ENSG00000166900	STX3			4920.92	0.117361	0.0448018	2.61956	0.0088042	0.166947	5704.89	0.165012	0.0781242	2.11217	0.0346715	NA
ENSG00000178567	EPM2AIP1			2277.82	-0.0770407	0.0294117	-2.61939	0.00880874	0.166947	3107.09	-0.00279907	0.0644963	-0.0433989	0.965384	NA
ENSG00000117614	SYF2			1699.34	0.0880141	0.0336047	2.6191	0.0088161	0.166947	2247.52	0.0234905	0.0465728	0.504383	0.613993	NA
ENSG00000104938	CLEC4M			56.2774	0.115944	0.0442752	2.61871	0.00882633	0.166947	36.4678	0.111833	0.107192	1.0433	0.296811	NA
ENSG00000008282	SYPL1			668.755	-0.0777818	0.0297282	-2.61643	0.00888539	0.16773	842.803	0.0662984	0.051911	1.27715	0.201548	NA
ENSG00000168209	DDIT4			1206.36	0.147277	0.0562918	2.61632	0.00888843	0.16773	2273.21	-0.0340236	0.112755	-0.30175	0.762843	NA
ENSG00000100985	MMP9			782.008	0.236344	0.0903502	2.61586	0.00890021	0.167757	1923.38	0.415897	0.155831	2.66889	0.00761027	NA
ENSG00000196549	MME			14028.1	0.15922	0.0608872	2.61499	0.00892292	0.167785	18897.9	0.273941	0.102546	2.67139	0.00755388	NA
ENSG00000169397	RNASE3			34.2175	-0.309969	0.118561	-2.61443	0.00893775	0.167785	64.2306	0.311829	0.210058	1.48449	0.13768	NA
ENSG00000197362	ZNF786			302.188	-0.062559	0.0239358	-2.61361	0.00895899	0.167785	548.265	-0.0736965	0.0505552	-1.45774	0.144911	NA
ENSG00000008294	SPAG9			8233.64	0.0796292	0.0304703	2.61334	0.00896627	0.167785	10700.7	0.0332188	0.0583539	0.569265	0.569176	NA
ENSG00000025293	PHF20			2710.27	0.046432	0.0177715	2.61273	0.00898229	0.167785	4727.21	0.00561626	0.0429101	0.130885	0.895867	NA
ENSG00000144580	CNOT9			1108.82	-0.0534152	0.0204457	-2.61255	0.00898705	0.167785	1493.63	-0.0480005	0.0337091	-1.42396	0.154457	NA
ENSG00000067596	DHX8			2533.34	0.0572208	0.0219039	2.61236	0.00899207	0.167785	5088.9	0.0329455	0.0382903	0.860413	0.389561	NA
ENSG00000107672	NSMCE4A			774.989	-0.0729497	0.0279249	-2.61235	0.00899211	0.167785	1043.09	-0.0220326	0.057226	-0.385009	0.70023	NA
ENSG00000165792	METTL17			707.149	-0.0592664	0.0226908	-2.61191	0.00900371	0.167785	1173.56	-0.0671215	0.0479094	-1.40101	0.161212	NA
ENSG00000115355	CCDC88A			3612.55	-0.0879034	0.0336565	-2.61178	0.0090072	0.167785	3945.46	0.00583411	0.045486	0.128261	0.897942	NA
ENSG00000254788	CKLF-CMTM1			189.672	0.113822	0.0436004	2.61058	0.00903896	0.167785	142.823	0.218397	0.106079	2.05881	0.0395125	NA
ENSG00000259600	AC066616.2			166.694	0.175494	0.0672328	2.61025	0.00904767	0.167785	226.315	0.146706	0.127546	1.15022	0.250054	NA
ENSG00000187650	VMAC			333.3	-0.0685738	0.0262732	-2.61003	0.00905348	0.167785	465.409	-0.0732241	0.0469063	-1.56107	0.118507	NA
ENSG00000241597	AC022121.1			17.3977	0.159352	0.0610566	2.6099	0.00905682	0.167785	16.1887	0.394089	0.159172	2.47587	0.013291	NA
ENSG00000125730	C3			243.811	0.086587	0.0331765	2.60989	0.00905714	0.167785	253.768	0.0297064	0.0751675	0.395203	0.692693	NA
ENSG00000163870	TPRA1			358.697	-0.0585925	0.022457	-2.6091	0.00907814	0.16783	764.697	-0.0110508	0.0440741	-0.250733	0.802021	NA
ENSG00000105352	CEACAM4			793.475	0.136884	0.0524708	2.60876	0.00908717	0.16783	1296.65	0.0796487	0.108325	0.735275	0.462172	NA
ENSG00000182810	DDX28			349.226	-0.0522794	0.0200503	-2.60741	0.00912302	0.16783	716.794	-0.0583092	0.0452295	-1.28919	0.197333	NA
ENSG00000115685	PPP1R7			746.49	0.0583107	0.0223661	2.60711	0.00913103	0.16783	1304.77	-0.0521363	0.041996	-1.24146	0.214436	NA
ENSG00000103024	NME3			565.813	-0.0721943	0.027695	-2.60676	0.00914028	0.16783	601.656	-0.0420707	0.0551277	-0.763149	0.445374	NA
ENSG00000171812	COL8A2			32.6636	-0.179293	0.068812	-2.60555	0.00917272	0.16783	74.8321	-0.157177	0.12443	-1.26318	0.206524	NA
ENSG00000100379	KCTD17			139.49	-0.0789943	0.0303183	-2.6055	0.00917406	0.16783	235.183	0.0326774	0.0601174	0.54356	0.586744	NA
ENSG00000115365	LANCL1			988.694	-0.0733927	0.0281697	-2.60538	0.00917726	0.16783	1692.9	-0.0615877	0.05725	-1.07577	0.282031	NA
ENSG00000005059	MCUB			1297.03	-0.0660046	0.0253349	-2.60529	0.00917974	0.16783	1806.57	0.00368157	0.0576748	0.0638332	0.949103	NA
ENSG00000163393	SLC22A15			1764.99	0.11124	0.0427011	2.60509	0.00918496	0.16783	2087.88	0.101661	0.0776402	1.30938	0.190405	NA
ENSG00000218713	AL512378.1			97.7667	0.0959062	0.036817	2.60494	0.00918898	0.16783	61.0178	0.0614087	0.0957699	0.641212	0.521385	NA
ENSG00000112195	TREML2			1604.93	0.108351	0.0415966	2.60481	0.00919254	0.16783	3811.69	0.0251618	0.0774623	0.324826	0.745312	NA
ENSG00000137154	RPS6			12604.5	-0.141455	0.0543129	-2.60444	0.00920255	0.16783	23493.6	-0.0511295	0.0969068	-0.527616	0.597766	NA
ENSG00000141642	ELAC1			198.72	-0.0707793	0.0271827	-2.60383	0.00921879	0.16783	350.514	-0.0256931	0.065325	-0.393312	0.694089	NA
ENSG00000137757	CASP5			263.029	0.19808	0.0760852	2.60339	0.00923068	0.16783	403.671	0.171737	0.132862	1.29259	0.196151	NA
ENSG00000109854	HTATIP2			1123.11	0.0735258	0.0282434	2.60329	0.0092333	0.16783	1816.86	0.0137659	0.0456758	0.301383	0.763123	NA
ENSG00000158315	RHBDL2			76.3589	0.078339	0.0300933	2.6032	0.00923576	0.16783	31.4373	0.105484	0.110999	0.95032	0.341949	NA
ENSG00000254004	ZNF260			398.845	-0.13892	0.0533794	-2.6025	0.00925461	0.167984	598.105	-0.0469219	0.0956932	-0.490337	0.623895	NA
ENSG00000174547	MRPL11			272.548	-0.0939633	0.0361393	-2.60003	0.00932156	0.168658	463.002	-0.0744626	0.0609832	-1.22103	0.222073	NA
ENSG00000001084	GCLC			1318.65	-0.0826242	0.0317825	-2.59967	0.00933125	0.168658	1501.83	0.0317975	0.0712398	0.446344	0.655348	NA
ENSG00000137815	RTF1			1068.91	0.0580433	0.0223342	2.59886	0.00935351	0.168658	1447.37	0.129605	0.0668001	1.94019	0.0523568	NA
ENSG00000096063	SRPK1			2271.6	0.111405	0.0428677	2.59881	0.00935485	0.168658	3253.32	0.175074	0.0797713	2.19471	0.0281847	NA
ENSG00000163626	COX18			848.29	-0.0680111	0.0261708	-2.59874	0.00935678	0.168658	789.011	0.0173507	0.048738	0.356	0.72184	NA
ENSG00000106701	FSD1L			274.195	-0.109743	0.0422303	-2.59869	0.00935799	0.168658	372.552	0.065032	0.071206	0.913294	0.361088	NA
ENSG00000130779	CLIP1			3261.68	0.0528186	0.020327	2.59845	0.00936465	0.168658	3661.43	0.0730408	0.043107	1.69441	0.0901882	NA
ENSG00000197372	ZNF675			545.658	-0.081006	0.0311851	-2.59759	0.00938812	0.168815	819.479	-0.0526224	0.0588961	-0.893479	0.371601	NA
ENSG00000122477	LRRC39			15.9425	-0.159222	0.0613012	-2.59736	0.00939427	0.168815	21.9251	-0.221319	0.132234	-1.67369	0.0941907	NA
ENSG00000168806	LCMT2			428.276	-0.0824871	0.0317704	-2.59635	0.00942204	0.168982	801.193	-0.0416108	0.0691454	-0.601787	0.547316	NA
ENSG00000095321	CRAT			101.672	-0.160282	0.0617373	-2.5962	0.00942612	0.168982	261.449	0.037974	0.127092	0.298792	0.765099	NA
ENSG00000100342	APOL1			1239.16	0.126877	0.0488869	2.59531	0.00945043	0.168982	1393.21	0.153645	0.0869524	1.767	0.077228	NA
ENSG00000143549	TPM3			14870.4	0.0716029	0.0275942	2.59486	0.00946306	0.168982	19137.4	-0.00342799	0.0449453	-0.0762703	0.939204	NA
ENSG00000075426	FOSL2			4281.59	0.125538	0.0483905	2.59426	0.00947942	0.168982	5051.21	0.221219	0.0856853	2.58177	0.00982957	NA
ENSG00000119383	PTPA			635.894	-0.0605783	0.0233511	-2.59423	0.00948019	0.168982	1177.16	0.0234934	0.0499072	0.470742	0.637825	NA
ENSG00000121864	ZNF639			956.494	-0.0932968	0.0359644	-2.59415	0.0094826	0.168982	1277.49	-0.0237213	0.0583275	-0.406692	0.684234	NA
ENSG00000170445	HARS1			1612.98	0.0370432	0.0142819	2.59372	0.00949449	0.168982	2252.48	-0.0758577	0.0295541	-2.56674	0.0102659	NA
ENSG00000025039	RRAGD			988.218	0.102356	0.0394648	2.59361	0.0094975	0.168982	1331.97	0.0221345	0.0749817	0.295199	0.767842	NA
ENSG00000089505	CMTM1			130.589	0.120454	0.0464762	2.59173	0.00954954	0.16931	168.339	0.13092	0.103866	1.26048	0.207497	NA
ENSG00000005893	LAMP2			10330.9	0.0848606	0.0327449	2.59156	0.00955406	0.16931	16729.7	0.0659735	0.068903	0.957483	0.338324	NA
ENSG00000152413	HOMER1			142.453	-0.126035	0.0486416	-2.5911	0.00956707	0.16931	140.825	0.0449011	0.0900196	0.498792	0.617926	NA
ENSG00000156298	TSPAN7			15.7294	-0.246086	0.0949855	-2.59077	0.00957602	0.16931	15.9392	-0.105859	0.211666	-0.500122	0.616989	NA
ENSG00000113734	BNIP1			83.7198	-0.0874673	0.0337628	-2.59064	0.00957983	0.16931	135.047	-0.119241	0.0591582	-2.01563	0.0438383	NA
ENSG00000174721	FGFBP3			111.79	-0.0896194	0.0345994	-2.5902	0.0095919	0.16931	89.4499	-0.0339929	0.0708539	-0.47976	0.631398	NA
ENSG00000177990	DPY19L2			85.6395	-0.144979	0.0559846	-2.58962	0.00960829	0.16931	94.7375	-0.0450659	0.104487	-0.431306	0.666246	NA
ENSG00000187566	NHLRC1			36.2959	-0.115818	0.0447273	-2.58942	0.0096138	0.16931	49.7075	-0.0812728	0.096928	-0.838487	0.401757	NA
ENSG00000101639	CEP192			3470.51	-0.0560049	0.0216333	-2.58883	0.00963029	0.16931	6030.68	-0.0455411	0.0427993	-1.06406	0.287301	NA
ENSG00000159720	ATP6V0D1			3519.65	0.0857819	0.0331414	2.58836	0.00964337	0.16931	7379.3	-0.00996803	0.0617061	-0.16154	0.871668	NA
ENSG00000223584	TVP23CP1			24.6517	0.205601	0.0794449	2.58797	0.00965425	0.16931	17.2087	0.0274074	0.182181	0.150441	0.880417	NA
ENSG00000164054	SHISA5			1866.27	0.114389	0.0442015	2.58791	0.00965613	0.16931	5723.54	0.146631	0.0748562	1.95884	0.0501316	NA
ENSG00000172771	EFCAB12			189.9	0.0986662	0.0381272	2.58782	0.0096586	0.16931	166.365	0.252292	0.0773631	3.26114	0.00110963	NA
ENSG00000133961	NUMB			4229.58	0.100602	0.0389098	2.58552	0.00972317	0.16931	4601.18	0.145292	0.0770054	1.88677	0.0591913	NA
ENSG00000116678	LEPR			425.7	-0.142292	0.0550424	-2.58513	0.00973432	0.16931	642.381	0.0972909	0.0912016	1.06677	0.286077	NA
ENSG00000076770	MBNL3			18193.2	-0.207369	0.0802181	-2.58507	0.00973605	0.16931	17349.7	0.0312138	0.152753	0.204342	0.838087	NA
ENSG00000111229	ARPC3			5647.18	0.0805887	0.031175	2.58505	0.00973662	0.16931	9984.4	-0.0205743	0.0522149	-0.394032	0.693558	NA
ENSG00000128699	ORMDL1			1661.27	-0.0700597	0.027119	-2.58342	0.00978274	0.16931	2886.66	-0.00407937	0.0493923	-0.0825911	0.934177	NA
ENSG00000183439	TRIM61			167.162	-0.0981486	0.0379941	-2.58326	0.00978716	0.16931	225.396	-0.0137779	0.0827435	-0.166513	0.867753	NA
ENSG00000198961	PJA2			7639.34	0.0667534	0.0258425	2.58309	0.00979196	0.16931	12529.6	0.0247065	0.0432636	0.571068	0.567953	NA
ENSG00000116793	PHTF1			904.313	0.0735817	0.0284879	2.58291	0.00979695	0.16931	1155.53	0.124529	0.0562258	2.2148	0.026774	NA
ENSG00000225648	SBDSP1			220.685	-0.0992914	0.0384438	-2.58277	0.00980117	0.16931	330.751	-0.0783419	0.0762468	-1.02748	0.304196	NA
ENSG00000176401	EID2B			177.5	-0.0780847	0.030236	-2.58251	0.00980842	0.16931	154.85	-0.0939588	0.0669591	-1.40323	0.160549	NA
ENSG00000173821	RNF213			28197.8	0.155683	0.0602861	2.58241	0.00981127	0.16931	49620.8	0.199879	0.0869422	2.29899	0.0215057	NA
ENSG00000173295	FAM86B3P			85.8343	-0.143362	0.0555321	-2.58161	0.00983406	0.16931	83.8251	-0.25227	0.106853	-2.36091	0.01823	NA
ENSG00000059377	TBXAS1			6413.31	0.102387	0.0396686	2.58107	0.00984945	0.16931	10387	0.0705135	0.0684614	1.02997	0.303022	NA
ENSG00000124256	ZBP1			1417.3	0.148526	0.0575585	2.58043	0.00986772	0.16931	2087.24	0.321637	0.109795	2.92944	0.00339574	NA
ENSG00000086189	DIMT1			451.261	-0.0759805	0.0294454	-2.58038	0.00986903	0.16931	707.835	-0.0836821	0.063946	-1.30864	0.190657	NA
ENSG00000099800	TIMM13			386.309	-0.0591109	0.0229088	-2.58027	0.00987237	0.16931	581.279	-0.0378432	0.0509612	-0.742589	0.45773	NA
ENSG00000163517	HDAC11			117.407	-0.117631	0.0455978	-2.57975	0.00988725	0.16931	210.762	-0.0341323	0.0995337	-0.342922	0.731657	NA
ENSG00000144362	PHOSPHO2			105.084	-0.10976	0.0425484	-2.57964	0.0098902	0.16931	85.659	-0.0730402	0.0898309	-0.813085	0.416169	NA
ENSG00000165698	SPACA9			124.611	0.0776441	0.0301034	2.57925	0.00990163	0.16931	76.3133	0.0712049	0.0761047	0.935617	0.34947	NA
ENSG00000170325	PRDM10			615.963	0.0874871	0.0339212	2.57913	0.00990502	0.16931	899.204	0.0484299	0.0570059	0.84956	0.39557	NA
ENSG00000139146	SINHCAF			1345.63	-0.0671316	0.0260308	-2.57893	0.00991068	0.16931	1885.62	-0.0334137	0.0563314	-0.593163	0.553072	NA
ENSG00000205363	INSYN1			89.832	0.0950043	0.0368415	2.57873	0.00991636	0.16931	39.5821	0.113842	0.0988873	1.15123	0.249638	NA
ENSG00000141404	GNAL			206	0.103492	0.0401349	2.57859	0.0099204	0.16931	197.304	0.133367	0.110485	1.2071	0.227394	NA
ENSG00000110492	MDK			16.391	0.19586	0.0759636	2.57833	0.00992779	0.16931	15.7437	0.190113	0.190175	0.999674	0.317468	NA
ENSG00000243664	RPS29P12			14.3593	0.209797	0.0813739	2.57818	0.00993212	0.16931	NA	NA	NA	NA	NA	NA
ENSG00000138311	ZNF365			130.283	-0.191826	0.0744056	-2.57811	0.00993423	0.16931	167.808	-0.136767	0.172017	-0.795081	0.426566	NA
ENSG00000186517	ARHGAP30			14340.1	0.0606644	0.0235307	2.5781	0.00993454	0.16931	23780.2	0.0698074	0.0322791	2.16262	0.0305703	NA
ENSG00000186205	MTARC1			1169.6	0.151019	0.0585858	2.57775	0.00994466	0.16931	1926.82	0.274355	0.110196	2.4897	0.0127852	NA
ENSG00000100596	SPTLC2			4657.25	0.0700964	0.0272017	2.57691	0.00996867	0.169532	7819.87	0.165095	0.0513048	3.21792	0.00129125	NA
ENSG00000113558	SKP1			4078.26	-0.0928765	0.0360466	-2.57657	0.00997865	0.169532	6201.43	-0.0703486	0.0460973	-1.52609	0.126988	NA
ENSG00000147475	ERLIN2			806.088	-0.0493167	0.019146	-2.57582	0.0100003	0.169722	1229.6	-0.0324178	0.038692	-0.837844	0.402118	NA
ENSG00000101557	USP14			769.765	-0.0885356	0.0343987	-2.5738	0.0100587	0.170266	1005.29	0.0862884	0.0657522	1.31233	0.18941	NA
ENSG00000132964	CDK8			331.411	-0.0812	0.0315628	-2.57264	0.0100925	0.170266	476.004	-0.108854	0.0620243	-1.75502	0.0792553	NA
ENSG00000111666	CHPT1			2106.76	-0.12733	0.0494941	-2.57263	0.0100928	0.170266	2421.94	-0.0542059	0.101616	-0.533439	0.59373	NA
ENSG00000197555	SIPA1L1			4195.62	0.0986622	0.0383519	2.57255	0.0100952	0.170266	5894.39	0.138994	0.0656899	2.11591	0.0343527	NA
ENSG00000108091	CCDC6			1036.74	-0.0599594	0.0233095	-2.57231	0.0101022	0.170266	1210.56	0.00161406	0.0421891	0.0382577	0.969482	NA
ENSG00000126775	ATG14			1035.29	-0.0401943	0.0156259	-2.57228	0.010103	0.170266	1430.93	-0.0578913	0.0306897	-1.88634	0.0592487	NA
ENSG00000005483	KMT2E			5991.1	0.0475716	0.0184947	2.57218	0.0101059	0.170266	6758.99	0.0533681	0.0291972	1.82785	0.0675724	NA
ENSG00000162631	NTNG1			17.7498	-0.33746	0.131263	-2.57086	0.0101446	0.170739	NA	NA	NA	NA	NA	NA
ENSG00000055332	EIF2AK2			3130.8	0.167625	0.0652366	2.56949	0.0101848	0.171138	3523.07	0.311754	0.13341	2.33681	0.0194489	NA
ENSG00000229534	HNRNPA1P53			19.6587	0.169595	0.0660086	2.56929	0.0101907	0.171138	NA	NA	NA	NA	NA	NA
ENSG00000007944	MYLIP			2570.86	0.0762661	0.0296874	2.56897	0.0102	0.171138	3867.28	0.0390103	0.0561085	0.695265	0.486889	NA
ENSG00000259379	MTND5P32			154.415	0.193647	0.0754058	2.56807	0.0102267	0.171409	240.051	0.124828	0.150202	0.831069	0.405935	NA
ENSG00000197312	DDI2			2701.5	-0.0547425	0.0213236	-2.56722	0.0102516	0.171433	3406.73	-0.00966574	0.0324123	-0.298212	0.765541	NA
ENSG00000188747	NOXA1			64.1435	-0.111324	0.0433725	-2.5667	0.0102672	0.171433	87.6395	-0.0684159	0.0864076	-0.791781	0.428489	NA
ENSG00000283050	GTF2IP12			3005.92	0.118714	0.0462542	2.56655	0.0102715	0.171433	2733.75	0.169316	0.090324	1.87454	0.0608556	NA
ENSG00000116649	SRM			53.3797	-0.121478	0.0473318	-2.56651	0.0102728	0.171433	183.216	-0.18806	0.0642533	-2.92686	0.00342405	NA
ENSG00000155629	PIK3AP1			6540.05	0.0923988	0.0360057	2.56623	0.0102811	0.171433	13935.6	0.145708	0.0704384	2.06859	0.0385845	NA
ENSG00000104290	FZD3			325.612	-0.123613	0.0481864	-2.5653	0.0103086	0.171714	358.776	-0.0423792	0.115833	-0.365865	0.714466	NA
ENSG00000148803	FUOM			179.41	-0.0799118	0.031157	-2.56481	0.0103233	0.171782	232.167	0.0161216	0.0561096	0.287324	0.773865	NA
ENSG00000196562	SULF2			3502.55	0.115237	0.0449685	2.56262	0.0103885	0.172691	6206.01	0.174366	0.0851169	2.04855	0.0405066	NA
ENSG00000172732	MUS81			559.584	-0.071367	0.0278596	-2.56167	0.0104172	0.172989	913.804	-0.0459375	0.0477484	-0.962074	0.336012	NA
ENSG00000125991	ERGIC3			895.992	-0.0607052	0.0237109	-2.56023	0.0104603	0.173527	991.316	0.0942881	0.0568894	1.65739	0.0974403	NA
ENSG00000259399	TGIF2-RAB5IF			20.5757	-0.170622	0.0666552	-2.55978	0.010474	0.173576	22.4058	-0.0627621	0.23865	-0.262988	0.79256	NA
ENSG00000180530	NRIP1			1609.88	-0.0762121	0.0298044	-2.55708	0.0105556	0.174684	2760.82	-0.0824639	0.0768593	-1.07292	0.283307	NA
ENSG00000160326	SLC2A6			563.215	-0.0918426	0.035925	-2.55651	0.0105728	0.174684	1075.61	-0.013206	0.0658795	-0.200456	0.841124	NA
ENSG00000186106	ANKRD46			536.744	-0.0777327	0.030406	-2.5565	0.0105732	0.174684	710.07	-0.109507	0.0590613	-1.85413	0.0637201	NA
ENSG00000087206	UIMC1			1967.85	0.066373	0.0259693	2.55582	0.0105937	0.174845	2406.03	0.0406295	0.0484106	0.839269	0.401318	NA
ENSG00000196418	ZNF124			488.182	-0.0762582	0.0298435	-2.55527	0.0106104	0.174866	779.15	-0.0365101	0.0685713	-0.53244	0.594422	NA
ENSG00000111348	ARHGDIB			7430.59	0.0584571	0.0228788	2.55507	0.0106166	0.174866	16952	-0.0711534	0.0468401	-1.51907	0.128745	NA
ENSG00000180626	ZNF594			561.33	-0.0995461	0.0389672	-2.55462	0.0106305	0.174917	1064.17	0.000507775	0.0794683	0.00638965	0.994902	NA
ENSG00000099284	MACROH2A2			33.5821	-0.111442	0.043632	-2.55414	0.010645	0.174979	51.7594	-0.0618961	0.0964168	-0.641964	0.520897	NA
ENSG00000137404	NRM			35.2175	-0.118702	0.0465157	-2.55187	0.0107148	0.175655	57.1719	0.00464507	0.09451	0.049149	0.960801	NA
ENSG00000163428	LRRC58			2875.44	-0.0510888	0.0200209	-2.55177	0.0107178	0.175655	3254.15	-0.0226174	0.0308375	-0.733439	0.463291	NA
ENSG00000258632	AC135626.1			35.9057	0.17686	0.0693187	2.5514	0.0107291	0.175655	29.8162	0.264829	0.144488	1.83288	0.0668204	NA
ENSG00000198088	NUP62CL			31.8095	-0.19808	0.0776364	-2.55138	0.0107296	0.175655	41.4323	-0.300241	0.153952	-1.95022	0.0511504	NA
ENSG00000265354	TIMM23			482.947	-0.0579868	0.0227319	-2.5509	0.0107444	0.17572	786.671	-0.0383585	0.0407209	-0.941985	0.3462	NA
ENSG00000108946	PRKAR1A			13301.3	0.0801828	0.0314406	2.55029	0.0107633	0.175852	19850.3	0.0631382	0.0531394	1.18816	0.234769	NA
ENSG00000183011	NAA38			458.574	-0.075295	0.0295343	-2.54941	0.0107907	0.176002	532.88	-0.0127123	0.0582889	-0.218092	0.827357	NA
ENSG00000132405	TBC1D14			4792.91	0.087722	0.0344104	2.54929	0.0107942	0.176002	9088.67	0.0870852	0.0607948	1.43245	0.152016	NA
ENSG00000184260	H2AC20			6292.12	-0.0752909	0.0295417	-2.54863	0.0108147	0.176158	4236.32	-0.00240337	0.0616784	-0.0389661	0.968917	NA
ENSG00000154640	BTG3			80.632	-0.11037	0.0433375	-2.54676	0.0108729	0.176665	131.993	-0.11777	0.0994682	-1.18399	0.236415	NA
ENSG00000145882	PCYOX1L			421.665	-0.0700122	0.0274917	-2.54667	0.0108757	0.176665	644.607	-0.0604362	0.0533776	-1.13224	0.257533	NA
ENSG00000062282	DGAT2			3257.6	0.121607	0.0477532	2.54657	0.0108786	0.176665	7046.04	0.0476572	0.086404	0.551563	0.581248	NA
ENSG00000168913	ENHO			20.2675	-0.160747	0.0631389	-2.54593	0.0108987	0.176814	42.2682	-0.0198971	0.14959	-0.133011	0.894185	NA
ENSG00000136156	ITM2B			26220.1	0.087051	0.0342008	2.54529	0.0109186	0.176918	51408.4	0.0037848	0.0650117	0.0582172	0.953576	NA
ENSG00000122694	GLIPR2			5027.58	0.0825904	0.0324563	2.54466	0.0109383	0.176918	8931.81	0.0761105	0.0623523	1.22065	0.222217	NA
ENSG00000119912	IDE			842.679	-0.0598271	0.0235137	-2.54435	0.0109482	0.176918	1617.9	0.0334578	0.0380203	0.879998	0.37886	NA
ENSG00000121410	A1BG			123.225	-0.119913	0.0471309	-2.54426	0.0109511	0.176918	125.906	-0.0471346	0.0999756	-0.471461	0.637312	NA
ENSG00000165409	TSHR			259.978	0.0734335	0.0288656	2.54398	0.0109597	0.176918	196.37	0.0795613	0.049562	1.60529	0.108431	NA
ENSG00000138750	NUP54			664.068	-0.0795632	0.0312909	-2.5427	0.0110001	0.177376	1114.74	-0.0940224	0.0544876	-1.72557	0.0844243	NA
ENSG00000132357	CARD6			563.388	0.101678	0.0399964	2.54217	0.0110166	0.177376	696.047	0.243024	0.0814911	2.98222	0.00286168	NA
ENSG00000148339	SLC25A25			504.705	-0.0617629	0.024297	-2.542	0.011022	0.177376	848.974	0.00610483	0.0405488	0.150555	0.880327	NA
ENSG00000117569	PTBP2			1394.24	-0.0900079	0.0354157	-2.54147	0.0110388	0.177376	1471.16	0.0783686	0.0630962	1.24205	0.214219	NA
ENSG00000204176	SYT15			201.386	-0.13074	0.0514451	-2.54134	0.0110429	0.177376	148.665	-0.0191991	0.10701	-0.179414	0.857613	NA
ENSG00000196141	SPATS2L			530.317	0.136475	0.0537204	2.54046	0.0110706	0.177646	485.248	0.221804	0.132565	1.67318	0.0942926	NA
ENSG00000185101	ANO9			408.824	-0.122112	0.0480989	-2.53877	0.0111244	0.178332	747.268	-0.14719	0.0917613	-1.60405	0.108702	NA
ENSG00000165516	KLHDC2			1411.31	-0.0625196	0.0246346	-2.53788	0.0111527	0.178358	2035.8	0.00587823	0.0406109	0.144745	0.884912	NA
ENSG00000177732	SOX12			37.1788	-0.148164	0.058384	-2.53774	0.011157	0.178358	30.3577	-0.121799	0.14746	-0.825983	0.408814	NA
ENSG00000141510	TP53			362.056	-0.0693008	0.0273112	-2.53745	0.0111663	0.178358	453.814	0.0245899	0.0592724	0.414864	0.678242	NA
ENSG00000104825	NFKBIB			403.318	0.0534268	0.0210649	2.53629	0.0112034	0.178358	469.523	-0.0404451	0.0444802	-0.909282	0.363201	NA
ENSG00000234444	ZNF736			2229	-0.0860763	0.0339402	-2.53612	0.0112089	0.178358	3070.43	0.0476477	0.0622813	0.76504	0.444248	NA
ENSG00000178177	LCORL			1523.95	-0.0751412	0.0296298	-2.536	0.0112126	0.178358	2417.49	0.0622627	0.0585746	1.06296	0.287798	NA
ENSG00000165802	NSMF			281.39	-0.101021	0.0398399	-2.53567	0.0112233	0.178358	450.513	-0.0549276	0.0653111	-0.841014	0.40034	NA
ENSG00000178607	ERN1			2583.63	0.0954908	0.0376641	2.53533	0.0112342	0.178358	2972.59	-0.0209458	0.0716705	-0.292251	0.770095	NA
ENSG00000154319	FAM167A			29.0289	0.251536	0.099214	2.53528	0.0112356	0.178358	40.7249	0.582571	0.195936	2.97327	0.00294642	NA
ENSG00000186532	SMYD4			916.757	-0.0497251	0.0196147	-2.53509	0.0112419	0.178358	1045.45	-0.0968979	0.0499387	-1.94034	0.0523389	NA
ENSG00000128524	ATP6V1F			140.998	-0.0641887	0.0253218	-2.53492	0.0112472	0.178358	258.514	-0.112158	0.0477221	-2.35022	0.0187623	NA
ENSG00000185115	NSMCE3			174.42	-0.065394	0.0258062	-2.53405	0.0112754	0.178555	173.201	0.00607865	0.0661797	0.0918507	0.926817	NA
ENSG00000234219	CDCA4P4			80.1115	0.0951764	0.0375646	2.53368	0.0112873	0.178555	108.993	0.0980022	0.0577618	1.69666	0.0897606	NA
ENSG00000132906	CASP9			387.91	0.0873025	0.0344616	2.53333	0.0112985	0.178555	643.969	0.063988	0.0658872	0.971174	0.331462	NA
ENSG00000132026	RTBDN			59.2741	0.0919971	0.036317	2.53317	0.0113037	0.178555	36.5229	0.226609	0.11106	2.04043	0.0413078	NA
ENSG00000175104	TRAF6			1867.79	0.043407	0.0171389	2.53266	0.0113199	0.178637	2633.32	-0.0628737	0.0373956	-1.68131	0.0927024	NA
ENSG00000108588	CCDC47			1297.23	0.0470966	0.0186057	2.5313	0.0113641	0.179159	2039.67	-0.0155356	0.0307143	-0.50581	0.61299	NA
ENSG00000104231	ZFAND1			530.686	-0.107452	0.0424563	-2.53089	0.0113774	0.179194	891.368	-0.0230579	0.0554292	-0.415989	0.677418	NA
ENSG00000142252	GEMIN7			190.225	-0.0770128	0.0304333	-2.53055	0.0113885	0.179194	304.105	0.0379556	0.0452626	0.838565	0.401713	NA
ENSG00000182899	RPL35A			4118.34	-0.147913	0.0584795	-2.52931	0.0114287	0.179536	6942.21	-0.0953204	0.104381	-0.913196	0.361139	NA
ENSG00000288637	AC013477.2			39.0157	0.110174	0.0435633	2.52905	0.0114371	0.179536	28.4508	0.0689367	0.11953	0.576729	0.564122	NA
ENSG00000164304	CAGE1			15.9188	-0.193188	0.0763986	-2.52868	0.0114491	0.179536	NA	NA	NA	NA	NA	NA
ENSG00000142937	RPS8			10298.4	-0.121911	0.0482156	-2.52846	0.0114563	0.179536	19469.3	-0.0674235	0.0815533	-0.826743	0.408383	NA
ENSG00000110536	PTPMT1			355.354	-0.0667504	0.0264039	-2.52805	0.0114699	0.179536	603.052	0.0541211	0.0514403	1.05211	0.292747	NA
ENSG00000167985	SDHAF2			780.55	0.0314835	0.0124567	2.52743	0.0114899	0.179536	1148.93	-0.0249566	0.029009	-0.860307	0.38962	NA
ENSG00000100030	MAPK1			10652.4	0.0613332	0.0242683	2.52729	0.0114946	0.179536	20545	0.0105023	0.0496299	0.211612	0.83241	NA
ENSG00000204217	BMPR2			1015.66	-0.0838778	0.0331962	-2.52673	0.011513	0.179536	1204.71	0.0575963	0.0669792	0.859913	0.389837	NA
ENSG00000269891	ARHGAP19-SLIT1			94.6225	0.214909	0.0850615	2.52651	0.0115202	0.179536	25.0532	0.423883	0.205406	2.06364	0.039052	NA
ENSG00000107443	CCNJ			404.016	-0.051053	0.0202071	-2.52648	0.0115211	0.179536	486.565	0.0093623	0.0480029	0.195036	0.845365	NA
ENSG00000104427	ZC2HC1A			215.64	-0.14762	0.0584691	-2.52474	0.0115783	0.180254	241.677	-0.0594689	0.113389	-0.524467	0.599954	NA
ENSG00000120215	MLANA			115.089	0.0782861	0.0310205	2.52369	0.0116131	0.180623	73.2831	-0.0117737	0.0873732	-0.134752	0.892808	NA
ENSG00000177144	NUDT4B			220.974	-0.1601	0.063469	-2.52248	0.0116529	0.181027	497.252	-0.193376	0.198502	-0.974178	0.329968	NA
ENSG00000062822	POLD1			383.608	-0.0758826	0.030086	-2.52219	0.0116626	0.181027	739.11	-0.0204302	0.0635241	-0.321614	0.747745	NA
ENSG00000116983	HPCAL4			123.365	-0.157656	0.0625216	-2.52163	0.0116813	0.181027	205.765	-0.118818	0.148673	-0.799186	0.424183	NA
ENSG00000198546	ZNF511			112.851	-0.0686994	0.0272449	-2.52155	0.0116839	0.181027	281.687	-0.0821494	0.0490394	-1.67517	0.0939005	NA
ENSG00000155090	KLF10			297.212	-0.110147	0.0437115	-2.51985	0.0117404	0.181625	433.072	0.199798	0.0943972	2.11657	0.0342964	NA
ENSG00000185507	IRF7			100.911	0.249676	0.099096	2.51954	0.0117509	0.181625	261.193	0.221287	0.192351	1.15043	0.249967	NA
ENSG00000102870	ZNF629			134.401	-0.0788794	0.0313137	-2.51901	0.0117687	0.181625	239.564	0.0540466	0.0602152	0.897558	0.369421	NA
ENSG00000149212	SESN3			11553.4	-0.123035	0.0488467	-2.51879	0.0117759	0.181625	11542.6	0.0438435	0.10203	0.429713	0.667405	NA
ENSG00000159713	TPPP3			49.4614	-0.158378	0.0628805	-2.51871	0.0117786	0.181625	106.18	-0.147265	0.150917	-0.975805	0.329161	NA
ENSG00000232810	TNF			58.0999	-0.130008	0.0516301	-2.51808	0.0117998	0.18178	NA	NA	NA	NA	NA	NA
ENSG00000100296	THOC5			1606.1	0.0775226	0.0307991	2.51704	0.0118344	0.18214	2179.33	0.0960796	0.0734887	1.30741	0.191074	NA
ENSG00000152078	TLCD4			3115.39	-0.217209	0.0863163	-2.51643	0.0118552	0.182286	4095.12	-0.0677957	0.147327	-0.460173	0.645392	NA
ENSG00000157796	WDR19			475.253	-0.0672254	0.0267222	-2.51571	0.0118793	0.182407	747.555	-0.0477525	0.0565611	-0.844264	0.398522	NA
ENSG00000115935	WIPF1			9709.36	0.0690269	0.0274405	2.51551	0.011886	0.182407	11184.2	0.0981063	0.0518308	1.89282	0.0583821	NA
ENSG00000136026	CKAP4			874.51	0.109351	0.0434804	2.51494	0.0119051	0.182407	2139.58	0.129382	0.0781645	1.65526	0.0978721	NA
ENSG00000174132	FAM174A			693.2	0.0986103	0.0392111	2.51486	0.0119081	0.182407	683.386	0.111744	0.0730962	1.52873	0.126332	NA
ENSG00000203880	PCMTD2			2709.07	-0.0600079	0.0238698	-2.51396	0.0119382	0.182662	3732.06	-0.017263	0.0345124	-0.500196	0.616937	NA
ENSG00000147649	MTDH			3149.15	-0.0673524	0.0267942	-2.5137	0.0119473	0.182662	5876.22	0.0569039	0.0420479	1.35331	0.175956	NA
ENSG00000141101	NOB1			125.821	-0.0815741	0.0324611	-2.51298	0.0119717	0.182807	365.659	-0.0138229	0.0554906	-0.249103	0.803281	NA
ENSG00000197622	CDC42SE1			14118.2	0.0510431	0.0203136	2.51275	0.0119794	0.182807	27351.8	-0.0338914	0.0361264	-0.938134	0.348176	NA
ENSG00000211455	STK38L			2663.38	0.054443	0.0216714	2.5122	0.0119981	0.182921	3602.21	0.0595424	0.0436931	1.36274	0.172964	NA
ENSG00000081692	JMJD4			493.536	-0.0784713	0.0312431	-2.51164	0.0120173	0.183016	1076.49	-0.0658985	0.0479825	-1.37339	0.169632	NA
ENSG00000267001	AC006538.2			29.3911	-0.125809	0.0500961	-2.51135	0.012027	0.183016	51.2793	-0.0327674	0.152712	-0.21457	0.830103	NA
ENSG00000092758	COL9A3			203.083	0.246621	0.0982213	2.51087	0.0120433	0.18303	208.415	0.177158	0.223491	0.792686	0.427961	NA
ENSG00000168310	IRF2			1669.62	0.075227	0.029963	2.51066	0.0120506	0.18303	1845.92	0.134077	0.0613132	2.18676	0.0287601	NA
ENSG00000105643	ARRDC2			1315.24	-0.0658472	0.026232	-2.51019	0.0120666	0.183103	2556.6	-0.0708106	0.0344736	-2.05405	0.0399705	NA
ENSG00000101265	RASSF2			20987.4	0.0904412	0.036039	2.50953	0.012089	0.183271	40315.9	0.0950777	0.0726369	1.30895	0.190553	NA
ENSG00000151461	UPF2			2673.15	0.0690381	0.0275211	2.50855	0.0121226	0.183553	4099.81	0.0652013	0.0408148	1.59749	0.110156	NA
ENSG00000220323	H2BC19P			652.973	0.0758668	0.0302459	2.50833	0.0121303	0.183553	741.871	0.0290957	0.0635179	0.458071	0.646901	NA
ENSG00000198563	DDX39B			483.242	-0.324444	0.129416	-2.50698	0.0121766	0.184041	787.317	0.252837	0.170333	1.48436	0.137712	NA
ENSG00000112425	EPM2A			372.353	-0.0848942	0.0338665	-2.50673	0.0121853	0.184041	459.408	-0.0821986	0.067128	-1.2245	0.220762	NA
ENSG00000145868	FBXO38			3910.96	0.0663948	0.0265038	2.50511	0.0122415	0.184584	5542.63	0.0752773	0.0463641	1.62361	0.104459	NA
ENSG00000146263	MMS22L			1789.6	-0.054753	0.0218576	-2.50499	0.0122455	0.184584	1538.39	-0.162075	0.057806	-2.80378	0.00505078	NA
ENSG00000259318	AL356801.1			30.7058	-0.0973301	0.0388661	-2.50424	0.0122715	0.184584	16.1654	-0.0382293	0.122091	-0.313121	0.754189	NA
ENSG00000060491	OGFR			3383.27	0.0731363	0.0292121	2.50363	0.0122927	0.184584	5896.6	0.0161723	0.0472798	0.342055	0.73231	NA
ENSG00000133112	TPT1			12774	-0.182128	0.0727543	-2.50333	0.0123032	0.184584	22438.1	-0.063803	0.11478	-0.555874	0.578297	NA
ENSG00000253537	PCDHGA7			32.1228	0.184955	0.073895	2.50294	0.0123166	0.184584	32.2645	-0.111173	0.194329	-0.572086	0.567263	NA
ENSG00000143119	CD53			9765.78	0.0486194	0.0194276	2.5026	0.0123284	0.184584	16068.2	0.0167983	0.0370364	0.453561	0.650144	NA
ENSG00000157911	PEX10			171.074	-0.0685433	0.0273929	-2.50223	0.0123415	0.184584	327.281	-0.0807048	0.0477805	-1.68907	0.0912054	NA
ENSG00000177885	GRB2			8542.76	0.0675032	0.0269814	2.50184	0.0123549	0.184584	12096.2	0.0513731	0.0540932	0.949715	0.342257	NA
ENSG00000080819	CPOX			762.699	-0.0551871	0.0220598	-2.5017	0.0123597	0.184584	857.318	-0.0369	0.0507535	-0.727044	0.467199	NA
ENSG00000157916	RER1			2278.42	0.0361096	0.0144343	2.50165	0.0123615	0.184584	3589.07	-0.0101791	0.0281257	-0.361914	0.717416	NA
ENSG00000102100	SLC35A2			181.565	0.0736417	0.0294387	2.50153	0.0123659	0.184584	371.271	0.084111	0.0667189	1.26068	0.207425	NA
ENSG00000092330	TINF2			2009.78	0.0339564	0.0135768	2.50106	0.0123822	0.184584	4461.49	0.00396619	0.0254989	0.155544	0.876393	NA
ENSG00000118420	UBE3D			341.892	-0.0727901	0.0291066	-2.50081	0.012391	0.184584	335.903	-0.107006	0.0635933	-1.68266	0.0924409	NA
ENSG00000168028	RPSA			12848.4	-0.113975	0.0455799	-2.50055	0.0124	0.184584	22585.7	-0.0597718	0.08006	-0.746587	0.455313	NA
ENSG00000084110	HAL			1910.41	0.132473	0.0529828	2.5003	0.0124089	0.184584	3582.35	0.199221	0.096317	2.06839	0.0386033	NA
ENSG00000111832	RWDD1			538.882	-0.0992843	0.0397185	-2.4997	0.0124298	0.184584	626.597	-0.0421428	0.0825772	-0.510344	0.60981	NA
ENSG00000110218	PANX1			503.21	-0.0689212	0.0275744	-2.49946	0.0124383	0.184584	745.782	-0.0758446	0.0600555	-1.26291	0.206622	NA
ENSG00000109381	ELF2			4707	0.0687557	0.0275115	2.49916	0.0124489	0.184584	5627.12	0.097023	0.0436227	2.22414	0.0261391	NA
ENSG00000111058	ACSS3			1494.16	0.130887	0.0523728	2.49915	0.0124492	0.184584	1640.72	0.227205	0.110211	2.06154	0.039252	NA
ENSG00000225876	AC024067.1			20.1504	0.190537	0.0762524	2.49877	0.0124625	0.184612	NA	NA	NA	NA	NA	NA
ENSG00000139211	AMIGO2			231.131	-0.0922703	0.036938	-2.49798	0.0124903	0.184854	436.364	-0.0620509	0.065209	-0.95157	0.341315	NA
ENSG00000123106	CCDC91			1105.18	-0.0830893	0.0332726	-2.49723	0.0125169	0.185026	1479.25	-0.0532359	0.0584148	-0.911343	0.362115	NA
ENSG00000109458	GAB1			1467.22	0.100401	0.0402138	2.49668	0.0125362	0.185026	1658.62	0.0962761	0.083531	1.15258	0.249083	NA
ENSG00000137038	DMAC1			558.064	-0.0939783	0.0376436	-2.49653	0.0125415	0.185026	839.968	-0.0600626	0.0826531	-0.726683	0.46742	NA
ENSG00000198805	PNP			1667.39	-0.0860736	0.0344797	-2.49636	0.0125476	0.185026	2827.84	-0.0202381	0.0583934	-0.346582	0.728905	NA
ENSG00000111837	MAK			601.672	0.140804	0.0564239	2.49546	0.0125793	0.185325	769.441	-0.00634774	0.117138	-0.05419	0.956784	NA
ENSG00000196950	SLC39A10			1785.2	-0.0905985	0.0363273	-2.49395	0.0126329	0.185801	2495.34	-0.118648	0.068686	-1.7274	0.0840964	NA
ENSG00000113732	ATP6V0E1			3597.74	0.0627246	0.0251512	2.49391	0.0126346	0.185801	5949.67	0.0403066	0.0482273	0.835762	0.403289	NA
ENSG00000152463	OLAH			67.9152	0.125719	0.0504218	2.49335	0.0126544	0.185923	42.3592	0.371016	0.163662	2.26697	0.0233918	NA
ENSG00000005882	PDK2			201.179	-0.114686	0.0460035	-2.49298	0.0126676	0.185949	288.151	0.104072	0.0814529	1.27769	0.201358	NA
ENSG00000089818	NECAP1			2962.3	0.058942	0.0236502	2.49224	0.0126939	0.186093	3112.5	0.00440188	0.0283995	0.154999	0.876822	NA
ENSG00000272414	FAM47E-STBD1			86.0019	-0.0904085	0.0362795	-2.492	0.0127025	0.186093	40.546	-0.0798825	0.202096	-0.39527	0.692644	NA
ENSG00000163565	IFI16			5373.87	0.105972	0.0425292	2.49174	0.0127119	0.186093	9204.46	0.135229	0.082867	1.63189	0.102704	NA
ENSG00000239998	LILRA2			662.55	0.138807	0.0557151	2.49137	0.0127253	0.18612	832.201	0.249137	0.114378	2.17819	0.0293916	NA
ENSG00000198252	STYX			1979.19	-0.0515278	0.0206879	-2.49073	0.0127482	0.186219	2364.07	-0.0336393	0.0357438	-0.941121	0.346643	NA
ENSG00000149488	TMC2			24.743	0.113496	0.0455721	2.49047	0.0127573	0.186219	31.1517	0.110769	0.0908917	1.21869	0.222961	NA
ENSG00000242948	EPS15P1			18.6535	0.129835	0.0521381	2.49022	0.0127666	0.186219	28.8349	0.00517526	0.100623	0.0514321	0.958981	NA
ENSG00000081307	UBA5			761.728	-0.0902447	0.0362479	-2.48966	0.0127867	0.186345	1097.78	-0.0526277	0.0700031	-0.751791	0.452177	NA
ENSG00000275126	H4C13			567.116	-0.157158	0.0631512	-2.4886	0.0128248	0.186653	365.23	0.207613	0.116879	1.7763	0.0756828	NA
ENSG00000152944	MED21			843.424	-0.0694014	0.0278896	-2.48843	0.0128309	0.186653	1144.03	0.0638577	0.0413531	1.54421	0.122538	NA
ENSG00000104881	PPP1R13L			145.725	0.0796644	0.0320266	2.48745	0.0128663	0.186982	90.9799	0.0764679	0.0895878	0.853552	0.393353	NA
ENSG00000168273	SMIM4			119.983	-0.101765	0.0409212	-2.48685	0.0128879	0.186982	142.044	-0.110743	0.0940132	-1.17795	0.238815	NA
ENSG00000168904	LRRC28			740.086	-0.0489791	0.0196953	-2.48685	0.0128881	0.186982	628.124	-0.0156115	0.0477074	-0.327234	0.743491	NA
ENSG00000110700	RPS13			6532.55	-0.0939923	0.0378179	-2.48539	0.0129408	0.187438	8526.95	-0.0919998	0.0712709	-1.29085	0.196757	NA
ENSG00000129055	ANAPC13			657.812	0.0802065	0.0322718	2.48534	0.0129427	0.187438	1094.89	-0.0419157	0.0502146	-0.834733	0.403868	NA
ENSG00000182154	MRPL41			403.038	-0.0657742	0.0264689	-2.48496	0.0129565	0.187469	396.267	-0.0186618	0.0534586	-0.349089	0.727022	NA
ENSG00000167880	EVPL			58.2089	-0.277052	0.111529	-2.48413	0.0129869	0.187742	84.3076	-0.139547	0.215807	-0.646629	0.517872	NA
ENSG00000108107	RPL28			1437.47	-0.0919696	0.037039	-2.48305	0.0130264	0.187764	3717.12	-0.183764	0.0771705	-2.38127	0.0172529	NA
ENSG00000187553	CYP26C1			59.4865	0.112966	0.045495	2.48304	0.0130267	0.187764	46.7402	0.0326276	0.0984585	0.331385	0.740354	NA
ENSG00000226318	RPS3AP38			126.699	0.070394	0.0283557	2.48253	0.0130452	0.187764	120.221	0.0419205	0.0543456	0.771368	0.440489	NA
ENSG00000196323	ZBTB44			4365.13	-0.0603689	0.024318	-2.48248	0.0130472	0.187764	6023.46	0.0357718	0.0420776	0.850139	0.395248	NA
ENSG00000111052	LIN7A			2200.96	0.116071	0.0467584	2.48237	0.0130513	0.187764	3239.96	0.228709	0.0911158	2.51009	0.01207	NA
ENSG00000185716	MOSMO			719.893	-0.0656906	0.0264661	-2.48207	0.0130621	0.187764	886.588	-0.081725	0.0589865	-1.38549	0.165904	NA
ENSG00000139722	VPS37B			1339.3	0.0823473	0.0331823	2.48166	0.0130771	0.187764	1348.73	0.0924768	0.0622038	1.48667	0.137101	NA
ENSG00000136869	TLR4			16257	0.109124	0.0439743	2.48155	0.0130813	0.187764	26545.8	0.205	0.089691	2.28562	0.0222762	NA
ENSG00000133114	GPALPP1			1005.9	-0.0436056	0.0175761	-2.48096	0.0131031	0.187764	1019.42	0.00536427	0.0443525	0.120946	0.903734	NA
ENSG00000213145	CRIP1			455.791	-0.0823639	0.0331989	-2.48092	0.0131044	0.187764	1141.23	-0.0603652	0.0595314	-1.01401	0.31058	NA
ENSG00000197061	H4C3			3153.81	-0.132363	0.0533608	-2.48052	0.0131191	0.187773	1812.09	-0.00784174	0.0968301	-0.0809845	0.935454	NA
ENSG00000198326	TMEM239			22.0184	0.126992	0.0512025	2.48019	0.0131312	0.187773	NA	NA	NA	NA	NA	NA
ENSG00000153214	TMEM87B			1065.03	-0.0681585	0.0274855	-2.4798	0.0131457	0.187773	1328.97	0.0391488	0.0508029	0.770602	0.440943	NA
ENSG00000165775	FUNDC2			802.875	-0.113454	0.0457611	-2.47926	0.0131656	0.187773	1216.57	-0.162695	0.0791252	-2.05617	0.0397661	NA
ENSG00000240531	RPL21P123			199.251	0.16662	0.0672108	2.47907	0.0131725	0.187773	106.211	0.148409	0.105225	1.41039	0.158424	NA
ENSG00000183814	LIN9			107.13	-0.132594	0.053494	-2.47867	0.0131874	0.187773	176.587	-0.0107396	0.0818192	-0.13126	0.89557	NA
ENSG00000131724	IL13RA1			2951.76	0.10638	0.0429213	2.47849	0.0131939	0.187773	5820.69	-0.00520184	0.0833114	-0.0624385	0.950214	NA
ENSG00000180488	MIGA1			1618.16	-0.0356274	0.0143752	-2.47839	0.0131978	0.187773	1564.86	-0.0159164	0.0326644	-0.487271	0.626066	NA
ENSG00000171488	LRRC8C			2533.65	-0.0664732	0.0268249	-2.47804	0.0132107	0.187791	3390.29	-0.163749	0.0554087	-2.95529	0.00312371	NA
ENSG00000148832	PAOX			113.977	-0.0851928	0.0343862	-2.47753	0.0132295	0.187894	190.535	0.0161931	0.0739574	0.218952	0.826687	NA
ENSG00000237550	AC243919.1			123.095	-0.305399	0.123289	-2.4771	0.0132455	0.187956	128.75	-0.0537593	0.219343	-0.245093	0.806385	NA
ENSG00000185379	RAD51D			740.917	-0.0731816	0.0295476	-2.47674	0.013259	0.187983	844.219	-0.117018	0.070829	-1.65212	0.0985108	NA
ENSG00000151948	GLT1D1			2124.04	0.120406	0.0486262	2.47616	0.0132806	0.18803	2986.85	0.108	0.0849386	1.27151	0.203548	NA
ENSG00000057757	PITHD1			4269.02	-0.182122	0.0735636	-2.47571	0.0132973	0.18803	6653.09	-0.177243	0.139179	-1.27349	0.202843	NA
ENSG00000167536	DHRS13			761.369	0.105002	0.0424155	2.47556	0.0133026	0.18803	1380.87	0.11778	0.0835694	1.40936	0.158728	NA
ENSG00000112149	CD83			259.557	-0.120173	0.0485468	-2.4754	0.0133088	0.18803	432.305	-0.00943524	0.0647336	-0.145755	0.884115	NA
ENSG00000066557	LRRC40			435.621	-0.0993787	0.0401809	-2.47328	0.0133879	0.188693	700.083	0.00335188	0.0574314	0.0583631	0.953459	NA
ENSG00000112531	QKI			10416.7	0.0732142	0.029604	2.47312	0.0133938	0.188693	12131.4	0.0860877	0.0595774	1.44497	0.148466	NA
ENSG00000153006	SREK1IP1			985.081	-0.0773781	0.0312904	-2.4729	0.0134021	0.188693	1390.93	-0.0197604	0.0515824	-0.383084	0.701658	NA
ENSG00000178467	P4HTM			568.951	-0.0639133	0.0258457	-2.47287	0.0134031	0.188693	1210.01	-0.0554369	0.0484715	-1.1437	0.252748	NA
ENSG00000091317	CMTM6			12693.7	0.0807668	0.0326811	2.47136	0.0134601	0.188693	20255.5	0.108225	0.0549591	1.9692	0.0489304	NA
ENSG00000132256	TRIM5			1078.2	0.103617	0.0419295	2.47123	0.0134649	0.188693	1641.56	0.170337	0.0771325	2.20837	0.0272187	NA
ENSG00000132953	XPO4			1800.69	-0.0702397	0.0284273	-2.47086	0.0134789	0.188693	2522.74	0.0172127	0.0512209	0.336049	0.736834	NA
ENSG00000149131	SERPING1			76.045	0.304442	0.123221	2.47069	0.0134853	0.188693	183.582	0.448972	0.250254	1.79406	0.0728032	NA
ENSG00000169299	PGM2			1965.08	0.0708948	0.0286976	2.47041	0.0134958	0.188693	3258.79	-0.0209004	0.0536612	-0.389488	0.696915	NA
ENSG00000272779	AC245060.4			288.934	-0.127529	0.0516226	-2.4704	0.0134961	0.188693	340.717	0.0172528	0.0618717	0.278848	0.780362	NA
ENSG00000180879	SSR4			841.811	-0.059461	0.0240698	-2.47036	0.0134978	0.188693	1853.51	-0.0794053	0.0425366	-1.86675	0.0619363	NA
ENSG00000163993	S100P			1913.83	0.247913	0.100398	2.46931	0.0135374	0.188693	1592.09	-0.0356958	0.229797	-0.155337	0.876556	NA
ENSG00000223804	AC244669.1			1659.88	0.0744583	0.0301608	2.46871	0.0135602	0.188693	1264.85	0.0266908	0.0467621	0.570779	0.568149	NA
ENSG00000167969	ECI1			313.029	-0.0574381	0.0232687	-2.46848	0.013569	0.188693	448.374	-0.0727775	0.0500843	-1.4531	0.146196	NA
ENSG00000117620	SLC35A3			2601.39	-0.0477993	0.0193676	-2.468	0.0135869	0.188693	2294.83	-0.0208582	0.0430231	-0.484813	0.627809	NA
ENSG00000136436	CALCOCO2			2042.63	0.0630046	0.025529	2.46796	0.0135886	0.188693	3659.92	0.0340074	0.0608071	0.559267	0.575979	NA
ENSG00000182022	CHST15			9188.19	0.109305	0.0442962	2.4676	0.0136023	0.188693	15060.5	0.124989	0.0756998	1.65111	0.0987156	NA
ENSG00000169567	HINT1			1477.22	-0.171604	0.0695573	-2.46709	0.0136215	0.188693	2311.85	-0.0717693	0.118411	-0.606102	0.544447	NA
ENSG00000163421	PROK2			2211.77	0.150424	0.0609829	2.46666	0.013638	0.188693	2988.96	0.125804	0.124427	1.01107	0.311984	NA
ENSG00000163138	PACRGL			530.969	-0.0765111	0.0310204	-2.46648	0.0136449	0.188693	557.116	0.0212561	0.0556269	0.382118	0.702374	NA
ENSG00000138193	PLCE1			177.864	0.0690118	0.0279823	2.46627	0.0136528	0.188693	98.8606	0.0500357	0.0752342	0.665065	0.506009	NA
ENSG00000181830	SLC35C1			114.867	-0.0954806	0.0387167	-2.46614	0.0136579	0.188693	270.545	-0.0552726	0.055074	-1.00361	0.315569	NA
ENSG00000086061	DNAJA1			2216.16	0.109912	0.0445706	2.46602	0.0136625	0.188693	4030.07	-0.0247353	0.0549147	-0.45043	0.6524	NA
ENSG00000008083	JARID2			3429.95	0.0828188	0.0335856	2.4659	0.0136669	0.188693	5211.55	0.0365571	0.0590885	0.618684	0.536124	NA
ENSG00000160352	ZNF714			747.17	-0.0608177	0.0246637	-2.46588	0.0136678	0.188693	803.087	0.14952	0.0680552	2.19704	0.0280179	NA
ENSG00000113719	ERGIC1			5048.82	0.0978477	0.0396847	2.46562	0.0136775	0.188693	9429.69	0.0609345	0.0636583	0.957213	0.33846	NA
ENSG00000136630	HLX			507.999	0.152309	0.0617793	2.46538	0.0136867	0.188693	930.919	0.0596707	0.0999539	0.596982	0.550519	NA
ENSG00000197457	STMN3			670.826	-0.0787684	0.0319567	-2.46485	0.0137071	0.188693	1203.31	-0.193555	0.0663532	-2.91704	0.00353374	NA
ENSG00000136371	MTHFS			695.596	0.0874089	0.0354657	2.4646	0.0137165	0.188693	911.291	0.0382394	0.0619965	0.616799	0.537367	NA
ENSG00000102921	N4BP1			2975.94	0.0779659	0.0316391	2.46423	0.0137308	0.188693	4436.87	0.0347963	0.0604849	0.57529	0.565096	NA
ENSG00000196642	RABL6			606.863	-0.0683224	0.0277272	-2.46409	0.0137361	0.188693	1106.14	0.0627568	0.0417461	1.5033	0.132763	NA
ENSG00000116574	RHOU			581.131	-0.0950914	0.0385942	-2.46388	0.0137442	0.188693	1210.38	-0.0963345	0.0829314	-1.16162	0.245391	NA
ENSG00000153130	SCOC			293.715	-0.150301	0.0610076	-2.46364	0.0137535	0.188693	512.385	-0.0432182	0.0781268	-0.553181	0.58014	NA
ENSG00000015532	XYLT2			340.554	-0.0664865	0.0269876	-2.46359	0.0137553	0.188693	719.581	-0.106785	0.0436247	-2.4478	0.014373	NA
ENSG00000170836	PPM1D			693.914	0.0614262	0.0249358	2.46338	0.0137636	0.188693	1072.11	0.0992088	0.0426428	2.32651	0.0199914	NA
ENSG00000153574	RPIA			2006.37	-0.151347	0.0614537	-2.46279	0.0137862	0.188787	2522.33	-0.0348324	0.116904	-0.297959	0.765735	NA
ENSG00000137955	RABGGTB			1646.48	-0.0675294	0.0274221	-2.46259	0.0137938	0.188787	2202.39	-0.0134883	0.0528626	-0.255157	0.798602	NA
ENSG00000109911	ELP4			1601.63	-0.0616486	0.025051	-2.46093	0.0138579	0.189504	2157.92	-0.0173524	0.0556996	-0.311536	0.755393	NA
ENSG00000148680	HTR7			35.4577	-0.137363	0.0558425	-2.45984	0.0139	0.189624	44.486	0.24836	0.110453	2.24857	0.0245399	NA
ENSG00000114942	EEF1B2			1704.78	-0.188636	0.0766929	-2.45963	0.0139079	0.189624	3725.6	-0.117371	0.127802	-0.918384	0.358418	NA
ENSG00000167526	RPL13			22855.9	-0.086119	0.0350133	-2.45961	0.0139089	0.189624	39503.8	-0.128405	0.0667114	-1.92478	0.0542571	NA
ENSG00000151715	TMEM45B			226.4	0.135159	0.0549541	2.45949	0.0139135	0.189624	319.922	0.00837091	0.119448	0.0700802	0.94413	NA
ENSG00000141574	SECTM1			1547.69	0.136909	0.0556889	2.45846	0.0139535	0.189906	3788.71	0.107242	0.100772	1.06421	0.287236	NA
ENSG00000196865	NHLRC2			2020.87	-0.0667345	0.027152	-2.45781	0.0139786	0.189906	2047.61	0.00593829	0.0569256	0.104317	0.916918	NA
ENSG00000185418	TARS3			710.139	0.0684769	0.0278653	2.45743	0.0139937	0.189906	995.933	-0.0168185	0.0461409	-0.364502	0.715483	NA
ENSG00000145012	LPP			7554.42	0.0750927	0.0305582	2.45737	0.0139958	0.189906	8652.18	0.0671565	0.0427471	1.57102	0.116179	NA
ENSG00000112667	DNPH1			185.993	-0.0922326	0.03754	-2.45691	0.0140136	0.189906	213.855	-0.0800997	0.0621614	-1.28858	0.197546	NA
ENSG00000230373	GOLGA6L5P			131.002	-0.11521	0.0468943	-2.4568	0.0140179	0.189906	127.034	0.0200358	0.104567	0.191608	0.848049	NA
ENSG00000156313	RPGR			1150.21	0.0962032	0.0391638	2.45643	0.0140324	0.189906	1178.33	0.088481	0.0699492	1.26493	0.205896	NA
ENSG00000119922	IFIT2			8029.68	0.209869	0.0854476	2.45611	0.014045	0.189906	15507.3	0.359029	0.149547	2.40078	0.0163602	NA
ENSG00000159199	ATP5MC1			295.007	-0.0727885	0.0296358	-2.4561	0.0140455	0.189906	595.725	-0.0399057	0.0797576	-0.500338	0.616837	NA
ENSG00000100490	CDKL1			386.167	-0.128618	0.0523749	-2.45573	0.01406	0.189906	508.142	-0.00127132	0.11212	-0.0113389	0.990953	NA
ENSG00000140450	ARRDC4			476.413	0.139947	0.0569934	2.45549	0.0140692	0.189906	706.819	0.0707468	0.113415	0.623787	0.532767	NA
ENSG00000204628	RACK1			14977.8	-0.0628996	0.0256174	-2.45534	0.014075	0.189906	36641.8	-0.0649175	0.0507696	-1.27867	0.201013	NA
ENSG00000105298	CACTIN			402.524	-0.0728842	0.0296883	-2.45498	0.0140891	0.189939	565.126	0.0244583	0.0554449	0.441129	0.65912	NA
ENSG00000077420	APBB1IP			3194.3	0.0880876	0.0358864	2.45463	0.0141031	0.18997	3934.77	0.199702	0.0696047	2.86909	0.0041166	NA
ENSG00000189134	NKAPL			40.8069	0.145027	0.0591259	2.45284	0.0141732	0.190754	61.4721	0.242084	0.122245	1.98032	0.0476679	NA
ENSG00000151893	CACUL1			6254.6	0.0742009	0.0302606	2.45206	0.014204	0.190977	7253.56	0.0585926	0.0579402	1.01126	0.311892	NA
ENSG00000171448	ZBTB26			414.328	-0.066952	0.0273124	-2.45134	0.0142326	0.190977	609.248	-0.0646855	0.0521658	-1.24	0.214976	NA
ENSG00000080371	RAB21			3592.92	0.058909	0.0240342	2.45105	0.0142439	0.190977	4046.54	0.0149681	0.039909	0.375056	0.707619	NA
ENSG00000152749	GPR180			493.63	-0.0984024	0.0401509	-2.45081	0.0142534	0.190977	698.775	-0.0904354	0.078057	-1.15858	0.246626	NA
ENSG00000159063	ALG8			290.596	-0.0522965	0.0213485	-2.44966	0.0142991	0.190977	488.044	-0.0354318	0.0450089	-0.787216	0.431155	NA
ENSG00000162972	MAIP1			87	-0.0850818	0.034733	-2.44959	0.0143017	0.190977	163.137	0.0446156	0.0675324	0.660655	0.508833	NA
ENSG00000139579	NABP2			153.965	-0.0577163	0.0235617	-2.44958	0.0143024	0.190977	168.011	-0.00887017	0.0599293	-0.148011	0.882334	NA
ENSG00000271092	TLCD4-RWDD3			523.389	-0.101986	0.0416366	-2.44943	0.0143082	0.190977	202.491	0.0557825	0.0660194	0.844942	0.398143	NA
ENSG00000103313	MEFV			6609.12	0.108673	0.044372	2.44914	0.0143198	0.190977	10011.3	0.142727	0.0758325	1.88213	0.0598184	NA
ENSG00000135018	UBQLN1			4530.49	-0.044827	0.0183033	-2.44913	0.0143203	0.190977	7165.59	-0.0293809	0.035955	-0.817159	0.413838	NA
ENSG00000196083	IL1RAP			4085.4	0.104704	0.0427595	2.44866	0.0143388	0.190977	5811.59	0.0297518	0.0772555	0.385109	0.700156	NA
ENSG00000162490	DRAXIN			326.562	0.0666144	0.0272054	2.44858	0.0143422	0.190977	247.74	0.13052	0.10023	1.30221	0.192845	NA
ENSG00000184508	HDDC3			322.56	-0.0598844	0.0244571	-2.44855	0.0143434	0.190977	506.108	-0.0578609	0.0541937	-1.06767	0.28567	NA
ENSG00000177873	ZNF619			466.466	-0.0564464	0.0230557	-2.44826	0.0143549	0.190977	570.655	0.0699777	0.0575182	1.21662	0.223749	NA
ENSG00000119285	HEATR1			1838.99	-0.0654077	0.0267231	-2.44761	0.0143806	0.191069	3009.75	-0.0515586	0.0645559	-0.798667	0.424484	NA
ENSG00000170006	TMEM154			19376	0.0877734	0.0358662	2.44724	0.0143954	0.191069	30012.1	0.0694258	0.0732317	0.94803	0.343114	NA
ENSG00000105656	ELL			1289.02	0.103877	0.0424497	2.44706	0.0144027	0.191069	1884.84	0.0724368	0.0676357	1.07098	0.284177	NA
ENSG00000240429	LRRFIP1P1			80.7434	-0.0993789	0.0406187	-2.44663	0.01442	0.191069	123.687	0.040392	0.0917145	0.44041	0.65964	NA
ENSG00000237217	AC008074.1			34.8763	0.210005	0.0858353	2.44661	0.0144208	0.191069	32.7907	-0.0596481	0.163272	-0.36533	0.714865	NA
ENSG00000164162	ANAPC10			242.576	-0.083288	0.0340508	-2.44599	0.0144455	0.19124	255.222	-0.0103055	0.0513614	-0.200647	0.840975	NA
ENSG00000148926	ADM			1041.36	0.158381	0.0647727	2.44518	0.0144781	0.191515	1650.86	0.191445	0.119949	1.59606	0.110476	NA
ENSG00000243175	RPSAP36			193.529	0.0884771	0.0362031	2.44391	0.0145292	0.191973	148.683	0.0494996	0.0812855	0.608959	0.542552	NA
ENSG00000142687	KIAA0319L			1854.74	0.0866355	0.0354522	2.44373	0.0145364	0.191973	2220.33	0.117766	0.0599109	1.96569	0.0493347	NA
ENSG00000174276	ZNHIT2			108.569	-0.0599351	0.0245556	-2.44079	0.0146552	0.193268	217.122	-0.0710537	0.0673414	-1.05513	0.291368	NA
ENSG00000140044	JDP2			1103.25	0.0917946	0.0376097	2.44071	0.0146583	0.193268	1482.17	0.166746	0.0966997	1.72437	0.0846403	NA
ENSG00000162851	TFB2M			166.994	-0.0799274	0.032758	-2.43994	0.0146898	0.193369	240.643	-0.0589674	0.0522673	-1.12819	0.25924	NA
ENSG00000143499	SMYD2			953.454	-0.0699589	0.028674	-2.4398	0.0146955	0.193369	1365.09	-0.0288397	0.0569353	-0.506535	0.612481	NA
ENSG00000139746	RBM26			3283.54	-0.0609935	0.0250027	-2.43948	0.0147086	0.193369	3685.87	-0.0274559	0.0436029	-0.629681	0.528903	NA
ENSG00000123600	METTL8			1047.64	-0.141997	0.0582112	-2.43935	0.0147138	0.193369	995.333	-0.152733	0.0664857	-2.29724	0.0216053	NA
ENSG00000180776	ZDHHC20			4761.5	-0.0781931	0.0320618	-2.43883	0.0147351	0.193492	7209.76	0.0282211	0.0483556	0.583615	0.559479	NA
ENSG00000178605	GTPBP6			473.302	-0.0570417	0.0234008	-2.43759	0.0147854	0.193972	955.301	-0.119998	0.0525856	-2.28196	0.0224919	NA
ENSG00000076662	ICAM3			8331.9	0.0893872	0.036681	2.43688	0.0148147	0.193972	23347.8	0.0230678	0.0688194	0.335194	0.737479	NA
ENSG00000198918	RPL39			3882.36	-0.235246	0.0965385	-2.43681	0.0148175	0.193972	6204.32	-0.0185398	0.188765	-0.0982164	0.92176	NA
ENSG00000180549	FUT7			1312.57	0.110608	0.0453913	2.43676	0.0148195	0.193972	1464.27	0.0417585	0.0841688	0.496128	0.619804	NA
ENSG00000148688	RPP30			470.909	-0.0635929	0.0261043	-2.43611	0.0148463	0.194078	669.787	-0.0225358	0.0504202	-0.446959	0.654905	NA
ENSG00000121542	SEC22A			712.903	-0.0650574	0.0267072	-2.43595	0.0148526	0.194078	872.74	-0.00383215	0.0522333	-0.073366	0.941515	NA
ENSG00000012822	CALCOCO1			2729.34	0.058725	0.0241102	2.43569	0.0148636	0.194078	4115.57	0.082184	0.0434403	1.89189	0.0585063	NA
ENSG00000189212	DPY19L2P1			44.9929	-0.166038	0.0681984	-2.43463	0.0149072	0.194436	42.0786	-0.0791659	0.118458	-0.668302	0.503941	NA
ENSG00000213347	MXD3			1049.44	0.118555	0.0487026	2.43427	0.0149219	0.194436	1563.73	0.235328	0.0908743	2.5896	0.00960886	NA
ENSG00000155229	MMS19			850.981	-0.0548783	0.0225457	-2.43409	0.0149294	0.194436	2021.77	-0.078711	0.039354	-2.00008	0.045492	NA
ENSG00000114648	KLHL18			1085.56	0.0648492	0.0266545	2.43295	0.0149762	0.194436	1611.24	0.0216939	0.048829	0.444284	0.656837	NA
ENSG00000106290	TAF6			143.539	-0.106976	0.0439698	-2.43294	0.0149766	0.194436	239.473	0.166856	0.0834494	1.99949	0.0455555	NA
ENSG00000146243	IRAK1BP1			137.859	-0.12312	0.050607	-2.43287	0.0149796	0.194436	207.915	-0.0366331	0.0880358	-0.416116	0.677325	NA
ENSG00000083838	ZNF446			112.37	-0.0863092	0.0354824	-2.43245	0.0149971	0.194436	266.04	-0.0187778	0.0530406	-0.354026	0.723319	NA
ENSG00000107201	DDX58			4354.69	0.144016	0.0592152	2.43208	0.0150123	0.194436	7595.01	0.262453	0.109906	2.38796	0.016942	NA
ENSG00000114316	USP4			3851.07	0.070741	0.0290876	2.43199	0.015016	0.194436	5826.41	0.0365831	0.0557431	0.656281	0.511644	NA
ENSG00000069998	HDHD5			460.743	-0.0553784	0.0227737	-2.43168	0.0150289	0.194436	1002.67	-0.0271422	0.0499878	-0.542977	0.587146	NA
ENSG00000137752	CASP1			5182.67	0.0984644	0.040495	2.43152	0.0150356	0.194436	7977.13	0.126056	0.0695228	1.81316	0.0698068	NA
ENSG00000096060	FKBP5			3380.21	0.131023	0.0538895	2.43133	0.0150437	0.194436	5130.73	-0.0754038	0.104968	-0.718354	0.472539	NA
ENSG00000237353	PATE4			32.9208	0.128606	0.0528972	2.43124	0.0150471	0.194436	23.3374	0.208231	0.123666	1.68382	0.0922164	NA
ENSG00000112137	PHACTR1			360.723	0.092896	0.0382159	2.43082	0.0150648	0.194493	324.434	0.112271	0.102086	1.09977	0.271434	NA
ENSG00000173110	HSPA6			4313.07	0.114814	0.0472474	2.43006	0.0150965	0.194493	7242.58	0.263606	0.0858209	3.07158	0.0021293	NA
ENSG00000143376	SNX27			3957.54	0.0731905	0.0301218	2.42982	0.0151063	0.194493	4106.87	0.122094	0.0628745	1.94186	0.052154	NA
ENSG00000125458	NT5C			491.19	-0.0597861	0.024606	-2.42974	0.0151098	0.194493	741.593	-0.0665107	0.0441259	-1.50729	0.131736	NA
ENSG00000107816	LZTS2			197.453	-0.0828585	0.0341025	-2.42969	0.0151117	0.194493	277.47	-0.157336	0.0659901	-2.38423	0.0171149	NA
ENSG00000179085	DPM3			88.6456	-0.0710014	0.0292291	-2.42913	0.0151351	0.194626	113.285	-0.0997659	0.0600604	-1.66109	0.0966948	NA
ENSG00000214941	ZSWIM7			343.83	-0.055138	0.0227011	-2.42887	0.015146	0.194626	440.929	0.00427664	0.0722591	0.0591848	0.952805	NA
ENSG00000254500	RANP3			10.0382	0.145879	0.0600881	2.42776	0.0151925	0.195069	NA	NA	NA	NA	NA	NA
ENSG00000169180	XPO6			16658	0.099138	0.0408444	2.42721	0.0152153	0.1952	19411.4	0.0854118	0.068677	1.24368	0.213619	NA
ENSG00000106771	TMEM245			1936.79	-0.0652762	0.0269013	-2.42651	0.0152449	0.1952	2443.41	-0.0958474	0.0473058	-2.02612	0.0427521	NA
ENSG00000048392	RRM2B			2754.77	0.0802366	0.0330678	2.42643	0.0152482	0.1952	3857.25	0.0473434	0.0578411	0.818507	0.413068	NA
ENSG00000122882	ECD			1047.18	0.0315709	0.0130116	2.42636	0.0152509	0.1952	1427.47	0.056509	0.0246657	2.291	0.0219637	NA
ENSG00000107872	FBXL15			275.349	-0.0602735	0.0248454	-2.42594	0.0152688	0.195274	361.063	-0.0681281	0.0890606	-0.764963	0.444294	NA
ENSG00000107758	PPP3CB			1669.11	-0.0573484	0.0236425	-2.42565	0.0152808	0.195274	1747.52	0.0260778	0.0336313	0.775404	0.438101	NA
ENSG00000115073	ACTR1B			858.821	-0.0440586	0.0181672	-2.42517	0.0153011	0.195379	1844.88	-0.0714092	0.0347267	-2.05632	0.0397518	NA
ENSG00000158014	SLC30A2			116.79	0.0960383	0.0396087	2.42468	0.015322	0.195381	45.4288	0.103969	0.100722	1.03223	0.301962	NA
ENSG00000116863	ADPRS			659.49	0.0651374	0.0268675	2.4244	0.0153338	0.195381	1377.72	0.0122687	0.0453424	0.270578	0.786715	NA
ENSG00000234282	AL109809.2			19.9331	0.193684	0.0798924	2.42431	0.0153375	0.195381	19.012	0.00292913	0.171053	0.0171242	0.986338	NA
ENSG00000164096	C4orf3			3254.47	0.0697961	0.0288004	2.42344	0.0153743	0.195696	3983.63	-0.00815894	0.0415395	-0.196414	0.844286	NA
ENSG00000228782	MRPL45P2			222.143	-0.0628924	0.0259564	-2.423	0.0153928	0.195729	171.567	-0.0707411	0.0714739	-0.989748	0.322297	NA
ENSG00000198488	B3GNT6			60.769	0.13857	0.0571939	2.42281	0.0154011	0.195729	39.324	0.119355	0.121423	0.982966	0.325624	NA
ENSG00000259619	AC010867.1			34.7633	0.108712	0.044883	2.42212	0.0154304	0.195948	19.4537	0.16271	0.151118	1.07671	0.28161	NA
ENSG00000118922	KLF12			3619.64	-0.0830678	0.0343033	-2.42157	0.0154536	0.195975	6384.44	-0.122863	0.0790162	-1.55491	0.119968	NA
ENSG00000172671	ZFAND4			903.188	-0.0664769	0.0274554	-2.42127	0.0154664	0.195975	963.772	-0.0251384	0.0571662	-0.439743	0.660123	NA
ENSG00000119965	C10orf88			266.097	-0.0841182	0.0347422	-2.42121	0.0154688	0.195975	350.094	-0.106623	0.0717702	-1.48561	0.137381	NA
ENSG00000280987	MATR3			245.728	-0.119843	0.0495123	-2.42047	0.0155003	0.19622	629.967	-0.0161125	0.0973788	-0.165463	0.86858	NA
ENSG00000154957	ZNF18			612.3	0.0494701	0.0204409	2.42015	0.015514	0.19624	1112.77	-0.00983183	0.0367643	-0.267428	0.789139	NA
ENSG00000128383	APOBEC3A			5086.16	0.128787	0.0532358	2.41918	0.0155556	0.196532	7471.32	0.275898	0.0988714	2.79047	0.00526319	NA
ENSG00000130203	APOE			28.6404	0.118904	0.0491532	2.41904	0.0155614	0.196532	15.1847	-0.286661	0.121999	-2.3497	0.0187886	NA
ENSG00000131398	KCNC3			39.1819	-0.156342	0.0646376	-2.41875	0.0155741	0.19654	50.0813	0.01361	0.115063	0.118283	0.905844	NA
ENSG00000175137	SH3BP5L			1951.81	0.0703439	0.0290905	2.4181	0.0156016	0.196734	3201.9	0.0755007	0.0481718	1.56732	0.11704	NA
ENSG00000105993	DNAJB6			3214.63	0.0604752	0.0250251	2.41658	0.0156672	0.197406	4211.18	-0.016822	0.0474064	-0.354847	0.722704	NA
ENSG00000275340	FGD5P1			77.5405	0.102195	0.0423027	2.4158	0.0157006	0.197674	41.6685	0.139617	0.101953	1.36943	0.170865	NA
ENSG00000172331	BPGM			3858.74	-0.199434	0.0825908	-2.41473	0.015747	0.198104	6195.5	-0.0517185	0.164928	-0.313582	0.753839	NA
ENSG00000049249	TNFRSF9			465.844	0.14053	0.0582116	2.41412	0.0157735	0.198233	501.418	0.120825	0.119806	1.0085	0.313212	NA
ENSG00000104442	ARMC1			644.331	-0.0598211	0.0247817	-2.41392	0.0157818	0.198233	1066.18	-0.127735	0.054392	-2.34842	0.0188531	NA
ENSG00000156096	UGT2B4			26.8811	0.107054	0.0443798	2.41222	0.0158556	0.198906	NA	NA	NA	NA	NA	NA
ENSG00000251535	AC079140.4			21.2549	-0.117733	0.0488132	-2.41191	0.0158692	0.198906	NA	NA	NA	NA	NA	NA
ENSG00000124126	PREX1			13628	0.106494	0.044166	2.41123	0.0158988	0.198906	30891.8	0.112601	0.0652596	1.72544	0.0844487	NA
ENSG00000100365	NCF4			1143.35	0.111802	0.0463693	2.41111	0.015904	0.198906	2894.67	0.115268	0.0872055	1.3218	0.186234	NA
ENSG00000117298	ECE1			2404.75	0.107752	0.0446981	2.41067	0.0159233	0.198906	5687.62	0.0744157	0.0787331	0.945164	0.344575	NA
ENSG00000116199	FAM20B			1432.56	-0.0717171	0.0297541	-2.41033	0.0159383	0.198906	2179.68	-0.0167963	0.0628208	-0.267369	0.789185	NA
ENSG00000033867	SLC4A7			2628.18	-0.0875907	0.0363407	-2.41026	0.0159411	0.198906	3674.24	-0.060869	0.0647482	-0.940089	0.347172	NA
ENSG00000179632	MAF1			3408.53	-0.115874	0.0480755	-2.41024	0.0159418	0.198906	6015.95	-0.124839	0.0934032	-1.33656	0.181368	NA
ENSG00000221955	SLC12A8			49.9667	0.12275	0.050931	2.41013	0.0159468	0.198906	40.7253	0.215281	0.0957674	2.24795	0.0245791	NA
ENSG00000100483	VCPKMT			756.07	0.0695812	0.0288782	2.40947	0.0159757	0.198906	790.546	0.106159	0.0517047	2.05318	0.040055	NA
ENSG00000120963	ZNF706			1408.93	-0.066346	0.0275381	-2.40924	0.0159856	0.198906	1559.66	-0.0356457	0.0499701	-0.713341	0.475634	NA
ENSG00000257743	MGAM2			404.297	0.180942	0.0751068	2.40913	0.0159907	0.198906	627.324	0.128977	0.14841	0.86906	0.384814	NA
ENSG00000148399	DPH7			486.422	-0.0509432	0.0211471	-2.40899	0.0159969	0.198906	824.494	-0.0816453	0.0460605	-1.77257	0.0763004	NA
ENSG00000028839	TBPL1			803.072	-0.0637529	0.0264672	-2.40875	0.0160073	0.198906	1204.24	0.0299407	0.0466019	0.642479	0.520563	NA
ENSG00000162434	JAK1			14214.3	0.057159	0.0237366	2.40806	0.0160376	0.19913	29684.8	0.0345811	0.0377166	0.916866	0.359213	NA
ENSG00000114473	IQCG			262.491	-0.0718313	0.029844	-2.40689	0.0160889	0.19948	335.395	-0.0734698	0.0560387	-1.31106	0.189839	NA
ENSG00000188021	UBQLN2			754.477	-0.0657111	0.0273021	-2.40681	0.0160923	0.19948	1309.53	0.0518296	0.055683	0.930797	0.351959	NA
ENSG00000189350	TOGARAM2			546.516	0.114526	0.0475886	2.40658	0.0161028	0.19948	524.208	0.0919103	0.120002	0.765907	0.443732	NA
ENSG00000170515	PA2G4			1110.43	-0.0702831	0.0292081	-2.40629	0.0161154	0.199484	1647.25	0.00853261	0.0491876	0.173471	0.862281	NA
ENSG00000072518	MARK2			917.318	0.124788	0.051926	2.4032	0.0162525	0.200897	990.779	0.126907	0.0785263	1.61611	0.106071	NA
ENSG00000099899	TRMT2A			464.535	-0.0665946	0.0277114	-2.40315	0.0162544	0.200897	1033.38	-0.116928	0.0472429	-2.47504	0.0133222	NA
ENSG00000116922	C1orf109			307.212	-0.0531959	0.0221537	-2.40122	0.0163407	0.201809	436.4	-0.0612974	0.0529651	-1.15732	0.247143	NA
ENSG00000056277	ZNF280C			244.586	-0.0472969	0.0197113	-2.39948	0.0164182	0.202526	239.624	-0.0320142	0.0483142	-0.662625	0.507571	NA
ENSG00000165704	HPRT1			87.424	-0.12865	0.0536183	-2.39936	0.0164237	0.202526	189.488	0.0414436	0.0700915	0.591278	0.554334	NA
ENSG00000180233	ZNRF2			1922.9	-0.0749892	0.0312622	-2.39872	0.0164525	0.202727	1939	-0.00282498	0.050412	-0.0560379	0.955312	NA
ENSG00000113318	MSH3			775.252	-0.0573671	0.0239248	-2.39781	0.0164935	0.203077	943.413	-0.0581411	0.0448432	-1.29654	0.194789	NA
ENSG00000174606	ANGEL2			2803.81	-0.0561302	0.0234135	-2.39734	0.0165146	0.203171	3163.07	-0.00233212	0.0454809	-0.0512769	0.959105	NA
ENSG00000179295	PTPN11			2345.98	0.0387246	0.0161551	2.39705	0.0165275	0.203171	3660.39	-0.0141675	0.0351509	-0.403047	0.686914	NA
ENSG00000177156	TALDO1			10862.4	0.0996252	0.0415751	2.39627	0.0165628	0.203171	20392.2	0.0651308	0.0779697	0.835335	0.403529	NA
ENSG00000164251	F2RL1			920.415	0.140464	0.0586277	2.39587	0.0165811	0.203171	1644.91	0.0429513	0.113115	0.379714	0.704158	NA
ENSG00000184343	SRPK3			18.3641	0.174776	0.0729626	2.39542	0.0166015	0.203171	NA	NA	NA	NA	NA	NA
ENSG00000168214	RBPJ			4989.8	0.0669771	0.0279638	2.39514	0.0166142	0.203171	6899.65	0.0619643	0.0541152	1.14505	0.25219	NA
ENSG00000100462	PRMT5			460.379	0.0745535	0.0311274	2.39511	0.0166153	0.203171	1040.37	0.0697592	0.0726799	0.959814	0.337149	NA
ENSG00000141858	SAMD1			63.0168	-0.242023	0.101053	-2.395	0.0166206	0.203171	100.759	-0.0165015	0.0933217	-0.176824	0.859647	NA
ENSG00000048162	NOP16			113.128	-0.0672541	0.0280813	-2.39498	0.0166212	0.203171	244.291	-0.128801	0.0568529	-2.26551	0.0234817	NA
ENSG00000161533	ACOX1			5639.03	0.103042	0.0430262	2.39486	0.0166266	0.203171	9812.51	0.176195	0.0844905	2.08539	0.0370342	NA
ENSG00000145332	KLHL8			1547.96	0.0684984	0.0286114	2.39409	0.0166615	0.203323	2243.31	0.0659756	0.0567525	1.16251	0.245027	NA
ENSG00000072274	TFRC			2782.98	-0.0772334	0.0322636	-2.39382	0.0166738	0.203323	4485.74	0.0436124	0.0956771	0.455829	0.648513	NA
ENSG00000153774	CFDP1			462.285	0.0520095	0.0217271	2.39376	0.0166767	0.203323	642.683	-0.00730765	0.0369379	-0.197836	0.843173	NA
ENSG00000214124	SNRPEP9			14.7801	0.142056	0.0593677	2.39283	0.0167192	0.203687	NA	NA	NA	NA	NA	NA
ENSG00000152332	UHMK1			9028.2	-0.0593249	0.0248004	-2.3921	0.0167524	0.203938	11492.8	-0.0188452	0.0357911	-0.526531	0.598519	NA
ENSG00000243335	KCTD7			1367.46	-0.0591262	0.0247217	-2.39167	0.0167718	0.203944	1710.72	-0.138715	0.0506815	-2.737	0.00620027	NA
ENSG00000101901	ALG13			1574.32	-0.0612861	0.0256303	-2.39116	0.0167954	0.203944	1637.26	0.0383749	0.0504981	0.759927	0.447298	NA
ENSG00000166130	IKBIP			1570.14	0.0913452	0.0382032	2.39104	0.0168008	0.203944	1981.77	0.199795	0.0741295	2.69521	0.00703438	NA
ENSG00000123349	PFDN5			2200.94	-0.171129	0.0715793	-2.39077	0.0168133	0.203944	4467.25	0.0193668	0.123093	0.157335	0.874981	NA
ENSG00000173137	ADCK5			116.706	-0.10215	0.0427279	-2.39071	0.0168158	0.203944	201.882	0.0532747	0.0662858	0.803712	0.421563	NA
ENSG00000240954	RPL4P1			27.8959	-0.172296	0.072088	-2.39007	0.016845	0.204145	52.7304	0.103854	0.14641	0.709335	0.478117	NA
ENSG00000240375	VPS26AP1			13.9525	0.186361	0.0780216	2.38858	0.0169135	0.20467	NA	NA	NA	NA	NA	NA
ENSG00000099821	POLRMT			464.045	-0.0868537	0.0363621	-2.38858	0.0169136	0.20467	971.054	-0.0633836	0.0713996	-0.887731	0.374686	NA
ENSG00000105409	ATP1A3			226.725	0.0710056	0.0297306	2.3883	0.0169266	0.204674	130.179	0.0123562	0.082253	0.150222	0.880589	NA
ENSG00000113048	MRPS27			694.595	-0.0801584	0.0335715	-2.38769	0.0169546	0.20477	1010.22	-0.0960445	0.0572612	-1.67731	0.0934825	NA
ENSG00000137845	ADAM10			8888.28	0.0574123	0.0240479	2.38741	0.0169674	0.20477	13534.1	0.0752394	0.0552599	1.36156	0.173338	NA
ENSG00000143157	POGK			1250.58	-0.0404946	0.0169625	-2.3873	0.0169725	0.20477	2549.83	-0.0246845	0.0360722	-0.684309	0.49378	NA
ENSG00000171872	KLF17			54.2403	0.108321	0.0453886	2.38652	0.0170088	0.205055	38.1294	0.0412784	0.103245	0.399812	0.689295	NA
ENSG00000184005	ST6GALNAC3			207.398	0.121934	0.0511045	2.38597	0.017034	0.205206	259.093	0.169481	0.0953123	1.77817	0.0753759	NA
ENSG00000165244	ZNF367			180.132	-0.0906192	0.0379962	-2.38496	0.0170811	0.205621	298.021	0.0247602	0.0581883	0.425518	0.670459	NA
ENSG00000101442	ACTR5			359.399	-0.0590339	0.0247694	-2.38334	0.0171563	0.206373	545.272	-0.0804325	0.0563486	-1.42741	0.153462	NA
ENSG00000089682	RBM41			669.863	-0.0689196	0.0289221	-2.38294	0.0171751	0.206413	812.765	-0.00733685	0.0487186	-0.150596	0.880294	NA
ENSG00000138641	HERC3			5507.5	0.0609013	0.0255596	2.38272	0.0171852	0.206413	6778.85	0.0232917	0.0466451	0.499339	0.617541	NA
ENSG00000138073	PREB			374.141	-0.0578582	0.0242893	-2.38205	0.0172168	0.206489	672.722	-0.0218158	0.0430567	-0.506675	0.612383	NA
ENSG00000204237	OXLD1			773.136	-0.063944	0.0268471	-2.38179	0.0172288	0.206489	959.817	-0.133365	0.0560783	-2.3782	0.0173974	NA
ENSG00000179583	CIITA			2657.75	-0.102395	0.0429913	-2.38177	0.0172297	0.206489	3765.31	0.0165187	0.0724254	0.228079	0.819585	NA
ENSG00000162946	DISC1			2450.77	0.109889	0.0461528	2.38098	0.0172666	0.206744	3981.68	0.109075	0.0864135	1.26225	0.206859	NA
ENSG00000157388	CACNA1D			663.275	0.069937	0.0293761	2.38074	0.0172777	0.206744	373.943	-0.0308153	0.0734904	-0.419311	0.674989	NA
ENSG00000167874	TMEM88			20.4893	0.194762	0.0818158	2.3805	0.0172893	0.206744	30.3775	0.229343	0.169357	1.3542	0.175674	NA
ENSG00000135519	KCNH3			59.452	0.235561	0.0989823	2.37983	0.0173206	0.206965	105.105	0.151222	0.147552	1.02487	0.305425	NA
ENSG00000229023	RAB1AP1			50.8131	0.185008	0.0777497	2.37954	0.0173344	0.206978	35.1853	0.377024	0.171623	2.19682	0.0280334	NA
ENSG00000122965	RBM19			1108.05	-0.0640571	0.0269242	-2.37916	0.0173519	0.206997	1837.72	-0.0593997	0.0472002	-1.25846	0.208225	NA
ENSG00000171443	ZNF524			229.737	-0.0596823	0.0250882	-2.3789	0.0173645	0.206997	500.962	-0.0170927	0.046524	-0.367395	0.713325	NA
ENSG00000111846	GCNT2			370.11	-0.102871	0.0432469	-2.37869	0.0173744	0.206997	468.364	0.0995624	0.0839528	1.18593	0.235649	NA
ENSG00000185585	OLFML2A			122.914	0.0705708	0.029675	2.37812	0.0174011	0.207082	109.757	0.119969	0.0808212	1.48437	0.137711	NA
ENSG00000143727	ACP1			1663.8	-0.083514	0.0351195	-2.37799	0.0174071	0.207082	2696.26	-0.074245	0.0710069	-1.0456	0.295744	NA
ENSG00000144566	RAB5A			1698.11	0.0526371	0.0221401	2.37746	0.0174325	0.207232	2617.97	0.0432891	0.0438142	0.988016	0.323145	NA
ENSG00000062650	WAPL			4678.41	0.0424512	0.0178613	2.37671	0.0174676	0.207426	7003.21	0.017619	0.0324458	0.543029	0.58711	NA
ENSG00000064999	ANKS1A			838.375	0.0830972	0.0349652	2.37657	0.0174745	0.207426	1298.78	-0.0360081	0.0467395	-0.7704	0.441063	NA
ENSG00000177706	FAM20C			70.7852	-0.153565	0.064624	-2.37629	0.0174877	0.207431	97.5974	0.0152589	0.116548	0.130924	0.895835	NA
ENSG00000101470	TNNC2			14.4081	0.199905	0.0841746	2.37488	0.0175545	0.208071	15.6469	-0.126606	0.161284	-0.78499	0.43246	NA
ENSG00000160917	CPSF4			348.04	-0.0530138	0.0223279	-2.37433	0.0175809	0.208117	553.704	-0.0944409	0.0367542	-2.56953	0.0101837	NA
ENSG00000175536	LIPT2			115.344	-0.0967729	0.0407592	-2.37426	0.0175841	0.208117	135.923	0.042908	0.0951584	0.450911	0.652054	NA
ENSG00000170509	HSD17B13			247.944	0.0715484	0.03014	2.37387	0.0176028	0.208186	193.859	0.0380127	0.0703849	0.540069	0.58915	NA
ENSG00000141380	SS18			2037.9	-0.0564171	0.0237778	-2.37268	0.0176595	0.208579	2958.5	-0.0307268	0.0376773	-0.815524	0.414772	NA
ENSG00000164284	GRPEL2			736.164	-0.0674508	0.0284287	-2.37263	0.0176618	0.208579	905.342	-0.0938078	0.0631552	-1.48535	0.13745	NA
ENSG00000119203	CPSF3			614.552	-0.0544236	0.02295	-2.37139	0.0177211	0.209127	1193.6	-0.017985	0.042434	-0.423834	0.671687	NA
ENSG00000181381	DDX60L			8922.63	0.13347	0.0563019	2.37061	0.0177589	0.209139	12910.1	0.272753	0.106831	2.55312	0.0106762	NA
ENSG00000129451	KLK10			301.284	0.07033	0.0296676	2.3706	0.0177593	0.209139	146.078	-0.0210725	0.0754782	-0.279187	0.780102	NA
ENSG00000107404	DVL1			486.396	-0.0591624	0.0249577	-2.37051	0.0177636	0.209139	896.043	-0.117651	0.0538667	-2.18411	0.0289541	NA
ENSG00000104783	KCNN4			235.868	-0.128255	0.0541092	-2.3703	0.0177738	0.209139	559.68	-0.0333554	0.0850833	-0.392033	0.695034	NA
ENSG00000100991	TRPC4AP			2382.37	0.0488653	0.0206183	2.37	0.0177882	0.209157	4877.85	0.00682839	0.0342278	0.199498	0.841873	NA
ENSG00000183317	EPHA10			437.46	0.0654677	0.0276317	2.3693	0.0178219	0.209356	357.113	0.0629875	0.0574822	1.09577	0.273178	NA
ENSG00000152219	ARL14EP			1123.2	-0.095617	0.0403599	-2.36911	0.0178311	0.209356	1469.72	-0.0927082	0.0793284	-1.16866	0.24254	NA
ENSG00000188368	PRR19			144.44	0.0676181	0.0285451	2.36882	0.0178451	0.20937	102.19	0.131728	0.0808412	1.62947	0.103214	NA
ENSG00000171262	FAM98B			667.055	-0.0695353	0.0293655	-2.36792	0.0178882	0.209612	644.412	0.00802978	0.0617724	0.12999	0.896574	NA
ENSG00000214114	MYCBP			660.236	0.0524446	0.0221486	2.36785	0.0178916	0.209612	1224.6	-0.00301472	0.050418	-0.0597944	0.952319	NA
ENSG00000123607	TTC21B			1241.79	-0.0658182	0.0278161	-2.36619	0.017972	0.210198	1846.64	-0.00429666	0.0572388	-0.0750655	0.940163	NA
ENSG00000104921	FCER2			85.8308	-0.207718	0.0877927	-2.36601	0.0179811	0.210198	99.307	0.127182	0.169127	0.75199	0.452057	NA
ENSG00000128594	LRRC4			1128.45	0.123065	0.052014	2.36599	0.017982	0.210198	1998.06	0.0722385	0.0941222	0.767497	0.442786	NA
ENSG00000138085	ATRAID			845.206	-0.0482776	0.020408	-2.36562	0.018	0.210198	1519.27	-0.00211501	0.0413829	-0.0511083	0.959239	NA
ENSG00000258790	AL121594.1			141.616	-0.142557	0.0602807	-2.36489	0.0180352	0.210198	631.916	0.0962932	0.0971665	0.991012	0.32168	NA
ENSG00000146535	GNA12			511.298	-0.141064	0.0596503	-2.36486	0.0180371	0.210198	1030.17	0.0228609	0.124195	0.184072	0.853957	NA
ENSG00000120868	APAF1			7630.19	0.0842939	0.0356445	2.36485	0.0180373	0.210198	8956.55	0.15242	0.0629891	2.41979	0.0155295	NA
ENSG00000100226	GTPBP1			1684.07	0.0866992	0.0366642	2.36468	0.0180455	0.210198	2515.76	0.173853	0.0646653	2.68851	0.00717723	NA
ENSG00000162734	PEA15			510.356	-0.074042	0.0313192	-2.36411	0.0180737	0.210374	1095.61	-0.0313157	0.0622767	-0.502849	0.615071	NA
ENSG00000113615	SEC24A			720.609	-0.0601343	0.0254447	-2.36333	0.0181113	0.210661	1124.08	0.107927	0.0451218	2.3919	0.0167615	NA
ENSG00000211697	TRGV5			37.8732	-0.298638	0.126391	-2.36281	0.0181372	0.210811	45.9461	0.221501	0.295245	0.75023	0.453116	NA
ENSG00000198734	F5			1648.87	0.119497	0.050582	2.36243	0.0181555	0.210872	2291.23	0.32117	0.111457	2.88156	0.00395708	NA
ENSG00000091106	NLRC4			1497	0.0935552	0.0396137	2.36169	0.018192	0.211144	3038.3	0.216494	0.0833207	2.59832	0.00936819	NA
ENSG00000168246	UBTD2			201.572	-0.0617542	0.026153	-2.36127	0.0182126	0.21118	386.543	-0.0336846	0.0490906	-0.686173	0.492604	NA
ENSG00000157837	SPPL3			764.209	-0.104358	0.0442022	-2.36093	0.018229	0.21118	963.029	0.0413601	0.0951965	0.434471	0.663946	NA
ENSG00000213613	RPL11P3			353.047	0.097967	0.0415048	2.36038	0.0182563	0.21118	255.984	0.132803	0.07562	1.75618	0.0790571	NA
ENSG00000132406	TMEM128			343.763	-0.068544	0.0290399	-2.36034	0.0182583	0.21118	469.198	-0.0267645	0.0617971	-0.433103	0.66494	NA
ENSG00000170837	GPR27			581.556	0.117366	0.0497291	2.3601	0.01827	0.21118	870.289	0.154016	0.0988787	1.55763	0.119321	NA
ENSG00000144485	HES6			54.2441	-0.132217	0.0560316	-2.35969	0.0182903	0.21118	70.271	-0.182945	0.121505	-1.50566	0.132154	NA
ENSG00000163466	ARPC2			9253.5	0.0557744	0.0236372	2.35961	0.0182943	0.21118	18172.6	0.0616966	0.0451244	1.36726	0.171545	NA
ENSG00000131914	LIN28A			104.762	0.0758631	0.0321521	2.3595	0.0182994	0.21118	63.9085	0.0583552	0.0923546	0.63186	0.527478	NA
ENSG00000179262	RAD23A			265.024	-0.143713	0.0609166	-2.35918	0.0183155	0.211215	502.984	0.0704606	0.121937	0.577846	0.563368	NA
ENSG00000131508	UBE2D2			1394.65	-0.0822159	0.0348547	-2.35882	0.0183334	0.211271	2110.16	-0.0836976	0.0430903	-1.94238	0.0520912	NA
ENSG00000148950	IMMP1L			278.79	-0.103229	0.0437695	-2.35848	0.01835	0.211313	229.597	-0.119254	0.0759993	-1.56915	0.116613	NA
ENSG00000177483	RBM44			127.538	-0.116024	0.0492036	-2.35804	0.0183715	0.21141	150.476	0.193365	0.110446	1.75076	0.0799877	NA
ENSG00000147403	RPL10			17319.1	-0.0772162	0.0327553	-2.35736	0.0184054	0.211649	30610.5	-0.154173	0.06111	-2.52288	0.0116399	NA
ENSG00000100453	GZMB			1185.52	0.138694	0.058849	2.35678	0.0184344	0.211779	3055.39	0.0430536	0.134331	0.320503	0.748587	NA
ENSG00000241634	AC069499.1			15.0267	-0.127882	0.054267	-2.35653	0.0184464	0.211779	22.8321	0.0207676	0.15965	0.130083	0.896501	NA
ENSG00000156535	CD109			91.2743	-0.126634	0.0537417	-2.35634	0.0184561	0.211779	87.6895	-0.114243	0.133898	-0.853211	0.393542	NA
ENSG00000157578	LCA5L			114.742	0.0784796	0.0333094	2.35608	0.0184691	0.211779	94.8884	0.00634096	0.0837739	0.0756914	0.939665	NA
ENSG00000130177	CDC16			955.509	-0.0703922	0.0298841	-2.3555	0.0184976	0.211896	1736.63	-0.052837	0.0493627	-1.07038	0.284447	NA
ENSG00000147408	CSGALNACT1			912.243	0.119069	0.0505562	2.35519	0.0185134	0.211896	1615.52	0.0789304	0.0848025	0.930755	0.35198	NA
ENSG00000170915	PAQR8			561.893	-0.0688032	0.0292147	-2.35508	0.0185185	0.211896	858.064	-0.0851224	0.0672477	-1.2658	0.205583	NA
ENSG00000198876	DCAF12			29427.9	-0.19304	0.0819904	-2.35442	0.0185516	0.212125	48471.3	-0.122308	0.163016	-0.750281	0.453085	NA
ENSG00000174851	YIF1A			304.327	-0.0502523	0.0213497	-2.35377	0.0185841	0.212319	511.062	-0.120737	0.0576239	-2.09526	0.0361477	NA
ENSG00000158955	WNT9B			60.2968	0.0944713	0.0401398	2.35356	0.0185948	0.212319	36.8208	0.08178	0.108818	0.751532	0.452332	NA
ENSG00000172239	PAIP1			678.778	-0.0822308	0.0349838	-2.35054	0.0187462	0.213656	1021.68	0.0110314	0.0482428	0.228663	0.819131	NA
ENSG00000008394	MGST1			282.409	-0.0827007	0.0351853	-2.35043	0.0187515	0.213656	421.083	0.0469349	0.0905947	0.518076	0.604405	NA
ENSG00000169714	CNBP			9025.49	0.0492823	0.0209689	2.35025	0.0187606	0.213656	13017	0.0261069	0.0279983	0.932448	0.351105	NA
ENSG00000213859	KCTD11			116.163	-0.0746418	0.0317601	-2.35017	0.0187647	0.213656	255.87	-0.0173674	0.0552302	-0.314455	0.753176	NA
ENSG00000153989	NUS1			951.116	-0.0850578	0.0362019	-2.34954	0.0187968	0.213738	1668.89	0.00272915	0.046893	0.0581996	0.95359	NA
ENSG00000137413	TAF8			2248.68	0.043255	0.0184102	2.34951	0.0187983	0.213738	2390.03	-0.0156314	0.0436985	-0.35771	0.72056	NA
ENSG00000213281	NRAS			1589.37	-0.0561585	0.0239111	-2.34863	0.0188425	0.213795	2253.74	-0.0449699	0.0399364	-1.12604	0.260149	NA
ENSG00000104983	CCDC61			71.5204	-0.10192	0.0433972	-2.34855	0.0188466	0.213795	147.538	0.0261191	0.063587	0.410762	0.681247	NA
ENSG00000165389	SPTSSA			283.68	-0.0693077	0.0295117	-2.34848	0.0188502	0.213795	458.021	0.0641804	0.0592441	1.08332	0.278666	NA
ENSG00000171992	SYNPO			27.2638	-0.240797	0.10254	-2.34833	0.0188579	0.213795	28.8209	0.0395823	0.185835	0.212997	0.831329	NA
ENSG00000179542	SLITRK4			153.831	-0.119523	0.050902	-2.3481	0.0188693	0.213795	239.924	0.101269	0.109693	0.92321	0.355898	NA
ENSG00000122376	SHLD2			745.487	-0.100462	0.0427943	-2.34755	0.0188972	0.213853	1473.62	-0.0163177	0.0618095	-0.264	0.79178	NA
ENSG00000250017	AC117529.1			45.9166	0.152634	0.0650205	2.34748	0.0189008	0.213853	NA	NA	NA	NA	NA	NA
ENSG00000100523	DDHD1			3477.24	-0.0731886	0.031189	-2.34661	0.018945	0.214203	3789.58	-0.0151508	0.0582215	-0.260227	0.794689	NA
ENSG00000179750	APOBEC3B			68.7637	0.36229	0.154457	2.34557	0.0189982	0.214643	217.491	0.488282	0.379759	1.28577	0.198523	NA
ENSG00000151876	FBXO4			217.252	-0.0910952	0.0388412	-2.34533	0.0190104	0.214643	296.46	-0.0597013	0.0750141	-0.795869	0.426108	NA
ENSG00000047188	YTHDC2			2111.15	-0.0616541	0.0262992	-2.34434	0.0190608	0.215002	2465.57	-0.013584	0.0527269	-0.257629	0.796693	NA
ENSG00000132635	PCED1A			421.16	-0.0640977	0.0273433	-2.34418	0.0190688	0.215002	500.748	-0.00919539	0.0748907	-0.122784	0.902278	NA
ENSG00000163701	IL17RE			21.7879	-0.19188	0.0818895	-2.34316	0.0191211	0.215318	25.4912	-0.22321	0.216572	-1.03065	0.302706	NA
ENSG00000186469	GNG2			2660.37	0.0623029	0.0265898	2.34312	0.0191234	0.215318	2990.3	0.0624362	0.0449577	1.38878	0.164901	NA
ENSG00000080839	RBL1			1228.08	-0.0907608	0.0387513	-2.34213	0.0191739	0.21565	1543.75	-0.0411656	0.0694118	-0.593064	0.553139	NA
ENSG00000184787	UBE2G2			2955.08	-0.0514321	0.0219639	-2.34167	0.0191977	0.21565	3769.64	-0.0865003	0.0455811	-1.89772	0.0577326	NA
ENSG00000132517	SLC52A1			261.494	0.0623844	0.0266413	2.34165	0.019199	0.21565	162.62	0.0682401	0.0660507	1.03315	0.301535	NA
ENSG00000157557	ETS2			1893.9	0.0817104	0.0349029	2.34107	0.0192283	0.21565	3546.57	0.00778395	0.0722034	0.107806	0.91415	NA
ENSG00000074201	CLNS1A			1141.4	-0.0671366	0.0286783	-2.34102	0.019231	0.21565	1903.98	-0.0393158	0.0523468	-0.751064	0.452614	NA
ENSG00000182580	EPHB3			17.1091	-0.315502	0.134806	-2.34042	0.019262	0.21565	20.9479	-0.175019	0.232136	-0.753952	0.450878	NA
ENSG00000122678	POLM			462.74	-0.0639766	0.0273388	-2.34014	0.0192765	0.21565	606.345	-0.00824836	0.0690636	-0.119431	0.904934	NA
ENSG00000196878	LAMB3			22.3542	0.224442	0.0959198	2.33989	0.0192895	0.21565	36.0477	0.177416	0.144369	1.2289	0.219109	NA
ENSG00000139436	GIT2			4073.2	0.0599626	0.0256266	2.33985	0.0192913	0.21565	6158.15	0.0916223	0.0435648	2.10313	0.0354544	NA
ENSG00000180221	TPT1P10			114.319	0.105786	0.0452141	2.33967	0.0193008	0.21565	104.114	0.162304	0.0860001	1.88725	0.0591263	NA
ENSG00000185414	MRPL30			816.85	-0.0802173	0.0342866	-2.33961	0.0193039	0.21565	1342.24	-0.0180174	0.0613231	-0.293811	0.768902	NA
ENSG00000100084	HIRA			1092.49	0.0669588	0.0286217	2.33944	0.0193127	0.21565	2235.8	0.0287488	0.0378362	0.759821	0.447361	NA
ENSG00000176903	PNMA1			378.554	-0.062622	0.0267828	-2.33814	0.0193799	0.21625	445.558	-0.00352232	0.0502913	-0.0700383	0.944163	NA
ENSG00000130312	MRPL34			278.05	-0.063547	0.0271823	-2.33781	0.0193972	0.216295	405.384	-0.216528	0.0609717	-3.55128	0.000383365	NA
ENSG00000165410	CFL2			180.538	-0.10476	0.044848	-2.3359	0.0194966	0.217253	246.333	-0.0205363	0.0715883	-0.286867	0.774214	NA
ENSG00000065150	IPO5			1378.62	-0.0537842	0.0230281	-2.33559	0.0195127	0.217279	2706.97	0.034083	0.0464005	0.734539	0.46262	NA
ENSG00000166441	RPL27A			10258.3	-0.0964069	0.041285	-2.33516	0.0195352	0.217279	16817.6	-0.0265647	0.0687013	-0.38667	0.699001	NA
ENSG00000120137	PANK3			4125.14	-0.0430102	0.0184191	-2.33508	0.0195391	0.217279	6174.31	-0.0129883	0.0346569	-0.374769	0.707832	NA
ENSG00000186812	ZNF397			2678.08	0.0343031	0.014692	2.33482	0.0195528	0.217281	3130.69	0.0333205	0.0326644	1.02009	0.307688	NA
ENSG00000115350	POLE4			262.8	-0.0687348	0.0294564	-2.33344	0.0196248	0.217469	479.515	-0.0319452	0.0754872	-0.423187	0.672159	NA
ENSG00000187609	EXD3			161.19	-0.0815276	0.0349468	-2.33291	0.0196531	0.217469	230.923	-0.08709	0.0663676	-1.31224	0.18944	NA
ENSG00000211821	TRDV2			52.0006	0.341664	0.146491	2.33233	0.0196834	0.217469	99.4857	0.255103	0.337412	0.756056	0.449616	NA
ENSG00000138078	PREPL			1230.24	-0.0572683	0.0245554	-2.3322	0.01969	0.217469	1398.49	0.0103127	0.0425063	0.242616	0.808303	NA
ENSG00000243646	IL10RB			1744.49	0.061875	0.0265314	2.33214	0.0196933	0.217469	3138.33	0.0629807	0.0594517	1.05936	0.289437	NA
ENSG00000101336	HCK			10614.1	0.092294	0.0395778	2.33196	0.0197026	0.217469	22612.3	0.0309232	0.077656	0.398208	0.690477	NA
ENSG00000281106	TMEM272			1123.12	0.173084	0.074229	2.33175	0.0197136	0.217469	1106.02	-0.0507532	0.107724	-0.471142	0.637539	NA
ENSG00000119408	NEK6			1448.72	0.0918165	0.0393908	2.33091	0.019758	0.217469	2171.3	0.0270996	0.0715496	0.378753	0.704872	NA
ENSG00000197852	INKA2			4201.95	0.103151	0.0442721	2.32994	0.0198091	0.217469	5512.52	0.0583252	0.0835433	0.698143	0.485088	NA
ENSG00000235150	RCBTB2P1			11.7232	0.202	0.0866973	2.32994	0.0198092	0.217469	12.304	0.334589	0.203364	1.64527	0.0999136	NA
ENSG00000163041	H3-3A			25386	0.0759363	0.0325941	2.32976	0.0198188	0.217469	34641.7	-0.122635	0.0787641	-1.55699	0.119472	NA
ENSG00000170677	SOCS6			211.427	-0.080189	0.0344196	-2.32975	0.0198194	0.217469	361.381	0.0162194	0.0717609	0.22602	0.821186	NA
ENSG00000081386	ZNF510			831.127	-0.0893843	0.0383691	-2.32959	0.0198277	0.217469	1594.64	-0.0339695	0.0662685	-0.512604	0.608228	NA
ENSG00000006194	ZNF263			896.717	-0.0447677	0.0192171	-2.32958	0.0198284	0.217469	1724.69	-0.037632	0.0380597	-0.988762	0.322779	NA
ENSG00000185960	SHOX			47.533	0.103327	0.0443561	2.32949	0.019833	0.217469	58.8741	0.108204	0.0872362	1.24035	0.214845	NA
ENSG00000112893	MAN2A1			4249.96	-0.0521534	0.0223884	-2.32948	0.0198334	0.217469	6234.79	0.0220248	0.0381399	0.577474	0.563619	NA
ENSG00000147010	SH3KBP1			2359.62	0.0649278	0.0278723	2.32947	0.0198339	0.217469	3424.02	0.122398	0.0508994	2.4047	0.0161857	NA
ENSG00000139178	C1RL			1916.08	0.0872218	0.0374448	2.32934	0.019841	0.217469	2219.55	0.139244	0.0696832	1.99825	0.0456899	NA
ENSG00000167283	ATP5MG			1597.89	-0.0812246	0.0348721	-2.32922	0.0198476	0.217469	1741.64	-0.0661218	0.0690625	-0.95742	0.338355	NA
ENSG00000153914	SREK1			4193.59	-0.0662402	0.0284418	-2.32898	0.0198602	0.217469	5279.32	-0.0159404	0.0517089	-0.308272	0.757876	NA
ENSG00000109323	MANBA			3588.12	0.068413	0.0293764	2.32884	0.0198676	0.217469	5373.53	0.10939	0.0538789	2.03029	0.0423267	NA
ENSG00000116833	NR5A2			30.3895	0.164715	0.0707343	2.32865	0.0198778	0.217469	25.5074	0.268395	0.151815	1.76791	0.0770759	NA
ENSG00000108244	KRT23			457.023	0.156087	0.0670294	2.32863	0.0198786	0.217469	706.224	0.0847751	0.157247	0.53912	0.589804	NA
ENSG00000172742	OR4D9			163.126	0.0887057	0.0380998	2.32824	0.0198992	0.217547	80.5269	0.0664092	0.0946685	0.701492	0.482996	NA
ENSG00000236829	Z97634.1			67.4404	-0.0941774	0.0404654	-2.32736	0.0199463	0.217562	53.7132	-0.128786	0.0994999	-1.29434	0.195549	NA
ENSG00000151806	GUF1			710.698	-0.072081	0.0309771	-2.32691	0.0199701	0.217562	816.472	0.0101708	0.0599985	0.169517	0.86539	NA
ENSG00000092208	GEMIN2			105.769	-0.0963813	0.0414222	-2.3268	0.0199757	0.217562	148.407	-0.0549129	0.0794048	-0.691556	0.489216	NA
ENSG00000162971	TYW5			1045.28	-0.0402424	0.0172956	-2.32674	0.019979	0.217562	1001.74	-0.0169534	0.0351465	-0.482364	0.629547	NA
ENSG00000140153	WDR20			1522.55	0.0504829	0.0216968	2.32674	0.019979	0.217562	1904.81	-0.0441759	0.0293976	-1.5027	0.132916	NA
ENSG00000188536	HBA2			292.701	-0.273734	0.117656	-2.32655	0.0199892	0.217562	8997.86	-0.135406	0.195465	-0.69274	0.488473	NA
ENSG00000285920	AC087721.2			631.301	-0.0759788	0.0326587	-2.32645	0.0199945	0.217562	620.074	-0.027296	0.0546294	-0.499658	0.617316	NA
ENSG00000077713	SLC25A43			153.929	-0.069266	0.029784	-2.32561	0.0200394	0.217903	288.527	-0.00240728	0.0589973	-0.0408033	0.967453	NA
ENSG00000125388	GRK4			298.669	0.0685339	0.0294741	2.32522	0.0200601	0.217982	161.268	0.109764	0.0643633	1.70539	0.0881218	NA
ENSG00000265241	RBM8A			3244.57	0.0560334	0.0241049	2.32456	0.0200954	0.218219	3794.04	-0.0555713	0.0442462	-1.25596	0.209132	NA
ENSG00000036549	ZZZ3			1614.06	-0.0628156	0.0270287	-2.32403	0.0201238	0.218381	2696.25	-0.0646022	0.0502181	-1.28643	0.198292	NA
ENSG00000065526	SPEN			5678.93	0.0470483	0.0202507	2.32329	0.0201637	0.218668	7235.33	0.0211892	0.039016	0.543092	0.587067	NA
ENSG00000160445	ZER1			1410.54	-0.147442	0.0634715	-2.32297	0.020181	0.218708	3012.58	0.0311117	0.124691	0.249509	0.802967	NA
ENSG00000136783	NIPSNAP3A			372.719	-0.0930117	0.0400496	-2.32241	0.0202107	0.218884	583.256	0.0225829	0.0643606	0.350881	0.725678	NA
ENSG00000155099	PIP4P2			1431.31	0.0888833	0.0382827	2.32176	0.0202459	0.219012	2067.22	0.110892	0.0716936	1.54674	0.121925	NA
ENSG00000124789	NUP153			3835.14	0.0416736	0.0179497	2.32169	0.0202496	0.219012	6076.05	-0.0222173	0.0396133	-0.560855	0.574896	NA
ENSG00000184014	DENND5A			5278.51	0.0891447	0.038409	2.32094	0.0202903	0.219306	8839.96	0.109606	0.0711048	1.54146	0.123204	NA
ENSG00000167965	MLST8			129.162	-0.073238	0.0315615	-2.32049	0.0203147	0.219379	294.861	-0.0749634	0.0510243	-1.46917	0.141787	NA
ENSG00000161958	FGF11			18.0144	-0.150502	0.0648627	-2.32031	0.0203242	0.219379	26.037	0.0892665	0.123046	0.725474	0.468161	NA
ENSG00000072952	IRAG1			1433.16	0.122486	0.0528116	2.3193	0.0203786	0.219574	1979.91	0.126802	0.0987148	1.28453	0.198956	NA
ENSG00000185386	MAPK11			46.8085	-0.116811	0.050365	-2.31929	0.0203793	0.219574	98.4188	-0.0673637	0.0907282	-0.742478	0.457798	NA
ENSG00000164889	SLC4A2			331.27	-0.0796607	0.034348	-2.31922	0.0203829	0.219574	627.606	0.00654278	0.0669948	0.097661	0.922201	NA
ENSG00000165861	ZFYVE1			604.545	0.0612032	0.0264042	2.31793	0.020453	0.220183	759.869	0.0198811	0.049739	0.399709	0.689371	NA
ENSG00000171425	ZNF581			111.452	-0.0758549	0.0327325	-2.31742	0.0204808	0.220335	248.337	-0.0564547	0.0558352	-1.01109	0.311971	NA
ENSG00000142046	TMEM91			809.989	0.0942364	0.0406809	2.31648	0.0205323	0.220621	1152.1	0.0583308	0.0806156	0.723566	0.469332	NA
ENSG00000156642	NPTN			1549.78	0.0587714	0.0253715	2.31643	0.0205346	0.220621	2909.9	0.0672168	0.0512664	1.31113	0.189814	NA
ENSG00000005007	UPF1			2657.39	0.0853149	0.0368363	2.31605	0.0205553	0.220697	5101.06	0.00645519	0.0526402	0.122628	0.902401	NA
ENSG00000169403	PTAFR			7441.4	0.0993648	0.0429086	2.31573	0.0205729	0.220739	15648.2	0.0284398	0.0730683	0.389223	0.697111	NA
ENSG00000181029	TRAPPC5			2622.74	-0.0783109	0.0338304	-2.31481	0.0206236	0.221137	2452.22	0.103191	0.0667804	1.54523	0.12229	NA
ENSG00000244097	RPS4XP17			27.6992	0.101723	0.0439533	2.31433	0.0206495	0.221268	35.4974	-0.166708	0.0887435	-1.87854	0.060307	NA
ENSG00000120156	TEK			42.8036	0.25752	0.111288	2.31401	0.0206674	0.221313	70.5189	0.310958	0.270625	1.14904	0.250541	NA
ENSG00000134987	WDR36			1494.76	-0.0644683	0.0278654	-2.31356	0.0206916	0.221401	2332.26	-0.0424562	0.056988	-0.745002	0.45627	NA
ENSG00000159082	SYNJ1			1409.27	0.0603692	0.0261025	2.31278	0.020735	0.221401	1549.97	0.0782884	0.0441203	1.77443	0.0759918	NA
ENSG00000147854	UHRF2			3175.85	-0.0564204	0.0243952	-2.31277	0.0207355	0.221401	4301.18	-0.0733909	0.0414471	-1.77071	0.0766086	NA
ENSG00000172663	TMEM134			270.053	-0.0773407	0.0334448	-2.31249	0.0207506	0.221401	341.26	-0.0162784	0.0650923	-0.250082	0.802524	NA
ENSG00000243989	ACY1			49.7018	-0.094661	0.0409358	-2.31243	0.0207541	0.221401	82.8532	-0.0583661	0.093306	-0.625535	0.53162	NA
ENSG00000089335	ZNF302			796.33	-0.095171	0.0411574	-2.31236	0.0207576	0.221401	1314.61	0.0401602	0.0765914	0.524344	0.600039	NA
ENSG00000175643	RMI2			47.8758	0.20142	0.0871232	2.3119	0.0207833	0.221529	79.7893	0.209612	0.165723	1.26483	0.205932	NA
ENSG00000167553	TUBA1C			564.29	0.0614695	0.0265956	2.31126	0.0208183	0.221594	1151.51	-0.124405	0.0692861	-1.79553	0.0725689	NA
ENSG00000103495	MAZ			507.433	-0.0988167	0.0427566	-2.31114	0.0208249	0.221594	787.936	-0.0377488	0.0770916	-0.489662	0.624373	NA
ENSG00000085433	WDR47			737.845	0.0563085	0.0243674	2.31081	0.0208432	0.221594	982.744	0.14781	0.0508016	2.90956	0.00361933	NA
ENSG00000138433	CIR1			1207.3	0.0754116	0.0326407	2.31036	0.0208683	0.221594	1877.62	0.0886447	0.0687275	1.2898	0.19712	NA
ENSG00000148444	COMMD3			562.237	-0.08927	0.0386411	-2.31023	0.0208752	0.221594	916.835	-0.026087	0.0642733	-0.405876	0.684833	NA
ENSG00000188404	SELL			19293	0.0918107	0.0397517	2.3096	0.0209101	0.221594	30428.1	0.175269	0.0893146	1.96238	0.0497178	NA
ENSG00000214022	REPIN1			707.182	-0.0612319	0.0265131	-2.3095	0.0209161	0.221594	983.871	-0.0898653	0.0446923	-2.01076	0.044351	NA
ENSG00000103194	USP10			2278.36	0.0648735	0.0280931	2.30923	0.0209307	0.221594	4420.67	0.0832997	0.0809188	1.02942	0.30328	NA
ENSG00000139977	NAA30			1115.27	-0.0721884	0.0312621	-2.30914	0.0209358	0.221594	1427.59	-0.0329942	0.0589177	-0.560006	0.575476	NA
ENSG00000183323	CCDC125			1549.09	0.0969539	0.0419902	2.30896	0.0209456	0.221594	1944.47	-0.0491727	0.070971	-0.692857	0.488399	NA
ENSG00000057657	PRDM1			1025.76	0.071252	0.0308591	2.30895	0.0209465	0.221594	1115.67	-0.0150748	0.0650107	-0.231881	0.81663	NA
ENSG00000204516	MICB			442.199	-0.128449	0.0556392	-2.3086	0.0209659	0.221594	490.915	0.0395833	0.185937	0.212885	0.831416	NA
ENSG00000145604	SKP2			902.003	-0.0398438	0.0172607	-2.30835	0.0209795	0.221594	952.211	-0.00887916	0.0394264	-0.225209	0.821817	NA
ENSG00000103811	CTSH			1361.07	-0.0812668	0.0352077	-2.30821	0.0209875	0.221594	3225.76	0.0146945	0.0847086	0.173471	0.862281	NA
ENSG00000172775	PSME3IP1			2536.71	0.0394326	0.0170846	2.30808	0.0209947	0.221594	2730.84	-0.00752303	0.0368543	-0.204129	0.838253	NA
ENSG00000105499	PLA2G4C			230.474	0.0809046	0.035061	2.30754	0.0210247	0.221695	218.076	0.0976373	0.0892263	1.09427	0.273838	NA
ENSG00000080200	CRYBG3			1126.97	-0.0784901	0.034019	-2.30724	0.0210414	0.221695	2235.92	0.016324	0.0647234	0.252212	0.800878	NA
ENSG00000105810	CDK6			2264.73	-0.068337	0.0296207	-2.30707	0.0210508	0.221695	3697.09	-0.223844	0.0577919	-3.87327	0.000107384	NA
ENSG00000128512	DOCK4			1160.5	0.172859	0.0749364	2.30674	0.0210693	0.221695	1622.86	0.250028	0.133187	1.87728	0.0604799	NA
ENSG00000187037	GPR141			644.783	0.120445	0.0522298	2.30606	0.0211074	0.221695	699.189	0.265678	0.0872303	3.04571	0.00232134	NA
ENSG00000162227	TAF6L			202.934	-0.0669551	0.0290371	-2.30584	0.0211193	0.221695	370.739	-0.0398378	0.064432	-0.618292	0.536383	NA
ENSG00000131981	LGALS3			1339.1	-0.147776	0.0640925	-2.30567	0.0211292	0.221695	2383.78	0.0208831	0.113989	0.183203	0.854639	NA
ENSG00000149269	PAK1			2800.26	0.0821268	0.0356207	2.30559	0.0211334	0.221695	4605.06	0.0729432	0.0759261	0.960714	0.336696	NA
ENSG00000170234	PWWP2A			1638.84	0.036995	0.016051	2.30484	0.0211756	0.221695	1882.45	-0.0373387	0.0392458	-0.951405	0.341399	NA
ENSG00000172046	USP19			1976.51	0.0561893	0.024379	2.30482	0.0211765	0.221695	4073.33	0.0404913	0.0378423	1.07	0.284619	NA
ENSG00000263956	NBPF11			903.128	-0.0560935	0.0243407	-2.30451	0.021194	0.221695	1330.8	-0.0591034	0.0524365	-1.12714	0.259682	NA
ENSG00000117593	DARS2			387.113	-0.0473217	0.0205353	-2.30441	0.0211997	0.221695	625.953	-0.0872525	0.0368155	-2.36999	0.0177884	NA
ENSG00000213463	SYNJ2BP			1294.77	-0.0600816	0.026073	-2.30436	0.0212025	0.221695	1429.76	-0.0346568	0.0566724	-0.611529	0.540849	NA
ENSG00000101181	MTG2			644.042	0.0727564	0.0315746	2.30427	0.0212074	0.221695	772.695	0.0865854	0.0591954	1.46271	0.143548	NA
ENSG00000155111	CDK19			2087.14	0.0750191	0.0325571	2.30423	0.0212097	0.221695	2429.54	0.0549723	0.0563731	0.975152	0.329485	NA
ENSG00000114573	ATP6V1A			5155.12	0.0809653	0.0351513	2.30334	0.0212597	0.221959	8956.99	0.0386099	0.0713549	0.541097	0.588441	NA
ENSG00000187815	ZFP69			144.757	-0.0787441	0.0341893	-2.30318	0.0212687	0.221959	273.947	0.0321625	0.0579355	0.555143	0.578797	NA
ENSG00000113643	RARS1			1060.88	-0.0831788	0.0361241	-2.30258	0.0213023	0.221959	1541.26	0.00374486	0.0702455	0.0533111	0.957484	NA
ENSG00000130724	CHMP2A			1245.24	0.0758254	0.0329317	2.3025	0.0213069	0.221959	2319.53	-0.0768305	0.0620375	-1.23845	0.215548	NA
ENSG00000134313	KIDINS220			6703.99	0.0567136	0.024632	2.30244	0.0213106	0.221959	9870.32	0.10092	0.036916	2.73378	0.00626125	NA
ENSG00000250959	GLUD1P3			44.2364	-0.0872577	0.0379029	-2.30213	0.0213276	0.221959	22.9375	0.183677	0.113429	1.61931	0.10538	NA
ENSG00000183605	SFXN4			137.263	-0.0730255	0.0317216	-2.30208	0.0213309	0.221959	258.095	-0.0458452	0.066168	-0.69286	0.488397	NA
ENSG00000130332	LSM7			434.067	-0.0841114	0.0365461	-2.30152	0.0213625	0.221981	449.96	-0.0515621	0.0698107	-0.738599	0.46015	NA
ENSG00000105516	DBP			397.095	-0.0692717	0.0301007	-2.30133	0.0213728	0.221981	589.757	-0.248232	0.0625482	-3.96865	7.22821e-05	NA
ENSG00000227383	AL353662.1			62.6771	0.121127	0.0526424	2.30095	0.0213947	0.221981	37.178	0.152772	0.124818	1.22396	0.220969	NA
ENSG00000163840	DTX3L			4215.99	0.0940824	0.0408937	2.30066	0.0214111	0.221981	5896.16	0.177557	0.0860101	2.06438	0.0389821	NA
ENSG00000124785	NRN1			24.8019	0.254112	0.110456	2.30057	0.0214162	0.221981	27.497	-0.265822	0.246427	-1.0787	0.28072	NA
ENSG00000011052	NME1-NME2			10.2779	-0.224645	0.0976529	-2.30044	0.021423	0.221981	NA	NA	NA	NA	NA	NA
ENSG00000197535	MYO5A			4611.77	0.0557151	0.0242226	2.30013	0.0214408	0.221981	6431.09	0.0651312	0.0419118	1.55401	0.120183	NA
ENSG00000170832	USP32			8462.63	0.0765381	0.0332762	2.30008	0.0214435	0.221981	13358.4	0.0588625	0.0652492	0.902117	0.366995	NA
ENSG00000066230	SLC9A3			155.878	-0.0836299	0.0363667	-2.29963	0.0214693	0.221981	331.329	-0.116853	0.0626418	-1.86542	0.0621231	NA
ENSG00000206535	LNP1			33.1817	-0.109248	0.0475143	-2.29926	0.0214902	0.221981	38.8759	-0.0643739	0.0948278	-0.678851	0.497233	NA
ENSG00000105677	TMEM147			281.413	-0.0553597	0.0240776	-2.29922	0.0214926	0.221981	706.663	-0.0291847	0.0584178	-0.499586	0.617366	NA
ENSG00000179967	PPP1R14BP3			60.3158	0.148882	0.0647619	2.29892	0.0215094	0.221981	82.3896	0.181333	0.126294	1.4358	0.15106	NA
ENSG00000148841	ITPRIP			2697.45	0.0961348	0.0418214	2.2987	0.021522	0.221981	5477.73	0.0294716	0.0717089	0.410989	0.68108	NA
ENSG00000173171	MTX1			1425.71	0.0813021	0.0353703	2.2986	0.0215276	0.221981	2140.69	0.0723039	0.0606377	1.19239	0.233107	NA
ENSG00000165948	IFI27L1			37.7351	-0.137083	0.0596428	-2.29841	0.0215386	0.221981	55.1347	0.281888	0.108449	2.59928	0.00934191	NA
ENSG00000020181	ADGRA2			52.8214	-0.15897	0.0691845	-2.29776	0.0215752	0.222216	98.3182	0.00966107	0.119756	0.0806733	0.935702	NA
ENSG00000143199	ADCY10			28.2526	0.170919	0.0743932	2.2975	0.02159	0.222228	26.4242	0.333453	0.157053	2.12318	0.0337384	NA
ENSG00000152475	ZNF837			43.511	-0.104032	0.0452952	-2.29675	0.0216331	0.222425	58.8794	-0.179241	0.0977062	-1.83449	0.0665809	NA
ENSG00000107099	DOCK8			16361	0.0665936	0.0289955	2.29669	0.0216366	0.222425	28131.9	0.0728598	0.0511906	1.4233	0.154648	NA
ENSG00000136478	TEX2			542.011	-0.0703427	0.0306388	-2.29587	0.0216834	0.222764	980.86	-0.0925502	0.0506356	-1.82777	0.0675844	NA
ENSG00000117682	DHDDS			360.677	-0.0411377	0.0179222	-2.29535	0.0217133	0.22293	458.709	0.0438165	0.0404388	1.08353	0.278575	NA
ENSG00000197343	ZNF655			4442.54	-0.0246272	0.0107315	-2.29484	0.0217422	0.223085	5998.64	-0.0036814	0.0208137	-0.176874	0.859607	NA
ENSG00000131791	PRKAB2			903.215	-0.0521016	0.0227079	-2.29443	0.0217659	0.223187	1301.88	-0.0691059	0.0457607	-1.51016	0.131003	NA
ENSG00000204564	C6orf136			94.1457	-0.115174	0.050213	-2.29372	0.0218067	0.223463	83.4883	-0.0115478	0.105907	-0.109037	0.913173	NA
ENSG00000242247	ARFGAP3			1414.69	0.0514752	0.022452	2.29268	0.0218665	0.223935	2395.37	0.0283327	0.036827	0.769347	0.441688	NA
ENSG00000158445	KCNB1			1167.45	0.0477302	0.0208215	2.29235	0.0218852	0.223985	659.323	0.0158361	0.0314444	0.503621	0.614528	NA
ENSG00000176422	SPRYD4			397.294	-0.0574263	0.0250547	-2.29204	0.0219035	0.22403	503.205	-0.0645613	0.0485686	-1.32928	0.183755	NA
ENSG00000105948	TTC26			228.859	0.128496	0.0560728	2.29159	0.0219291	0.224142	242.837	0.0849456	0.116673	0.728066	0.466573	NA
ENSG00000268163	AC004076.1			19.412	-0.255277	0.111408	-2.29137	0.0219421	0.224142	57.9175	0.195093	0.220054	0.886568	0.375311	NA
ENSG00000243238	IGKV2-30			31.5511	0.211286	0.0922198	2.29111	0.0219571	0.224153	106.055	0.0134447	0.22266	0.0603824	0.951851	NA
ENSG00000136840	ST6GALNAC4			309.588	-0.177183	0.0773498	-2.29067	0.0219825	0.224229	556.903	0.115458	0.145999	0.790817	0.429051	NA
ENSG00000099849	RASSF7			262.688	-0.0979233	0.0427519	-2.2905	0.0219922	0.224229	648.435	-0.117025	0.0857794	-1.36425	0.172488	NA
ENSG00000234358	AC003080.1			45.6332	0.198852	0.086858	2.28939	0.022057	0.224333	56.6729	0.289114	0.172235	1.6786	0.0932293	NA
ENSG00000135776	ABCB10			1356.08	-0.0759736	0.0331874	-2.28923	0.0220662	0.224333	1946.63	-0.019096	0.0533424	-0.357989	0.720351	NA
ENSG00000152409	JMY			1288.44	-0.0661784	0.0289142	-2.28878	0.0220919	0.224333	1425.99	0.0153277	0.0910297	0.168381	0.866283	NA
ENSG00000179941	BBS10			617.272	-0.0807186	0.035268	-2.28872	0.0220956	0.224333	931.235	0.0041742	0.058185	0.0717402	0.942809	NA
ENSG00000196472	AC111000.1			43.7249	-0.22918	0.100138	-2.28865	0.0220997	0.224333	40.4358	-0.237892	0.186421	-1.2761	0.201922	NA
ENSG00000178115	GOLGA8Q			27.2526	0.159815	0.0698315	2.28858	0.0221035	0.224333	27.8658	0.245323	0.151785	1.61625	0.10604	NA
ENSG00000171236	LRG1			1293.6	0.122323	0.05345	2.28855	0.0221054	0.224333	3063.86	0.0314056	0.0953394	0.329408	0.741847	NA
ENSG00000049246	PER3			169.79	-0.0939635	0.0410619	-2.28834	0.0221179	0.224333	242.684	-0.0639639	0.103824	-0.616081	0.537841	NA
ENSG00000088340	FER1L4			71.51	0.0905748	0.0395867	2.28801	0.0221368	0.224333	64.3225	0.107709	0.0872077	1.23509	0.216797	NA
ENSG00000120675	DNAJC15			687.03	-0.109128	0.0476975	-2.28791	0.0221427	0.224333	1131.97	0.0244487	0.0783536	0.31203	0.755017	NA
ENSG00000137947	GTF2B			686.232	0.0827315	0.0361636	2.2877	0.0221548	0.224333	1462.01	0.0419325	0.048347	0.867322	0.385765	NA
ENSG00000146574	CCZ1B			862.65	-0.0540762	0.0236482	-2.28669	0.0222139	0.22479	1366.14	0.00406359	0.0528798	0.0768458	0.938746	NA
ENSG00000198551	ZNF627			325.381	-0.0750377	0.032827	-2.28585	0.022263	0.225147	653.3	0.131598	0.0468713	2.80765	0.00499052	NA
ENSG00000169860	P2RY1			205.217	-0.104571	0.0457553	-2.28545	0.0222863	0.225197	303.515	0.0719726	0.075423	0.954253	0.339956	NA
ENSG00000181754	AMIGO1			301.338	-0.0924922	0.0404754	-2.28514	0.0223044	0.225197	413.856	-0.123552	0.0935366	-1.3209	0.186535	NA
ENSG00000104325	DECR1			2596.34	0.0555233	0.0242985	2.28505	0.0223097	0.225197	3121.04	0.0965919	0.0477828	2.02148	0.0432302	NA
ENSG00000145425	RPS3A			7296.26	-0.24503	0.107279	-2.28405	0.0223688	0.225543	17391.5	-0.00932383	0.184027	-0.0506655	0.959592	NA
ENSG00000244187	TMEM141			147.784	-0.0610089	0.0267117	-2.28397	0.0223731	0.225543	240.385	-0.0166943	0.0518435	-0.322014	0.747442	NA
ENSG00000110011	DNAJC4			131.214	-0.0873662	0.0382582	-2.28359	0.0223954	0.225543	378.312	-0.115251	0.0425395	-2.70928	0.00674294	NA
ENSG00000107796	ACTA2			194.779	0.0735902	0.0322266	2.28352	0.0223996	0.225543	167.167	0.138075	0.0774802	1.78206	0.0747388	NA
ENSG00000100522	GNPNAT1			322.589	-0.0776293	0.0340013	-2.28313	0.022423	0.225637	481.769	-0.0553916	0.063369	-0.874112	0.382057	NA
ENSG00000141526	SLC16A3			8029.87	0.0921518	0.0403682	2.28278	0.0224431	0.225699	12753.4	0.125163	0.0718903	1.74104	0.0816774	NA
ENSG00000184640	SEPTIN9			2610.19	-0.0788398	0.0345455	-2.2822	0.0224775	0.225906	6165.68	-0.0396855	0.0539558	-0.735518	0.462024	NA
ENSG00000102978	POLR2C			825.576	0.0369381	0.0161925	2.28118	0.0225376	0.226206	1871.69	0.0235835	0.0254162	0.92789	0.353464	NA
ENSG00000102218	RP2			3303.09	0.0725307	0.0317976	2.28101	0.0225477	0.226206	4624.28	0.100075	0.0612161	1.63478	0.102095	NA
ENSG00000088833	NSFL1C			2131.34	0.0782551	0.0343076	2.28098	0.0225494	0.226206	3080.21	0.027496	0.0584086	0.470752	0.637817	NA
ENSG00000182359	KBTBD3			177.459	-0.083241	0.0364992	-2.28062	0.0225707	0.22628	238.446	-0.00427472	0.0634333	-0.0673893	0.946272	NA
ENSG00000188282	RUFY4			50.6032	0.198597	0.0871151	2.2797	0.0226253	0.226376	82.02	0.0869063	0.155069	0.560437	0.575181	NA
ENSG00000204922	UQCC3			160.292	-0.0628899	0.0275898	-2.27946	0.0226396	0.226376	252.956	-0.124296	0.0614153	-2.02386	0.0429848	NA
ENSG00000253953	PCDHGB4			31.1423	0.188842	0.0828512	2.27929	0.0226499	0.226376	37.814	-0.189865	0.185363	-1.02429	0.305699	NA
ENSG00000161999	JMJD8			110.919	-0.0950617	0.0417079	-2.27923	0.0226537	0.226376	271.214	-0.141428	0.0599738	-2.35817	0.0183655	NA
ENSG00000225726	AC007000.3			29.3975	0.120127	0.052708	2.2791	0.0226611	0.226376	31.1777	-0.0550979	0.116608	-0.472505	0.636566	NA
ENSG00000229358	DPY19L1P1			211.493	-0.148125	0.064994	-2.27905	0.0226641	0.226376	240.663	-0.164585	0.113519	-1.44985	0.147101	NA
ENSG00000133104	SPART			1423.01	0.0612119	0.0268678	2.27827	0.0227108	0.226664	2287.22	0.0901523	0.05706	1.57996	0.114117	NA
ENSG00000087085	ACHE			29.7388	-0.252476	0.110828	-2.27809	0.022721	0.226664	39.4444	0.221656	0.210639	1.05231	0.292659	NA
ENSG00000196663	TECPR2			3283.09	0.107343	0.0471331	2.27745	0.0227592	0.226795	5772.3	0.120398	0.085684	1.40515	0.159978	NA
ENSG00000272150	NBPF25P			233.861	0.0837667	0.0367817	2.2774	0.0227622	0.226795	198.487	0.0471138	0.0803979	0.586008	0.55787	NA
ENSG00000204010	IFIT1B			953.543	-0.1948	0.0855455	-2.27715	0.0227773	0.226807	1880.86	-0.0737232	0.17197	-0.428699	0.668142	NA
ENSG00000167968	DNASE1L2			38.7203	0.0941645	0.0413669	2.27633	0.0228265	0.22708	50.6101	-0.130926	0.0812747	-1.61091	0.107199	NA
ENSG00000119760	SUPT7L			1226.07	-0.0569237	0.025008	-2.27622	0.0228328	0.22708	1683.81	-0.0748662	0.0454106	-1.64865	0.0992191	NA
ENSG00000161677	JOSD2			94.6322	-0.0709152	0.031167	-2.27533	0.0228859	0.227374	143.291	-0.111273	0.0655517	-1.69748	0.0896055	NA
ENSG00000162688	AGL			960.718	-0.0645646	0.028382	-2.27485	0.0229151	0.227374	1337.6	-0.0249084	0.0464498	-0.536243	0.591791	NA
ENSG00000271105	SCML2P2			17.938	-0.122635	0.0539155	-2.27459	0.0229308	0.227374	13.1191	-0.227146	0.15365	-1.47834	0.139318	NA
ENSG00000107833	NPM3			111.618	-0.077957	0.0342766	-2.27435	0.0229449	0.227374	167.479	-0.104679	0.0827612	-1.26483	0.205931	NA
ENSG00000197930	ERO1A			3611.92	0.0671657	0.0295323	2.27431	0.0229472	0.227374	4142.37	-0.0250682	0.0643384	-0.38963	0.69681	NA
ENSG00000165661	QSOX2			388.779	-0.0859971	0.0378145	-2.27418	0.0229551	0.227374	585.728	-0.125831	0.0601703	-2.09124	0.0365063	NA
ENSG00000205155	PSENEN			568.465	0.0645667	0.0283965	2.27375	0.0229809	0.227374	1321.26	-0.029612	0.0607728	-0.487257	0.626076	NA
ENSG00000256269	HMBS			186.43	-0.136966	0.060241	-2.27364	0.0229878	0.227374	456.402	-0.107556	0.0989088	-1.08743	0.276847	NA
ENSG00000157426	AASDH			506.223	-0.0684577	0.0301095	-2.27362	0.0229888	0.227374	787.948	0.133755	0.0664312	2.01343	0.0440695	NA
ENSG00000123636	BAZ2B			11322.6	0.0843717	0.0371168	2.27314	0.0230178	0.227429	13275.6	0.131539	0.0683155	1.92547	0.0541707	NA
ENSG00000149809	TM7SF2			192.693	-0.0694294	0.0305465	-2.27291	0.0230315	0.227429	274.751	-0.191534	0.0812698	-2.35677	0.0184347	NA
ENSG00000116120	FARSB			676.611	-0.041663	0.0183349	-2.27233	0.0230666	0.227429	794.25	-0.125374	0.0411879	-3.04395	0.0023349	NA
ENSG00000250461	AC122718.1			104.335	0.103263	0.045445	2.27227	0.0230703	0.227429	127.206	0.104318	0.0895999	1.16426	0.244318	NA
ENSG00000117523	PRRC2C			9003.88	0.0439293	0.0193338	2.27215	0.0230776	0.227429	12537.7	0.0559541	0.0347542	1.61	0.107399	NA
ENSG00000177173	NAP1L4P1			363.68	0.0875369	0.0385263	2.27213	0.0230786	0.227429	382.684	0.0858615	0.0730495	1.17539	0.239839	NA
ENSG00000171045	TSNARE1			192.485	-0.0827738	0.0364549	-2.27058	0.0231724	0.228076	314.996	-0.0697639	0.0690205	-1.01077	0.312126	NA
ENSG00000151532	VTI1A			2534.13	0.0402477	0.017726	2.27055	0.023174	0.228076	2818.79	0.0112867	0.0350189	0.322302	0.747224	NA
ENSG00000018610	CXorf56			981.669	0.0347527	0.0153077	2.27028	0.0231908	0.228076	1224.37	0.0397146	0.0491144	0.808614	0.418737	NA
ENSG00000288640	AC005192.1			52.9034	0.229193	0.100961	2.27012	0.0232006	0.228076	202.834	0.261985	0.170362	1.53781	0.124095	NA
ENSG00000148180	GSN			1857.72	0.105483	0.0464726	2.2698	0.0232199	0.228127	5892.9	0.0417883	0.0824767	0.506668	0.612388	NA
ENSG00000196605	ZNF846			236.074	-0.0708234	0.0312103	-2.26923	0.0232542	0.228172	313.47	-0.00382735	0.0621517	-0.0615808	0.950897	NA
ENSG00000133740	E2F5			364.265	-0.123724	0.0545258	-2.2691	0.0232622	0.228172	323.873	-0.0402286	0.0970686	-0.414435	0.678556	NA
ENSG00000175806	MSRA			120.895	0.118162	0.0520873	2.26854	0.0232961	0.228172	110.915	0.167321	0.096968	1.72553	0.0844316	NA
ENSG00000274349	ZNF658			186.635	-0.106218	0.0468271	-2.2683	0.0233108	0.228172	423.04	0.0573255	0.0965422	0.593788	0.552654	NA
ENSG00000125454	SLC25A19			140.769	-0.0751884	0.0331502	-2.26811	0.0233222	0.228172	266.318	-0.0464183	0.0560049	-0.828827	0.407202	NA
ENSG00000129351	ILF3			3576.96	-0.0519168	0.0228938	-2.26773	0.0233458	0.228172	6754.57	-0.0867271	0.0378653	-2.29041	0.0219976	NA
ENSG00000159399	HK2			1872.31	0.10026	0.0442152	2.26755	0.0233564	0.228172	3384	0.0774494	0.0871824	0.888361	0.374347	NA
ENSG00000184730	APOBR			2793.55	0.116675	0.0514593	2.26733	0.0233698	0.228172	3708.89	0.188126	0.083605	2.25017	0.0244381	NA
ENSG00000182973	CNOT10			1213.54	0.0269111	0.0118698	2.26719	0.0233784	0.228172	1545.98	-0.0151733	0.0335596	-0.452128	0.651177	NA
ENSG00000254843	XIAPP2			118.948	0.085031	0.0375067	2.26709	0.0233849	0.228172	60.724	0.080048	0.103478	0.773578	0.43918	NA
ENSG00000106178	CCL24			112.942	0.0652181	0.0287687	2.26698	0.0233914	0.228172	102.043	0.0917346	0.0890846	1.02975	0.303129	NA
ENSG00000151881	TMEM267			327.989	-0.0773461	0.0341191	-2.26694	0.0233936	0.228172	326.1	-0.013813	0.0613157	-0.225277	0.821764	NA
ENSG00000154767	XPC			2401.82	0.0533875	0.0235543	2.26657	0.0234163	0.228256	4302.37	-0.0216283	0.0423347	-0.510889	0.609429	NA
ENSG00000120833	SOCS2			280.413	-0.0830964	0.0366688	-2.26613	0.0234434	0.228292	541.623	-0.239917	0.0821847	-2.91925	0.00350878	NA
ENSG00000171863	RPS7			3291.92	-0.231453	0.102139	-2.26605	0.0234482	0.228292	6177.87	-0.0117155	0.176403	-0.0664136	0.947049	NA
ENSG00000141971	MVB12A			136.13	0.0920911	0.0406477	2.26559	0.0234766	0.228336	187.478	0.0772058	0.070873	1.08935	0.275998	NA
ENSG00000104765	BNIP3L			40753.7	-0.15095	0.0666294	-2.26552	0.0234809	0.228336	49161.5	-0.0315133	0.130583	-0.241328	0.809301	NA
ENSG00000280004	AC005086.4			27.1482	0.102497	0.0452523	2.26501	0.0235123	0.228504	37.6445	0.0927796	0.118851	0.780639	0.435015	NA
ENSG00000166473	PKD1L2			144.165	0.0919549	0.0406151	2.26406	0.0235705	0.228932	114.12	0.0638312	0.0806799	0.791166	0.428847	NA
ENSG00000262576	PCDHGA4			16.9322	0.195849	0.0865334	2.26328	0.0236186	0.229005	19.6457	0.0136524	0.183976	0.0742077	0.940845	NA
ENSG00000088035	ALG6			827.939	-0.0529109	0.0233794	-2.26314	0.0236271	0.229005	1100.14	-0.0103723	0.0365385	-0.283873	0.776507	NA
ENSG00000168298	H1-4			5374.97	-0.0863792	0.0381696	-2.26303	0.0236336	0.229005	9785.89	0.0848083	0.0795402	1.06623	0.286319	NA
ENSG00000150712	MTMR12			1031.55	0.0417952	0.0184692	2.26297	0.0236375	0.229005	1891.64	-0.0375495	0.0453154	-0.828626	0.407316	NA
ENSG00000182795	C1orf116			37.5075	-0.189937	0.0839436	-2.26268	0.0236557	0.229005	72.0609	-0.0720116	0.165722	-0.434533	0.663901	NA
ENSG00000165929	TC2N			5033.07	-0.0927542	0.0410042	-2.26207	0.0236934	0.229005	7830.46	-0.116896	0.0849778	-1.37561	0.168944	NA
ENSG00000135249	RINT1			453.171	-0.0504529	0.0223064	-2.26182	0.0237085	0.229005	588.395	-0.0643848	0.0508563	-1.26601	0.205508	NA
ENSG00000099795	NDUFB7			548.24	-0.0658981	0.0291358	-2.26176	0.0237123	0.229005	621.88	-0.0364407	0.0471399	-0.773033	0.439503	NA
ENSG00000100485	SOS2			3698.39	0.0742606	0.0328346	2.26166	0.0237186	0.229005	5618.12	0.125176	0.0611532	2.04693	0.0406653	NA
ENSG00000204604	ZNF468			672.666	-0.0627839	0.0277686	-2.26096	0.0237615	0.229005	1328.84	-0.0371269	0.0616171	-0.602542	0.546813	NA
ENSG00000123146	ADGRE5			7477.56	0.0960005	0.0424672	2.26058	0.0237852	0.229005	17002.2	0.00165152	0.0693232	0.0238234	0.980993	NA
ENSG00000197961	ZNF121			2227.63	-0.0699163	0.0309295	-2.2605	0.0237902	0.229005	2942.08	-0.048408	0.0582526	-0.831002	0.405973	NA
ENSG00000119718	EIF2B2			477.478	-0.0493951	0.0218515	-2.26049	0.023791	0.229005	792.909	0.0198396	0.0503514	0.394023	0.693564	NA
ENSG00000116209	TMEM59			3813.69	0.0670351	0.0296579	2.26027	0.0238042	0.229005	6489.62	0.0313602	0.0483833	0.648161	0.516881	NA
ENSG00000171135	JAGN1			334.063	-0.0411604	0.0182109	-2.26021	0.023808	0.229005	603.02	-0.0795137	0.0405923	-1.95884	0.050132	NA
ENSG00000083444	PLOD1			586.262	0.0986647	0.043659	2.25989	0.0238278	0.229005	1879.21	0.149722	0.0730055	2.05083	0.0402839	NA
ENSG00000239557	AC092045.1			16.9188	-0.113405	0.0501834	-2.25981	0.0238331	0.229005	24.3994	0.0781638	0.107856	0.724705	0.468633	NA
ENSG00000169683	LRRC45			278.175	-0.0661473	0.0292718	-2.25976	0.0238359	0.229005	497.321	-0.109794	0.0561776	-1.95441	0.0506532	NA
ENSG00000198205	ZXDA			299.704	-0.0789211	0.0349272	-2.25959	0.0238468	0.229005	597.945	-0.0872256	0.0657204	-1.32722	0.184435	NA
ENSG00000087338	GMCL1			1723.28	0.0549087	0.024312	2.2585	0.0239145	0.229009	2279.76	-0.0300216	0.0371412	-0.808311	0.418911	NA
ENSG00000179476	C14orf28			169.058	-0.0785642	0.034788	-2.25837	0.0239226	0.229009	225.891	-0.00627445	0.0640374	-0.097981	0.921947	NA
ENSG00000092203	TOX4			2264.05	0.0462272	0.0204698	2.25831	0.0239261	0.229009	3663.82	-0.0517517	0.0520196	-0.994849	0.31981	NA
ENSG00000051523	CYBA			9150.1	0.0665901	0.0294889	2.25814	0.0239367	0.229009	13490	0.0651348	0.0585488	1.11249	0.265929	NA
ENSG00000180370	PAK2			4509.68	0.0842926	0.0373297	2.25806	0.0239421	0.229009	5011.84	0.17646	0.093137	1.89463	0.0581414	NA
ENSG00000162086	ZNF75A			1030.88	-0.065331	0.0289412	-2.25737	0.023985	0.229009	1440.03	-0.0124687	0.0560746	-0.222359	0.824034	NA
ENSG00000102445	RUBCNL			2528.16	0.117294	0.051962	2.25729	0.0239897	0.229009	3405.65	0.222799	0.102541	2.17279	0.029796	NA
ENSG00000196705	ZNF431			2619.44	0.0439475	0.0194695	2.25725	0.0239926	0.229009	2962.7	0.0157241	0.044396	0.354179	0.723205	NA
ENSG00000101343	CRNKL1			1914.89	0.0567776	0.0251539	2.25721	0.0239949	0.229009	3290.08	0.0606446	0.0425579	1.42499	0.154161	NA
ENSG00000242583	KMT5AP3			22.2536	0.163823	0.072587	2.25692	0.0240132	0.229009	19.5147	0.290139	0.196654	1.47538	0.14011	NA
ENSG00000285444	AL162377.3			302.293	0.146059	0.0647164	2.25692	0.0240133	0.229009	324.095	0.151839	0.110146	1.37852	0.168041	NA
ENSG00000124134	KCNS1			12.9718	-0.244764	0.108453	-2.25686	0.0240169	0.229009	NA	NA	NA	NA	NA	NA
ENSG00000130066	SAT1			9533.27	0.0863677	0.0382771	2.25638	0.0240468	0.229159	14737	0.235514	0.0790803	2.97816	0.00289985	NA
ENSG00000242110	AMACR			324.269	0.097844	0.0433752	2.25576	0.0240857	0.229277	515.971	0.0535579	0.0889993	0.601779	0.547321	NA
ENSG00000162599	NFIA			2484.5	-0.0670201	0.0297155	-2.25539	0.0241088	0.229277	1892.66	-0.0136917	0.0635147	-0.215567	0.829325	NA
ENSG00000253719	ATXN7L3B			1883.81	-0.0407913	0.0180869	-2.2553	0.0241146	0.229277	3676.71	-0.0792074	0.0396993	-1.99518	0.0460228	NA
ENSG00000066926	FECH			5357.04	-0.172558	0.0765131	-2.25528	0.0241158	0.229277	7542.53	-0.0593427	0.15224	-0.389796	0.696687	NA
ENSG00000126767	ELK1			226.637	-0.0568981	0.0252452	-2.25382	0.0242075	0.230014	365.85	-0.0651645	0.0453212	-1.43784	0.15048	NA
ENSG00000128039	SRD5A3			195.477	-0.112819	0.0500716	-2.25314	0.0242501	0.230044	283.013	-0.146305	0.113523	-1.28877	0.197478	NA
ENSG00000124212	PTGIS			94.1285	0.0677725	0.0300796	2.25311	0.0242524	0.230044	37.5496	-0.0476357	0.103143	-0.461842	0.644195	NA
ENSG00000182177	ASB18			74.0024	0.112113	0.0497683	2.25271	0.0242777	0.230044	36.0576	0.0900562	0.0968742	0.929619	0.352568	NA
ENSG00000143315	PIGM			637.425	-0.0456034	0.0202459	-2.25247	0.0242923	0.230044	687.263	-0.0997205	0.0398016	-2.50544	0.01223	NA
ENSG00000162616	DNAJB4			308.226	-0.0743087	0.0329927	-2.25227	0.024305	0.230044	278.981	-0.0279886	0.063159	-0.443145	0.657661	NA
ENSG00000135218	CD36			4719.59	-0.0980923	0.0435568	-2.25206	0.0243188	0.230044	8424.98	0.106293	0.0919301	1.15623	0.247585	NA
ENSG00000185129	PURA			2881.46	-0.061066	0.0271171	-2.25194	0.0243263	0.230044	2923.1	-0.061414	0.0606185	-1.01312	0.311001	NA
ENSG00000198642	KLHL9			2288.76	-0.0735715	0.0326707	-2.25191	0.0243278	0.230044	3495.08	-0.0780556	0.0587031	-1.32967	0.183628	NA
ENSG00000126790	L3HYPDH			483.811	-0.0712011	0.0316205	-2.25174	0.0243386	0.230044	474.56	-0.0599092	0.0760818	-0.787432	0.431029	NA
ENSG00000123700	KCNJ2			5043.85	0.110271	0.0489875	2.251	0.0243856	0.230354	7619.99	0.0786654	0.0923906	0.851444	0.394523	NA
ENSG00000226356	RPS6P20			448.826	0.0769007	0.0341694	2.25057	0.0244126	0.230475	326.871	0.0612872	0.0866981	0.706904	0.479626	NA
ENSG00000169188	APEX2			128.696	-0.0794419	0.0353108	-2.24979	0.0244621	0.230808	249.367	-0.0406639	0.0637224	-0.638142	0.523381	NA
ENSG00000130821	SLC6A8			919.405	-0.231213	0.10281	-2.24893	0.0245167	0.231081	1776.46	-0.0649465	0.171292	-0.379156	0.704572	NA
ENSG00000088298	EDEM2			1089.93	0.0475276	0.0211338	2.24889	0.0245196	0.231081	2009.33	0.101157	0.0438872	2.30493	0.0211704	NA
ENSG00000143811	PYCR2			578.471	-0.0694926	0.0309172	-2.2477	0.0245953	0.231427	1443.64	-0.0451909	0.0548868	-0.823348	0.41031	NA
ENSG00000160072	ATAD3B			647.235	-0.0800041	0.0355953	-2.2476	0.0246014	0.231427	826.93	-0.0414142	0.0704585	-0.587781	0.556679	NA
ENSG00000235833	AC017099.1			138.403	-0.0960252	0.0427245	-2.24755	0.0246052	0.231427	160.693	0.0366908	0.0907669	0.404231	0.686043	NA
ENSG00000135083	CCNJL			1641.8	0.111901	0.049797	2.24714	0.0246309	0.231427	1627.17	0.157607	0.11046	1.42682	0.153632	NA
ENSG00000102753	KPNA3			798.864	-0.0620997	0.0276362	-2.24704	0.0246373	0.231427	1111.94	0.0735287	0.0416952	1.76348	0.0778196	NA
ENSG00000180953	ST20			688.815	0.0993927	0.0442342	2.24697	0.0246421	0.231427	907.565	0.00666378	0.0766651	0.0869207	0.930735	NA
ENSG00000187762	HSPE1P11			15.7755	0.131042	0.058335	2.24636	0.024681	0.231504	19.0573	0.342387	0.123954	2.76221	0.00574112	NA
ENSG00000253313	C1orf210			125.537	0.0672113	0.0299216	2.24625	0.0246882	0.231504	78.6704	0.0248386	0.0774964	0.320513	0.748579	NA
ENSG00000267419	ZNF56			59.1552	-0.0708104	0.0315275	-2.24599	0.0247047	0.231504	89.9723	-0.183535	0.0755165	-2.43039	0.0150825	NA
ENSG00000162747	FCGR3B			47669.9	0.126833	0.0564719	2.24595	0.0247075	0.231504	110348	0.110616	0.151133	0.731914	0.464221	NA
ENSG00000151917	BEND6			42.9294	0.122266	0.0544473	2.24558	0.0247307	0.23155	31.2983	0.164571	0.1165	1.41262	0.157767	NA
ENSG00000163528	CHCHD4			153.744	-0.0581245	0.0258883	-2.2452	0.0247551	0.23155	266.667	0.0201687	0.0492646	0.409396	0.682249	NA
ENSG00000117139	KDM5B			2287.86	0.0492957	0.021956	2.2452	0.0247553	0.23155	2594.13	0.0516062	0.0528697	0.976102	0.329014	NA
ENSG00000154928	EPHB1			1959.72	0.113536	0.0505768	2.24483	0.0247791	0.231639	2107.1	0.118562	0.0884401	1.34059	0.180052	NA
ENSG00000147138	GPR174			2531.55	-0.092469	0.0412016	-2.24431	0.0248127	0.231819	3165.92	-0.0513884	0.0752395	-0.682997	0.494609	NA
ENSG00000198707	CEP290			1174.43	-0.0803556	0.0358116	-2.24384	0.0248425	0.231918	1503.11	-0.0359922	0.0684215	-0.526036	0.598863	NA
ENSG00000164118	CEP44			854.611	-0.0612577	0.0273027	-2.24365	0.024855	0.231918	1020.37	0.0101337	0.0422626	0.239781	0.8105	NA
ENSG00000230006	ANKRD36BP2			1593.62	-0.178803	0.079702	-2.24339	0.0248717	0.231918	2579.39	-0.069786	0.12383	-0.563565	0.57305	NA
ENSG00000284753	EEF1AKMT4			32.2712	-0.0934506	0.0416633	-2.243	0.0248971	0.231918	68.7113	0.0148489	0.0715729	0.207466	0.835646	NA
ENSG00000051620	HEBP2			3873.6	0.0657009	0.029295	2.24274	0.0249139	0.231918	5616.07	0.123448	0.0653677	1.88851	0.0589569	NA
ENSG00000123505	AMD1			6029.01	0.0567276	0.0252979	2.24238	0.0249367	0.231918	9191.54	0.0194876	0.040145	0.48543	0.627371	NA
ENSG00000166275	BORCS7			760.502	-0.059964	0.0267413	-2.24238	0.0249369	0.231918	849.479	0.0363551	0.0626975	0.579849	0.562016	NA
ENSG00000128918	ALDH1A2			66.0301	0.165777	0.0739297	2.24236	0.0249378	0.231918	63.8561	0.236759	0.12212	1.93874	0.0525333	NA
ENSG00000166689	PLEKHA7			572.095	0.0593129	0.0264603	2.24158	0.0249888	0.232258	323.117	-0.0629469	0.0707294	-0.889968	0.373483	NA
ENSG00000115271	GCA			16015.6	0.107215	0.0478437	2.24094	0.0250302	0.23251	21219.8	0.0794064	0.0876006	0.90646	0.364693	NA
ENSG00000142188	TMEM50B			969.311	-0.0741697	0.0331027	-2.24059	0.0250525	0.23258	1463.29	-0.045199	0.0565555	-0.799197	0.424176	NA
ENSG00000117650	NEK2			100.366	0.0786386	0.0351018	2.2403	0.0250713	0.23258	66.3118	0.0881657	0.0857601	1.02805	0.303926	NA
ENSG00000164754	RAD21			3918.03	0.0511581	0.0228369	2.24016	0.0250808	0.23258	5716.94	0.0896997	0.0390849	2.29499	0.0217334	NA
ENSG00000008382	MPND			179.98	-0.0690434	0.0308316	-2.23937	0.0251318	0.232842	341.622	0.042737	0.0540485	0.790716	0.42911	NA
ENSG00000171503	ETFDH			634.689	0.0580814	0.0259399	2.23908	0.0251508	0.232842	831.734	0.0137036	0.0473568	0.289369	0.772299	NA
ENSG00000197774	EME2			476.138	-0.106388	0.0475146	-2.23906	0.0251523	0.232842	563.289	0.0569475	0.0884353	0.643945	0.519611	NA
ENSG00000164104	HMGB2			2013.54	0.121791	0.0544068	2.23852	0.0251871	0.233031	3137.67	0.234888	0.0895006	2.62443	0.00867929	NA
ENSG00000100564	PIGH			305.766	-0.0417972	0.0186765	-2.23795	0.0252242	0.233073	567.821	0.00212414	0.0426021	0.0498601	0.960234	NA
ENSG00000010318	PHF7			133.689	-0.0690298	0.0308465	-2.23785	0.0252306	0.233073	185.739	-0.0843437	0.087317	-0.965949	0.33407	NA
ENSG00000158769	F11R			1474.4	0.0980881	0.0438326	2.23779	0.0252348	0.233073	2374.47	0.09012	0.0793534	1.13568	0.256091	NA
ENSG00000138185	ENTPD1			8197.22	0.0893303	0.0399313	2.2371	0.0252799	0.233356	10465.5	0.141676	0.0795475	1.78102	0.0749087	NA
ENSG00000198939	ZFP2			36.5413	0.0986341	0.0440947	2.23687	0.0252947	0.23336	39.6728	0.0797041	0.134767	0.591421	0.554238	NA
ENSG00000092200	RPGRIP1			219.299	0.1249	0.0558468	2.23647	0.0253209	0.233468	387.475	0.179348	0.106331	1.6867	0.0916619	NA
ENSG00000176222	ZNF404			52.4794	-0.112099	0.0501283	-2.23625	0.0253354	0.233469	78.1731	0.0509436	0.0945231	0.538954	0.589919	NA
ENSG00000100697	DICER1			10579.9	0.059356	0.0265554	2.23518	0.0254058	0.233985	15693.6	0.0616067	0.053017	1.16202	0.245228	NA
ENSG00000110876	SELPLG			4180.76	0.0808425	0.0361726	2.23491	0.0254234	0.234014	13608.9	0.00761138	0.06009	0.126666	0.899205	NA
ENSG00000127824	TUBA4A			2028.42	0.0570303	0.0255218	2.23457	0.0254456	0.234085	5393.82	-0.122632	0.072522	-1.69096	0.0908437	NA
ENSG00000117906	RCN2			1183.64	-0.0595273	0.0266495	-2.23371	0.0255023	0.234422	1101.62	0.023913	0.0703028	0.340142	0.733749	NA
ENSG00000189043	NDUFA4			765.062	-0.109939	0.0492252	-2.23338	0.0255237	0.234422	1041.67	-0.0290811	0.0886835	-0.32792	0.742972	NA
ENSG00000035141	FAM136A			392.854	-0.0559063	0.0250324	-2.23335	0.0255256	0.234422	652.88	-0.0455957	0.0492137	-0.926485	0.354194	NA
ENSG00000155097	ATP6V1C1			1411.57	0.0796742	0.0356802	2.23301	0.0255482	0.234496	1881.05	0.0532768	0.0591027	0.901427	0.367362	NA
ENSG00000102384	CENPI			92.8418	-0.120469	0.0539635	-2.23242	0.0255875	0.23472	136.966	0.0386334	0.101031	0.382389	0.702173	NA
ENSG00000104756	KCTD9			960.487	-0.0507066	0.0227159	-2.2322	0.0256016	0.23472	1147.03	-0.01813	0.0402015	-0.450978	0.652005	NA
ENSG00000105339	DENND3			10461.2	0.11722	0.0525216	2.23183	0.0256259	0.23481	14695.8	0.0679543	0.0858435	0.791606	0.42859	NA
ENSG00000128694	OSGEPL1			267.404	-0.0787004	0.0352694	-2.23141	0.0256542	0.234813	322.806	-0.0822868	0.0640914	-1.2839	0.199178	NA
ENSG00000277481	PKD1L3			24.0021	-0.218243	0.0978115	-2.23127	0.0256636	0.234813	47.8242	-0.0325617	0.180971	-0.179927	0.85721	NA
ENSG00000130544	ZNF557			1182.01	-0.0591267	0.0265027	-2.23097	0.025683	0.234813	1903.81	-0.0154547	0.0501782	-0.307996	0.758085	NA
ENSG00000124215	CDH26			162.422	0.095016	0.0425953	2.23067	0.0257031	0.234813	182.234	0.0925613	0.0825039	1.1219	0.261904	NA
ENSG00000197162	ZNF785			244	-0.067064	0.0300657	-2.23058	0.025709	0.234813	289.013	0.00707796	0.0584398	0.121115	0.9036	NA
ENSG00000240669	AC023424.1			83.8628	0.137058	0.0614493	2.23043	0.025719	0.234813	89.6857	0.18082	0.109112	1.6572	0.0974786	NA
ENSG00000105483	CARD8			6444.12	0.0591395	0.0265164	2.2303	0.0257277	0.234813	7997.21	0.103231	0.0460583	2.24132	0.0250053	NA
ENSG00000164182	NDUFAF2			67.4432	-0.0954293	0.0428105	-2.22911	0.0258068	0.235162	87.2416	-0.105713	0.0923018	-1.1453	0.252086	NA
ENSG00000205250	E2F4			787.385	-0.0644254	0.0289036	-2.22897	0.0258156	0.235162	1767.14	0.0212976	0.0522278	0.407783	0.683433	NA
ENSG00000243725	TTC4			297.731	-0.0666867	0.0299192	-2.22889	0.025821	0.235162	554.336	0.0627262	0.0585972	1.07046	0.284411	NA
ENSG00000121350	PYROXD1			844.379	-0.0805667	0.0361502	-2.22867	0.0258362	0.235162	1254.39	-0.0449014	0.0597636	-0.751318	0.452462	NA
ENSG00000182885	ADGRG3			975.107	0.142554	0.0639651	2.22863	0.0258387	0.235162	1844.83	0.333941	0.117196	2.84942	0.00437991	NA
ENSG00000106245	BUD31			755.204	0.045435	0.0203902	2.22828	0.025862	0.235243	1137.05	-0.087871	0.0368312	-2.38578	0.0170431	NA
ENSG00000244723	ASLP1			10.9459	0.166023	0.0745183	2.22795	0.0258842	0.23525	16.0936	0.0998765	0.132552	0.753491	0.451155	NA
ENSG00000140396	NCOA2			6731.51	0.0683496	0.0306811	2.22775	0.0258975	0.23525	10632.5	0.0326679	0.0444418	0.73507	0.462297	NA
ENSG00000198860	TSEN15			985.953	-0.0583699	0.0262044	-2.22749	0.0259148	0.23525	1405.63	-0.052964	0.0597008	-0.887157	0.374994	NA
ENSG00000164244	PRRC1			1168.78	-0.0430468	0.0193261	-2.22739	0.0259209	0.23525	1479.05	0.00093062	0.0406114	0.0229152	0.981718	NA
ENSG00000049167	ERCC8			869.015	-0.0705906	0.0316961	-2.22711	0.0259402	0.235293	901.126	0.00438952	0.0498503	0.0880539	0.929834	NA
ENSG00000174125	TLR1			10107.4	0.0870406	0.0390911	2.22661	0.0259736	0.235379	15660.6	0.125345	0.0718351	1.7449	0.0810025	NA
ENSG00000099624	ATP5F1D			216.718	-0.081547	0.0366272	-2.2264	0.0259871	0.235379	141.125	0.0478244	0.0876764	0.545465	0.585434	NA
ENSG00000273136	NBPF26			2565.65	0.17927	0.080524	2.2263	0.0259944	0.235379	5101.88	0.487844	0.172577	2.82682	0.00470121	NA
ENSG00000156381	ANKRD9			771.412	-0.150073	0.0674153	-2.22609	0.0260078	0.235379	705.483	-0.037712	0.16222	-0.232475	0.816169	NA
ENSG00000077380	DYNC1I2			951.625	-0.0644559	0.0289631	-2.22545	0.0260511	0.235636	1729.42	0.00226405	0.0414137	0.0546691	0.956402	NA
ENSG00000142599	RERE			2325.73	0.0698011	0.0313685	2.22519	0.0260683	0.235636	2637.56	0.0312049	0.0677463	0.460614	0.645076	NA
ENSG00000176058	TPRN			110.115	-0.210719	0.0947042	-2.22502	0.0260799	0.235636	139.574	0.0816069	0.125084	0.652419	0.514131	NA
ENSG00000204252	HLA-DOA			86.5177	-0.336436	0.151235	-2.2246	0.0261084	0.235762	459.116	-0.0660052	0.363757	-0.181454	0.856011	NA
ENSG00000188112	C6orf132			161.794	0.0608149	0.0273445	2.22403	0.0261466	0.235952	139.25	0.142551	0.061038	2.33545	0.0195199	NA
ENSG00000134461	ANKRD16			142.267	-0.0725573	0.0326269	-2.22385	0.0261586	0.235952	146.6	-0.159804	0.0680048	-2.3499	0.0187785	NA
ENSG00000283236	AC074141.1			79.6694	-0.10267	0.0461722	-2.22362	0.0261737	0.235957	112.109	0.0772272	0.0806661	0.957369	0.338381	NA
ENSG00000067646	ZFY			281.79	-0.107941	0.0485556	-2.22303	0.0262137	0.236056	403.205	0.0953892	0.0893102	1.06807	0.28549	NA
ENSG00000133574	GIMAP4			11223.7	0.0724256	0.0325797	2.22303	0.0262138	0.236056	17822.8	-0.0155297	0.064792	-0.239686	0.810574	NA
ENSG00000119917	IFIT3			4988.99	0.228415	0.102777	2.22244	0.0262538	0.236134	8601.75	0.497934	0.189046	2.63393	0.00844022	NA
ENSG00000169612	RAMAC			789.974	0.0644183	0.0289862	2.22238	0.0262576	0.236134	1121.06	-0.00978663	0.042826	-0.228521	0.819241	NA
ENSG00000277147	LINC00869			1675.12	0.0521428	0.0234652	2.22213	0.0262744	0.236134	2313.88	0.0492997	0.0520329	0.947471	0.343399	NA
ENSG00000262919	CCNQ			286.027	-0.0512497	0.0230648	-2.22199	0.0262841	0.236134	501.576	-0.0721689	0.0439436	-1.64231	0.100527	NA
ENSG00000237788	AL162615.1			191.248	0.108421	0.0487983	2.22182	0.0262954	0.236134	140.976	0.113889	0.0743214	1.53239	0.125426	NA
ENSG00000248406	AC008758.3			23.302	-0.131689	0.0592867	-2.22123	0.0263353	0.236218	40.361	0.186438	0.101584	1.8353	0.066461	NA
ENSG00000205138	SDHAF1			289.049	-0.0583973	0.0262914	-2.22115	0.0263407	0.236218	435.132	-0.027718	0.0482745	-0.574175	0.565849	NA
ENSG00000139370	SLC15A4			3553.18	0.0660637	0.0297446	2.22104	0.0263486	0.236218	5986.45	-0.0291607	0.0542358	-0.537666	0.590808	NA
ENSG00000233369	GTF2IP4			2646.58	0.0919133	0.0413901	2.22066	0.0263739	0.236314	6357.09	-0.0195746	0.079582	-0.245968	0.805707	NA
ENSG00000155508	CNOT8			2784.15	0.0410192	0.0184771	2.22	0.0264185	0.236451	4060.9	0.0154957	0.0311706	0.497127	0.6191	NA
ENSG00000105202	FBL			1044.9	-0.07523	0.0338874	-2.22	0.026419	0.236451	1521.52	-0.090126	0.0572494	-1.57427	0.115425	NA
ENSG00000186792	HYAL3			44.8592	-0.1274	0.0573926	-2.21979	0.0264329	0.236451	102.438	-0.061523	0.126614	-0.485912	0.62703	NA
ENSG00000167768	KRT1			969.962	-0.265099	0.119454	-2.21926	0.0264691	0.236643	2226.41	-0.19356	0.234458	-0.825566	0.409051	NA
ENSG00000138399	FASTKD1			623.2	-0.0699393	0.0315213	-2.21879	0.026501	0.236693	817.02	-0.0888637	0.0550054	-1.61555	0.106193	NA
ENSG00000244560	AC004890.2			126.175	-0.0907872	0.0409182	-2.21875	0.0265039	0.236693	155.797	-0.0415926	0.0859698	-0.483805	0.628525	NA
ENSG00000184319	RPL23AP82			879.723	0.0846619	0.0381672	2.21819	0.026542	0.236903	862.54	0.0182949	0.076603	0.238827	0.81124	NA
ENSG00000227694	RPL23AP74			11.7451	0.126579	0.0570713	2.21791	0.0265611	0.236943	11.8749	-0.114291	0.13154	-0.868871	0.384918	NA
ENSG00000169972	PUSL1			67.5049	-0.0684821	0.0308807	-2.21763	0.0265799	0.23698	154.887	-0.07633	0.0520114	-1.46756	0.142223	NA
ENSG00000204623	ZNRD1ASP			954.283	-0.058384	0.0263339	-2.21707	0.0266186	0.237056	1152.04	-0.07866	0.0475829	-1.65312	0.0983072	NA
ENSG00000187187	ZNF546			374.337	-0.0578896	0.0261131	-2.21688	0.026631	0.237056	523.589	-0.0369454	0.0565053	-0.653839	0.513215	NA
ENSG00000211829	TRDC			465.728	0.14923	0.0673198	2.21673	0.0266417	0.237056	1146.23	0.037978	0.13925	0.272733	0.785058	NA
ENSG00000001630	CYP51A1			585.409	-0.0533858	0.0240858	-2.21649	0.026658	0.237056	889.514	0.00297539	0.0560904	0.0530463	0.957695	NA
ENSG00000143578	CREB3L4			86.9298	-0.075579	0.0340993	-2.21644	0.0266616	0.237056	190.063	0.00895708	0.0601247	0.148975	0.881573	NA
ENSG00000134070	IRAK2			229.709	0.0599381	0.0270465	2.21612	0.0266836	0.237121	467.207	-0.0230349	0.0597629	-0.385437	0.699914	NA
ENSG00000111732	AICDA			49.0485	0.108403	0.0489377	2.21512	0.0267518	0.237409	42.2989	-0.0136727	0.100869	-0.135549	0.892178	NA
ENSG00000284690	CD300H			116.606	0.214661	0.0969108	2.21503	0.0267579	0.237409	178.482	-0.0278012	0.205809	-0.135083	0.892547	NA
ENSG00000244346	AC092953.1			19.7927	0.101699	0.0459199	2.2147	0.0267803	0.237409	13.1216	-0.0166579	0.146885	-0.113408	0.909707	NA
ENSG00000155827	RNF20			1951.15	0.0584195	0.0263791	2.21461	0.0267868	0.237409	3026.48	-0.0446597	0.0453641	-0.984473	0.324883	NA
ENSG00000285304	Z83844.2			25.1162	-0.211567	0.0955356	-2.21454	0.0267916	0.237409	57.0138	0.195132	0.283872	0.687395	0.491834	NA
ENSG00000196230	TUBB			2494.32	-0.134925	0.0609319	-2.21436	0.026804	0.237409	NA	NA	NA	NA	NA	NA
ENSG00000166997	CNPY4			610.121	0.0390247	0.0176279	2.2138	0.0268427	0.237622	712.1	0.0419081	0.0393415	1.06524	0.286768	NA
ENSG00000163320	CGGBP1			4721.37	-0.0551097	0.0249018	-2.21308	0.0268921	0.237929	7099.74	-0.0593343	0.0422819	-1.4033	0.160526	NA
ENSG00000113356	POLR3G			36.784	-0.143573	0.0648854	-2.21271	0.0269175	0.238023	45.6902	0.0683774	0.122494	0.558208	0.576702	NA
ENSG00000189430	NCR1			31.2379	0.557182	0.25192	2.21174	0.0269843	0.238382	NA	NA	NA	NA	NA	NA
ENSG00000165280	VCP			4339.36	0.048497	0.0219278	2.21166	0.0269898	0.238382	10721.5	-0.000331766	0.0401717	-0.0082587	0.993411	NA
ENSG00000184432	COPB2			3130.87	0.0376059	0.0170048	2.21149	0.0270022	0.238382	5780.81	0.037489	0.033269	1.12684	0.259808	NA
ENSG00000174282	ZBTB4			857.493	-0.0707086	0.031982	-2.21089	0.0270436	0.238528	1527.01	-0.00885961	0.0537956	-0.16469	0.869188	NA
ENSG00000175029	CTBP2			1833.98	0.0837413	0.0378779	2.21082	0.0270483	0.238528	2695.49	0.0877195	0.0554064	1.5832	0.113376	NA
ENSG00000140905	GCSH			35.0098	-0.129403	0.0585553	-2.20993	0.0271101	0.238944	40.7413	0.123493	0.12401	0.995833	0.319331	NA
ENSG00000121957	GPSM2			1121.29	0.0601135	0.0272115	2.20912	0.0271662	0.239184	967.457	0.0423919	0.0614344	0.690035	0.490172	NA
ENSG00000162722	TRIM58			15061.6	-0.200174	0.0906325	-2.20864	0.0271999	0.239184	12908.3	0.0100877	0.173854	0.0580238	0.95373	NA
ENSG00000197465	GYPE			73.8165	-0.182929	0.082829	-2.20851	0.0272084	0.239184	84.391	-0.234122	0.157868	-1.48302	0.138068	NA
ENSG00000111647	UHRF1BP1L			2833.46	0.0657179	0.0297574	2.20846	0.0272125	0.239184	4150.33	0.0917361	0.055114	1.66448	0.096017	NA
ENSG00000229117	RPL41			10712	-0.174591	0.0790724	-2.20799	0.0272447	0.239184	17515.7	-0.0559189	0.149113	-0.375011	0.707653	NA
ENSG00000181396	OGFOD3			349.795	-0.0587938	0.0266326	-2.20759	0.0272732	0.239184	539.545	-0.0325389	0.0579675	-0.56133	0.574573	NA
ENSG00000130589	HELZ2			2260.79	0.141039	0.0638884	2.20758	0.0272734	0.239184	4467.22	0.175363	0.0926049	1.89367	0.0582693	NA
ENSG00000067606	PRKCZ			418.628	0.0615181	0.0278679	2.20749	0.02728	0.239184	639.641	0.0040524	0.0465996	0.0869621	0.930702	NA
ENSG00000185897	FFAR3			29.4178	0.208751	0.0945662	2.20745	0.0272823	0.239184	58.1334	-0.0203964	0.175824	-0.116005	0.907649	NA
ENSG00000103415	HMOX2			760.931	0.0414117	0.0187603	2.20741	0.0272851	0.239184	1513.03	-0.0632307	0.037697	-1.67734	0.093476	NA
ENSG00000068745	IP6K2			811.306	0.041972	0.0190171	2.20707	0.0273094	0.239267	1298.63	0.00328592	0.0296018	0.111004	0.911613	NA
ENSG00000185670	ZBTB3			190.021	-0.0725349	0.032879	-2.20612	0.0273758	0.239502	278.182	-0.0323285	0.0738275	-0.437893	0.661464	NA
ENSG00000124155	PIGT			1053.38	0.0411646	0.0186593	2.20611	0.027376	0.239502	1742.57	-0.043777	0.0341315	-1.2826	0.199632	NA
ENSG00000110713	NUP98			5924.57	0.0555746	0.0251919	2.20605	0.0273806	0.239502	10946.3	0.0694765	0.0523256	1.32777	0.184253	NA
ENSG00000117481	NSUN4			404.923	-0.0585608	0.0265518	-2.20554	0.0274166	0.239672	569.295	-0.0574659	0.04593	-1.25116	0.210875	NA
ENSG00000212916	MAP10			112.688	-0.109283	0.049558	-2.20515	0.0274437	0.239672	227.756	0.0158075	0.0886604	0.178293	0.858493	NA
ENSG00000136802	LRRC8A			561.295	-0.0811963	0.0368214	-2.20514	0.0274444	0.239672	1104.6	-0.0323418	0.0640694	-0.504793	0.613704	NA
ENSG00000099956	SMARCB1			382.616	-0.104163	0.0472462	-2.20468	0.0274766	0.239824	404.861	0.0632107	0.110097	0.574138	0.565874	NA
ENSG00000197579	TOPORS			2555.68	0.0901422	0.0408939	2.20429	0.0275037	0.239864	4857.77	0.0753738	0.069844	1.07917	0.280511	NA
ENSG00000179397	CATSPERE			30.3645	-0.149436	0.0677995	-2.20408	0.0275187	0.239864	29.5494	0.140349	0.149234	0.940466	0.346979	NA
ENSG00000120686	UFM1			1686.48	-0.0999023	0.0453281	-2.20398	0.0275256	0.239864	2479.86	-0.00330561	0.0664411	-0.0497525	0.96032	NA
ENSG00000157060	SHCBP1L			16.4665	0.147311	0.0668591	2.20331	0.027573	0.24008	NA	NA	NA	NA	NA	NA
ENSG00000283597	FAM169B			45.8064	0.153176	0.0695242	2.20321	0.0275801	0.24008	27.1218	0.366026	0.160271	2.2838	0.0223836	NA
ENSG00000248405	PRR5-ARHGAP8			16.2596	-0.223446	0.101445	-2.20262	0.0276213	0.240298	24.4822	-0.326531	0.266774	-1.224	0.220952	NA
ENSG00000163600	ICOS			477.358	-0.0948565	0.043069	-2.20243	0.0276348	0.240298	851.704	-0.0391552	0.0925604	-0.423024	0.672278	NA
ENSG00000089234	BRAP			1263.32	0.0407324	0.0184962	2.20221	0.0276504	0.240305	1909.32	-0.00440388	0.0300932	-0.146341	0.883652	NA
ENSG00000151304	SRFBP1			348.111	-0.0731827	0.0332347	-2.202	0.0276653	0.240305	536.741	-0.0652968	0.0545862	-1.19621	0.231613	NA
ENSG00000135390	ATP5MC2			1828.32	-0.0443186	0.0201294	-2.20168	0.0276879	0.240372	2507.91	-0.131341	0.0490831	-2.6759	0.00745299	NA
ENSG00000165023	DIRAS2			149.324	0.0587182	0.0266802	2.20082	0.0277488	0.240656	151.444	0.10007	0.062262	1.60724	0.108002	NA
ENSG00000141753	IGFBP4			54.0983	-0.162124	0.073675	-2.20052	0.0277697	0.240656	77.3113	0.089202	0.119236	0.748111	0.454393	NA
ENSG00000125901	MRPS26			329.328	-0.0576693	0.0262099	-2.20028	0.0277869	0.240656	515.031	-0.048025	0.0598268	-0.802734	0.422129	NA
ENSG00000149196	HIKESHI			449.765	-0.0535415	0.0243341	-2.20026	0.0277882	0.240656	632.104	-0.00733415	0.0504096	-0.145491	0.884323	NA
ENSG00000102699	PARP4			4058.57	0.0543074	0.0246857	2.19996	0.0278099	0.240656	5927.25	0.0609077	0.0535376	1.13766	0.255262	NA
ENSG00000173166	RAPH1			206.444	-0.139579	0.0634534	-2.1997	0.0278281	0.240656	240.574	0.052296	0.142596	0.366742	0.713811	NA
ENSG00000125107	CNOT1			6347.8	0.0534082	0.024281	2.19959	0.0278362	0.240656	11913.4	0.0692869	0.0403654	1.71649	0.086072	NA
ENSG00000142166	IFNAR1			4983.23	0.0613259	0.0278812	2.19954	0.0278394	0.240656	6260.39	0.0583352	0.0552775	1.05532	0.291281	NA
ENSG00000156172	C8orf37			104.177	-0.0577974	0.0262955	-2.19799	0.0279495	0.241478	107.463	0.0425941	0.0630563	0.675493	0.499362	NA
ENSG00000142534	RPS11			20257.9	-0.0765548	0.0348363	-2.19756	0.0279807	0.241619	30205.4	-0.0300958	0.0578788	-0.51998	0.603077	NA
ENSG00000172809	RPL38			8276.67	-0.0643933	0.0293099	-2.19698	0.0280216	0.241749	11316.4	-0.0531648	0.0570118	-0.932523	0.351066	NA
ENSG00000186184	POLR1D			1999.82	-0.0904896	0.0411925	-2.19675	0.0280386	0.241749	2601.73	-0.0868498	0.0737179	-1.17814	0.238742	NA
ENSG00000186115	CYP4F2			121.551	0.155096	0.0706084	2.19657	0.0280515	0.241749	40.7924	0.423745	0.151536	2.79632	0.00516877	NA
ENSG00000130775	THEMIS2			8695.56	0.0864709	0.0393681	2.19647	0.028058	0.241749	17547.8	0.102985	0.0687841	1.49722	0.134337	NA
ENSG00000109906	ZBTB16			753.34	0.120088	0.0546772	2.1963	0.0280704	0.241749	1006.08	-0.0767976	0.117285	-0.654794	0.5126	NA
ENSG00000241170	AP001992.1			65.1636	0.078078	0.0355621	2.19554	0.028125	0.241879	88.5649	0.0619184	0.0814217	0.760465	0.446977	NA
ENSG00000121644	DESI2			984.274	-0.0415692	0.0189357	-2.19528	0.0281437	0.241879	1509.65	-0.0567799	0.036551	-1.55344	0.120317	NA
ENSG00000103257	SLC7A5			164.942	-0.17013	0.0774984	-2.19527	0.0281439	0.241879	191.913	0.0712975	0.140697	0.506746	0.612333	NA
ENSG00000081870	HSPB11			447.005	-0.0489734	0.0223113	-2.195	0.0281635	0.241879	476.334	-0.0313895	0.053288	-0.589055	0.555825	NA
ENSG00000211946	IGHV3-20			18.4876	0.263426	0.120029	2.19468	0.0281864	0.241879	26.4554	0.237603	0.295395	0.804359	0.42119	NA
ENSG00000234066	TAS2R62P			19.0494	0.211825	0.0965216	2.19459	0.0281933	0.241879	18.2621	0.0923307	0.179727	0.513729	0.607442	NA
ENSG00000251441	RTEL1P1			621.681	0.129331	0.0589415	2.19423	0.0282186	0.241879	736.891	0.110629	0.105843	1.04522	0.295922	NA
ENSG00000109475	RPL34			2535.02	-0.273531	0.124668	-2.19408	0.0282299	0.241879	3909.67	-0.199791	0.231283	-0.863837	0.387677	NA
ENSG00000140367	UBE2Q2			627.572	-0.0653102	0.0297732	-2.19359	0.0282648	0.241879	1122.18	-0.0137744	0.0457924	-0.3008	0.763567	NA
ENSG00000079257	LXN			131.62	0.0933242	0.0425442	2.19358	0.0282654	0.241879	266.751	0.0440542	0.0804938	0.547299	0.584174	NA
ENSG00000105640	RPL18A			13933.9	-0.068243	0.0311135	-2.19335	0.0282819	0.241879	19846.8	-0.139836	0.0579004	-2.41511	0.0157304	NA
ENSG00000185088	RPS27L			1254.34	-0.107945	0.0492156	-2.1933	0.0282854	0.241879	1245.28	-0.0173645	0.116824	-0.148637	0.88184	NA
ENSG00000196372	ASB13			226.319	-0.0675983	0.0308218	-2.1932	0.0282932	0.241879	505.355	-0.0215283	0.0677419	-0.317799	0.750637	NA
ENSG00000128928	IVD			943.864	-0.0651452	0.0297145	-2.19237	0.0283526	0.241879	1181.82	-0.0706535	0.0575277	-1.22817	0.219385	NA
ENSG00000178057	NDUFAF3			443.635	-0.0498713	0.0227477	-2.19237	0.0283528	0.241879	965.501	-0.0969653	0.04882	-1.98618	0.0470131	NA
ENSG00000272398	CD24			660.211	-0.145741	0.0664766	-2.19236	0.0283536	0.241879	1493.67	0.0213664	0.139903	0.152723	0.878617	NA
ENSG00000265018	AGAP12P			22.8407	-0.251512	0.114724	-2.19233	0.0283555	0.241879	NA	NA	NA	NA	NA	NA
ENSG00000196793	ZNF239			79.0702	-0.123516	0.0563441	-2.19218	0.0283667	0.241879	129.919	-0.154963	0.115431	-1.34248	0.179442	NA
ENSG00000115944	COX7A2L			1430.92	-0.0379756	0.0173235	-2.19214	0.0283693	0.241879	2029.97	-0.0209002	0.0416122	-0.50226	0.615484	NA
ENSG00000130347	RTN4IP1			205.658	-0.0713355	0.0325513	-2.19148	0.028417	0.242157	289.624	-0.0577223	0.0730635	-0.790029	0.429511	NA
ENSG00000152117	SMPD4BP			186.661	-0.078351	0.0357602	-2.19101	0.0284511	0.242321	362.375	-0.0538295	0.0505029	-1.06587	0.286483	NA
ENSG00000196550	FAM72A			81.9225	-0.101292	0.0462415	-2.1905	0.0284881	0.242508	90.0427	0.116316	0.0857191	1.35694	0.174801	NA
ENSG00000176731	RBIS			305.862	-0.10891	0.0497239	-2.19028	0.0285036	0.242513	438.438	-0.0415712	0.0983394	-0.422732	0.672491	NA
ENSG00000221968	FADS3			67.9187	-0.121524	0.0554974	-2.18973	0.0285441	0.242729	156.467	-0.136986	0.0990519	-1.38297	0.166675	NA
ENSG00000135976	ANKRD36			4024.17	-0.0772714	0.0353083	-2.18848	0.028635	0.243319	5642.25	-0.0412178	0.0801173	-0.514468	0.606925	NA
ENSG00000115137	DNAJC27			174.998	-0.076161	0.0348028	-2.18836	0.0286434	0.243319	246.497	-0.016778	0.0634893	-0.264266	0.791575	NA
ENSG00000184786	TCTE3			92.3256	-0.100796	0.046072	-2.1878	0.0286845	0.24342	184.412	-0.023512	0.0825713	-0.284748	0.775837	NA
ENSG00000100784	RPS6KA5			6035.6	0.0761248	0.0347962	2.18773	0.0286889	0.24342	5046.06	-0.024141	0.0579716	-0.416427	0.677097	NA
ENSG00000168569	TMEM223			189.063	-0.0700226	0.0320092	-2.18758	0.0287004	0.24342	344.731	-0.113198	0.0642037	-1.76311	0.0778819	NA
ENSG00000120594	PLXDC2			5141.1	0.0832321	0.0380563	2.18708	0.0287369	0.243556	8660.01	0.205174	0.0778708	2.6348	0.00841864	NA
ENSG00000164068	RNF123			1418.71	-0.0703318	0.0321599	-2.18694	0.0287466	0.243556	2479.72	0.0265003	0.0820346	0.323038	0.746667	NA
ENSG00000165046	LETM2			186.25	0.0891353	0.0407657	2.18653	0.028777	0.243686	225.39	0.196924	0.114273	1.72328	0.0848379	NA
ENSG00000158517	NCF1			7201.59	0.106033	0.0485059	2.18599	0.0288161	0.24389	13240.1	-0.00263371	0.0822074	-0.0320374	0.974442	NA
ENSG00000156531	PHF6			1283.46	-0.0643284	0.0294389	-2.18515	0.0288781	0.244195	1777.27	-0.00380792	0.0433599	-0.0878212	0.930019	NA
ENSG00000258659	TRIM34			687.694	0.0612076	0.0280115	2.18509	0.0288823	0.244195	1329.68	0.106311	0.0541902	1.96182	0.0497834	NA
ENSG00000169871	TRIM56			5622.08	0.0652877	0.0298826	2.18481	0.0289029	0.244234	6331.65	0.0451153	0.0376633	1.19786	0.230972	NA
ENSG00000286231	AL445423.3			75.6997	0.246463	0.112818	2.18462	0.028917	0.244234	306.997	0.232031	0.141842	1.63584	0.101873	NA
ENSG00000122692	SMU1			2526.56	0.0333303	0.0152598	2.18419	0.0289481	0.244369	3930.17	-0.001124	0.0246834	-0.0455368	0.963679	NA
ENSG00000198246	SLC29A3			118.454	-0.0564088	0.0258349	-2.18344	0.0290037	0.244665	147.211	0.0321781	0.0646633	0.497625	0.618748	NA
ENSG00000173262	SLC2A14			89.5137	0.190802	0.0873922	2.18328	0.0290153	0.244665	161.031	-0.131721	0.294902	-0.446662	0.655119	NA
ENSG00000184867	ARMCX2			77.2279	-0.122785	0.0562466	-2.18298	0.0290371	0.244665	173.017	-0.123457	0.116164	-1.06279	0.287878	NA
ENSG00000149177	PTPRJ			9789.27	0.0727267	0.0333166	2.18289	0.0290436	0.244665	16467.9	0.0325859	0.0772439	0.421857	0.673129	NA
ENSG00000254772	EEF1G			20673.6	-0.0858084	0.0393233	-2.18213	0.0291002	0.245013	40574.4	-0.0263678	0.066289	-0.397771	0.690799	NA
ENSG00000134531	EMP1			78.5333	-0.191677	0.0878674	-2.18144	0.0291509	0.245313	119.733	-0.124403	0.186774	-0.666065	0.505369	NA
ENSG00000164180	TMEM161B			1641.24	-0.0707109	0.0324197	-2.18111	0.0291754	0.245392	1940.67	-0.0815897	0.054317	-1.5021	0.133071	NA
ENSG00000204764	RANBP17			60.1005	-0.212176	0.0972892	-2.18088	0.0291926	0.245409	88.8034	0.0792773	0.15296	0.518288	0.604257	NA
ENSG00000142405	NLRP12			4560.67	0.0883212	0.0405043	2.18054	0.0292174	0.24549	6750.27	0.124127	0.0756856	1.64004	0.100997	NA
ENSG00000100380	ST13			1914.33	-0.0883317	0.040513	-2.18033	0.029233	0.245494	2494.71	0.0364198	0.0832158	0.437654	0.661637	NA
ENSG00000227032	RPS2P36			163.473	0.0906999	0.0416129	2.17961	0.0292865	0.245816	215.882	0.186654	0.0667218	2.7975	0.00514995	NA
ENSG00000013364	MVP			5906.33	0.0660862	0.0303264	2.17917	0.0293193	0.245963	13138.9	0.0737008	0.0554535	1.32906	0.183829	NA
ENSG00000135148	TRAFD1			1883.34	0.0737406	0.0338422	2.17895	0.0293353	0.245969	3132.92	0.141228	0.0670374	2.1067	0.0351434	NA
ENSG00000257169	AC125612.1			57.3878	0.106031	0.0486686	2.17864	0.0293587	0.246038	41.1156	0.145528	0.0890573	1.63409	0.102239	NA
ENSG00000124486	USP9X			6986.91	0.0582758	0.0267592	2.17779	0.0294218	0.24644	10903.8	0.0474583	0.0578735	0.820035	0.412196	NA
ENSG00000225808	DNAJC19P5			76.1985	0.0844548	0.0387921	2.17711	0.0294722	0.246691	67.05	0.221952	0.0969469	2.28942	0.0220551	NA
ENSG00000118162	KPTN			43.8179	0.136762	0.0628219	2.17698	0.0294822	0.246691	94.9991	0.0945442	0.111748	0.846052	0.397524	NA
ENSG00000099904	ZDHHC8			154.553	-0.114071	0.0524232	-2.17597	0.0295577	0.246967	284.837	-0.0298835	0.0789362	-0.378578	0.705002	NA
ENSG00000204531	POU5F1			832.854	0.0677383	0.0311306	2.17594	0.0295598	0.246967	559.523	0.0234725	0.0720477	0.325791	0.744582	NA
ENSG00000083093	PALB2			272.435	-0.0596529	0.027415	-2.17592	0.029561	0.246967	449.363	-0.0158588	0.0646891	-0.245153	0.806338	NA
ENSG00000239280	AC108693.1			73.2733	0.0810697	0.0372682	2.1753	0.0296073	0.247226	49.1772	-0.00807394	0.0754959	-0.106945	0.914832	NA
ENSG00000160714	UBE2Q1			1121.78	0.0424268	0.0195125	2.17434	0.0296799	0.247512	2231.4	-0.0324657	0.0439678	-0.738398	0.460273	NA
ENSG00000020129	NCDN			75.8324	-0.119223	0.0548372	-2.17413	0.0296955	0.247512	185.779	-0.094255	0.0698243	-1.34989	0.177052	NA
ENSG00000018699	TTC27			560.716	-0.0670872	0.0308581	-2.17405	0.0297011	0.247512	847.257	-0.0579932	0.0625011	-0.927875	0.353473	NA
ENSG00000023516	AKAP11			2775.12	-0.0627685	0.0288719	-2.17403	0.0297026	0.247512	3429.65	0.0286941	0.0449618	0.638188	0.523351	NA
ENSG00000077312	SNRPA			137.149	-0.0776386	0.0357233	-2.17333	0.0297553	0.247823	269.333	-0.104814	0.0653708	-1.60338	0.108851	NA
ENSG00000096092	TMEM14A			107.343	-0.0961895	0.0442705	-2.17277	0.0297977	0.247923	135.334	-0.0419074	0.0809454	-0.517724	0.604651	NA
ENSG00000130755	GMFG			4009.84	0.112772	0.0519058	2.17263	0.0298085	0.247923	4432.18	-0.0203533	0.0909706	-0.223735	0.822963	NA
ENSG00000189060	H1-0			807.579	-0.188193	0.0866225	-2.17256	0.0298132	0.247923	1388.47	0.342981	0.16128	2.12662	0.0334519	NA
ENSG00000118640	VAMP8			544.905	-0.0815993	0.0375698	-2.17194	0.0298604	0.248	889.275	-0.10668	0.0655413	-1.62768	0.103593	NA
ENSG00000183578	TNFAIP8L3			21.1781	0.125644	0.0578541	2.17173	0.0298758	0.248	NA	NA	NA	NA	NA	NA
ENSG00000173456	RNF26			62.1011	-0.106304	0.0489592	-2.17129	0.0299096	0.248	158.515	0.057932	0.0781102	0.74167	0.458287	NA
ENSG00000170881	RNF139			1415.51	-0.0673911	0.0310411	-2.17103	0.029929	0.248	2428.97	0.0249433	0.0525381	0.474767	0.634953	NA
ENSG00000187535	IFT140			109.719	-0.0979949	0.0451395	-2.17094	0.029936	0.248	155.899	0.0298893	0.101642	0.294063	0.76871	NA
ENSG00000135114	OASL			763.357	0.203442	0.0937138	2.17089	0.0299393	0.248	1612.52	0.533274	0.178007	2.99581	0.00273716	NA
ENSG00000184900	SUMO3			377.86	-0.0402642	0.018548	-2.1708	0.0299459	0.248	507.218	0.0520805	0.0528077	0.986229	0.324021	NA
ENSG00000170946	DNAJC24			819.091	-0.0674855	0.0310883	-2.17077	0.0299487	0.248	897.929	-0.0568958	0.0617408	-0.921527	0.356775	NA
ENSG00000160051	IQCC			26.2122	-0.0956255	0.0440615	-2.17027	0.029986	0.248	52.431	0.0642628	0.0806364	0.796945	0.425483	NA
ENSG00000244731	C4A			74.2665	-0.266797	0.122944	-2.17007	0.0300019	0.248	114.391	0.282534	0.279008	1.01264	0.311232	NA
ENSG00000117868	ESYT2			4337	-0.0500957	0.0230855	-2.17001	0.0300059	0.248	7418.45	-0.0972498	0.0498024	-1.95271	0.0508537	NA
ENSG00000065615	CYB5R4			6139.47	0.0758144	0.0349437	2.16961	0.0300361	0.248	7568.66	0.0894194	0.062095	1.44004	0.149856	NA
ENSG00000103152	MPG			484.981	-0.0448801	0.0206874	-2.16944	0.0300496	0.248	846.806	0.00259637	0.0426111	0.0609317	0.951414	NA
ENSG00000183421	RIPK4			17.8299	0.229039	0.105584	2.16926	0.0300626	0.248	17.9706	0.16969	0.210135	0.807532	0.41936	NA
ENSG00000250571	GLI4			74.1025	-0.111904	0.0515921	-2.16901	0.0300819	0.248	132.336	-0.0248508	0.0804879	-0.308752	0.75751	NA
ENSG00000007341	ST7L			321.495	-0.044254	0.0204032	-2.16898	0.0300844	0.248	360.34	-0.0331063	0.0532701	-0.621479	0.534284	NA
ENSG00000100079	LGALS2			474.061	-0.204848	0.0944556	-2.16872	0.0301036	0.248	438.577	0.0774198	0.204746	0.378126	0.705337	NA
ENSG00000213246	SUPT4H1			1934.1	0.0581641	0.02682	2.16869	0.0301065	0.248	2178.02	-0.00959623	0.0567246	-0.169172	0.865661	NA
ENSG00000253276	CCDC71L			907.114	0.0823227	0.0379619	2.16856	0.0301162	0.248	1401.58	0.191007	0.0812219	2.35167	0.0186892	NA
ENSG00000133265	HSPBP1			86.2975	-0.0717603	0.033095	-2.16831	0.0301349	0.248	172.781	-0.015329	0.069298	-0.221205	0.824933	NA
ENSG00000223959	AFG3L1P			591.492	-0.0486364	0.0224318	-2.16819	0.0301441	0.248	895.353	-0.0601514	0.0450731	-1.33453	0.18203	NA
ENSG00000100104	SRRD			951.236	-0.121415	0.0560275	-2.16707	0.0302297	0.248577	1967.33	-0.198816	0.120911	-1.64432	0.100111	NA
ENSG00000092010	PSME1			5054.06	0.0662733	0.0305888	2.16658	0.0302666	0.248703	9016.69	-0.0778639	0.0599125	-1.29963	0.193729	NA
ENSG00000183092	BEGAIN			51.479	-0.287207	0.132569	-2.16647	0.0302756	0.248703	57.3858	-0.233597	0.236073	-0.989512	0.322413	NA
ENSG00000121057	AKAP1			422.475	-0.0588624	0.0271769	-2.1659	0.0303186	0.248708	626.485	-0.177809	0.0749799	-2.37142	0.0177198	NA
ENSG00000213221	DNLZ			150.48	-0.082497	0.0380926	-2.1657	0.0303341	0.248708	148.482	0.0442679	0.11018	0.401779	0.687847	NA
ENSG00000120693	SMAD9			60.7227	0.088442	0.040841	2.16552	0.0303477	0.248708	38.1595	0.0781301	0.100217	0.779611	0.43562	NA
ENSG00000171552	BCL2L1			12444.1	-0.156676	0.0723559	-2.16535	0.0303608	0.248708	15055.4	-0.0877677	0.13935	-0.629837	0.528801	NA
ENSG00000188559	RALGAPA2			4749.71	0.0827371	0.0382096	2.16535	0.030361	0.248708	7223.2	0.0727905	0.0614509	1.18453	0.236203	NA
ENSG00000249763	AC114786.1			18.1132	-0.248946	0.11499	-2.16493	0.0303931	0.248708	25.4114	0.164682	0.21749	0.757195	0.448933	NA
ENSG00000146414	SHPRH			3170.37	-0.0586848	0.0271096	-2.16472	0.0304089	0.248708	4573.97	-0.0536474	0.054896	-0.977256	0.328443	NA
ENSG00000152229	PSTPIP2			1709.04	0.0935576	0.0432195	2.16471	0.0304099	0.248708	2497.06	0.0447999	0.0718405	0.623603	0.532888	NA
ENSG00000120696	KBTBD7			1424.86	0.0820345	0.0378975	2.16464	0.0304152	0.248708	2253.5	0.0602048	0.0650658	0.925291	0.354814	NA
ENSG00000140259	MFAP1			913.792	0.064282	0.0296991	2.16444	0.0304305	0.248708	1211.68	-0.00613609	0.0547549	-0.112065	0.910772	NA
ENSG00000223508	RPL23AP53			119.13	-0.0768551	0.035513	-2.16414	0.0304537	0.248708	120.407	-0.0956503	0.0779182	-1.22757	0.219607	NA
ENSG00000068383	INPP5A			778.411	0.0702647	0.0324691	2.16405	0.0304606	0.248708	1464.46	-0.0706594	0.0591211	-1.19517	0.232023	NA
ENSG00000078124	ACER3			1594.85	-0.0558614	0.0258183	-2.16364	0.0304921	0.248728	1735.36	-0.0750045	0.0642619	-1.16717	0.243142	NA
ENSG00000139233	LLPH			1326.13	0.0629878	0.0291123	2.16362	0.0304938	0.248728	1630.59	-0.0111848	0.0408836	-0.273578	0.784409	NA
ENSG00000175782	SLC35E3			2975.74	0.0519445	0.0240111	2.16335	0.0305141	0.248768	2298.71	0.0331429	0.053875	0.615182	0.538435	NA
ENSG00000241127	YAE1			139.115	-0.0977828	0.0452046	-2.16312	0.0305323	0.248791	186.062	-0.0825906	0.0789309	-1.04637	0.295392	NA
ENSG00000092439	TRPM7			3733.29	-0.0513745	0.0237628	-2.16197	0.0306206	0.249341	5422.82	0.0246727	0.0378295	0.652208	0.514267	NA
ENSG00000135074	ADAM19			2722.34	0.0707424	0.0327232	2.16184	0.0306305	0.249341	3285.42	0.0760291	0.0720879	1.05467	0.291575	NA
ENSG00000116761	CTH			43.2288	-0.0928344	0.0429608	-2.16091	0.0307023	0.249785	40.2371	0.093517	0.119481	0.782694	0.433807	NA
ENSG00000145743	FBXL17			535.641	-0.0691705	0.0320138	-2.16064	0.0307228	0.249785	654.493	-0.155222	0.0655749	-2.36709	0.0179287	NA
ENSG00000214210	AC084017.1			238.839	0.0629097	0.0291176	2.16053	0.0307314	0.249785	129.338	0.00763939	0.073764	0.103565	0.917514	NA
ENSG00000000460	C1orf112			463.683	-0.0566148	0.026212	-2.15988	0.030782	0.250033	684.595	0.00762195	0.0412669	0.184699	0.853465	NA
ENSG00000113749	HRH2			1930.86	0.10489	0.0485671	2.15969	0.0307965	0.250033	3643.09	0.0570284	0.0957586	0.595544	0.55148	NA
ENSG00000242259	C22orf39			873.008	-0.0316167	0.0146405	-2.15954	0.0308082	0.250033	1326.29	-0.0310842	0.0288596	-1.07709	0.281442	NA
ENSG00000177981	ASB8			1304.15	0.0344519	0.0159572	2.15902	0.0308485	0.250234	1397.77	-0.0948316	0.044034	-2.1536	0.0312717	NA
[truncated: 14,392 more rows]
