# Supplementary material for: Early-stage idiopathic Parkinson’s disease is associated with reduced circular RNA expression
Source: NPJ Parkinsons Dis. 2024 Jan 20;10:25. doi: 10.1038/s41531-024-00636-y (PMC10799891; doi:10.1038/s41531-024-00636-y)
Supplement: Supplementary file 4 — Supplmentary Data 2 [file 41531_2024_636_MOESM4_ESM.xlsx]

## Sheet: SData 2
Supplementary Data 2. GSEA (Gene Ontology) of genes
Table showing the results of Gene set enrichment analysis (GSEA) of genes (based on ranked fold changes) grouped into Gene Ontology terms (GO). Ontologies include Biological Processes (BP), Molecular Functions (MF) and Cellular Components (CC). For each term, the corresponding ontology, unique GO ID, the name of the term, whether it is significant in PPMI and replicated in ICICLE-PD (FDR <0.05) a…
						PPMI			ICICLE-PD
Ontology	GO ID	Name	Significant in PPMI	Replicated in ICICLE-PD	Direction	NES	P-value	FDR	NES	P-value	FDR
CC	GO:0022626	cytosolic ribosome	Y	Y	Agree	-3.07793	2.76476e-25	2.00722e-22	-2.15707	4.86085e-07	4.0298e-06
CC	GO:0044391	ribosomal subunit	Y	Y	Agree	-2.81042	3.80917e-24	1.38273e-21	-2.21826	2.51527e-10	8.0803e-09
BP	GO:0002181	cytoplasmic translation	Y	Y	Agree	-2.87815	9.74489e-23	5.57018e-19	-2.16317	4.34036e-09	6.56161e-08
MF	GO:0003735	structural constituent of ribosome	Y	Y	Agree	-2.8634	1.30283e-22	1.39534e-19	-2.20625	2.54773e-09	4.6769e-08
CC	GO:0005840	ribosome	Y	Y	Agree	-2.72449	3.21718e-22	7.78558e-20	-2.14286	4.38087e-10	1.25098e-08
CC	GO:0015934	large ribosomal subunit	Y	Y	Agree	-2.6715	2.21334e-15	4.0172e-13	-2.30762	2.44106e-09	4.6769e-08
CC	GO:0022625	cytosolic large ribosomal subunit	Y	Y	Agree	-2.85065	5.84405e-15	8.48555e-13	-2.27162	4.1045e-06	2.51156e-05
CC	GO:0098798	mitochondrial protein-containing complex	Y	Y	Agree	-2.21078	6.7115e-13	8.12091e-11	-1.57251	6.84855e-05	0.000266678
CC	GO:0022627	cytosolic small ribosomal subunit	Y	Y	Agree	-2.71936	2.86617e-12	2.97262e-10	-1.55972	0.0116501	0.0220152
BP	GO:0048525	negative regulation of viral process	Y	Y	Agree	2.56591	6.69494e-11	1.91341e-07	2.22802	9.32072e-09	1.26075e-07
CC	GO:0005743	mitochondrial inner membrane	Y		Agree	-1.91129	8.73578e-11	7.92772e-09	-1.12224	0.116574	0.152854
BP	GO:0051607	defense response to virus	Y	Y	Agree	2.06461	4.71879e-10	8.5558e-07	2.12143	1.81057e-12	2.32658e-10
BP	GO:0140546	defense response to symbiont	Y	Y	Agree	2.05517	5.98726e-10	8.5558e-07	2.11764	3.79467e-12	3.25076e-10
CC	GO:0015935	small ribosomal subunit	Y	Y	Agree	-2.44873	7.36871e-10	5.94409e-08	-1.69136	0.0023875	0.00575404
BP	GO:0042254	ribosome biogenesis	Y	Y	Agree	-2.00571	9.46121e-10	1.08161e-06	-1.8846	1.978e-08	2.31066e-07
MF	GO:0005509	calcium ion binding	Y		Agree	1.83241	1.32472e-09	7.09385e-07	1.16916	0.0918605	0.129715
BP	GO:0045071	negative regulation of viral genome replication	Y	Y	Agree	2.59153	2.06014e-09	1.96263e-06	2.32807	1.07572e-08	1.3823e-07
BP	GO:0002831	regulation of response to biotic stimulus	Y	Y	Agree	1.93183	3.01089e-09	2.45861e-06	1.76048	1.48909e-06	1.01034e-05
BP	GO:0140053	mitochondrial gene expression	Y	Y	Agree	-2.12511	7.26779e-09	5.19284e-06	-1.94013	1.07185e-06	7.87047e-06
CC	GO:0042611	MHC protein complex	Y		Disagree	-2.47013	1.36033e-08	9.87598e-07	1.33589	0.126065	0.162807
BP	GO:0034470	ncRNA processing	Y	Y	Agree	-1.8061	1.37156e-08	8.7109e-06	-1.71343	6.20422e-08	6.37794e-07
BP	GO:0045088	regulation of innate immune response	Y	Y	Agree	2.04487	1.55546e-08	8.88728e-06	1.67997	8.56582e-05	0.000323738
BP	GO:0045069	regulation of viral genome replication	Y	Y	Agree	2.39571	1.71029e-08	8.88728e-06	2.19935	1.54102e-08	1.88591e-07
BP	GO:0006935	chemotaxis	Y	Y	Agree	1.76922	2.68527e-08	1.18069e-05	1.51856	0.000207886	0.000667835
BP	GO:0042330	taxis	Y	Y	Agree	1.76922	2.68527e-08	1.18069e-05	1.51856	0.000207886	0.000667835
BP	GO:1903900	regulation of viral life cycle	Y	Y	Agree	2.1488	4.70377e-08	1.86954e-05	2.21376	1.29027e-09	3.01453e-08
BP	GO:0022613	ribonucleoprotein complex biogenesis	Y	Y	Agree	-1.77179	4.90607e-08	1.86954e-05	-1.61098	1.96049e-06	1.25962e-05
BP	GO:0009615	response to virus	Y	Y	Agree	1.83851	6.17365e-08	2.20554e-05	2.04057	6.83329e-12	4.39039e-10
CC	GO:0005844	polysome	Y	Y	Agree	-2.2983	1.00018e-07	6.36943e-06	-1.58841	0.0112377	0.0213932
CC	GO:0005759	mitochondrial matrix	Y	Y	Agree	-1.73171	1.0528e-07	6.36943e-06	-1.45292	0.000109161	0.000406584
BP	GO:0019079	viral genome replication	Y	Y	Agree	2.11485	1.30236e-07	4.37901e-05	2.12632	2.45861e-08	2.74723e-07
CC	GO:0042788	polysomal ribosome	Y	Y	Agree	-2.40788	1.53787e-07	8.58844e-06	-1.97897	0.000943958	0.00256202
CC	GO:0030667	secretory granule membrane	Y	Y	Agree	1.84572	1.73996e-07	9.02294e-06	1.97092	1.5133e-09	3.24098e-08
BP	GO:0060326	cell chemotaxis	Y	Y	Agree	1.92481	1.78282e-07	5.66146e-05	1.3612	0.0247012	0.0404345
BP	GO:0050792	regulation of viral process	Y	Y	Agree	2.06809	1.95141e-07	5.87066e-05	2.14791	4.69712e-09	6.70644e-08
BP	GO:0030595	leukocyte chemotaxis	Y	Y	Agree	1.98501	2.06247e-07	5.89453e-05	1.41243	0.0134627	0.0245384
BP	GO:0038127	ERBB signaling pathway	Y		Agree	2.14663	3.86629e-07	9.82423e-05	1.42938	0.0321862	0.0504382
BP	GO:0019221	cytokine-mediated signaling pathway	Y	Y	Agree	1.74815	3.92752e-07	9.82423e-05	1.66272	6.01185e-06	3.43343e-05
BP	GO:0097530	granulocyte migration	Y		Agree	2.13395	4.06743e-07	9.82423e-05	1.27781	0.0842541	0.1213
BP	GO:0032103	positive regulation of response to external stimulus	Y	Y	Agree	1.74464	4.22599e-07	9.82423e-05	1.80334	1.23681e-07	1.22254e-06
BP	GO:0007173	epidermal growth factor receptor signaling pathway	Y		Agree	2.24243	4.29681e-07	9.82423e-05	1.3292	0.077147	0.113296
CC	GO:0101002	ficolin-1-rich granule	Y	Y	Agree	1.98872	5.27452e-07	2.55287e-05	1.43592	0.0128034	0.0235033
BP	GO:0006364	rRNA processing	Y	Y	Agree	-1.90124	5.90064e-07	0.000129723	-1.75161	4.4703e-06	2.67178e-05
BP	GO:0002764	immune response-regulating signaling pathway	Y	Y	Agree	1.69306	6.29071e-07	0.000133177	1.88968	1.19293e-09	3.01453e-08
BP	GO:0007169	transmembrane receptor protein tyrosine kinase signaling pathway	Y		Agree	1.63831	6.81992e-07	0.000137495	1.09514	0.225173	0.26668
BP	GO:0032543	mitochondrial translation	Y	Y	Agree	-2.09496	6.97578e-07	0.000137495	-1.8736	3.48971e-05	0.000152009
BP	GO:0019058	viral life cycle	Y	Y	Agree	1.77402	7.84197e-07	0.000149416	1.84221	1.40743e-07	1.33967e-06
BP	GO:0050900	leukocyte migration	Y	Y	Agree	1.78112	9.41667e-07	0.000173631	1.30593	0.0270139	0.0431216
CC	GO:0071556	integral component of lumenal side of endoplasmic reticulum membrane	Y		Disagree	-2.28172	1.72265e-06	7.35674e-05	1.13856	0.294215	0.333098
CC	GO:0098553	lumenal side of endoplasmic reticulum membrane	Y		Disagree	-2.28172	1.72265e-06	7.35674e-05	1.13856	0.294215	0.333098
MF	GO:0042605	peptide antigen binding	Y	Y	Agree	-2.29346	1.81925e-06	0.000649471	-1.78897	0.00634754	0.0137086
CC	GO:0098800	inner mitochondrial membrane protein complex	Y		Agree	-1.97551	1.85225e-06	7.47074e-05	-0.973553	0.490909	0.531246
BP	GO:0002833	positive regulation of response to biotic stimulus	Y	Y	Agree	1.96084	2.17999e-06	0.000389401	1.77312	5.77321e-05	0.000233854
CC	GO:0098576	lumenal side of membrane	Y		Disagree	-2.3003	2.20876e-06	8.4398e-05	1.11157	0.30384	0.341259
BP	GO:0016072	rRNA metabolic process	Y	Y	Agree	-1.79702	2.35299e-06	0.000403178	-1.55752	0.00015682	0.000559761
BP	GO:0002221	pattern recognition receptor signaling pathway	Y	Y	Agree	1.89635	2.39819e-06	0.000403178	2.21078	3.62484e-11	1.86317e-09
BP	GO:0031349	positive regulation of defense response	Y	Y	Agree	1.80487	2.681e-06	0.000437845	1.7953	1.49388e-06	1.01034e-05
BP	GO:0006909	phagocytosis	Y	Y	Agree	1.79596	2.9345e-06	0.000465934	1.89481	5.31766e-08	5.69433e-07
BP	GO:0042058	regulation of epidermal growth factor receptor signaling pathway	Y		Agree	2.19244	3.59886e-06	0.000555975	1.25884	0.141985	0.178
BP	GO:0035455	response to interferon-alpha	Y	Y	Agree	2.27965	3.6993e-06	0.000556452	1.75202	0.00866553	0.0173988
BP	GO:0001819	positive regulation of cytokine production	Y	Y	Agree	1.64757	3.9388e-06	0.000577286	1.75453	1.48386e-07	1.36197e-06
BP	GO:0008033	tRNA processing	Y	Y	Agree	-2.01814	4.15712e-06	0.000594053	-1.71767	0.000284344	0.000865208
CC	GO:0000313	organellar ribosome	Y	Y	Agree	-2.0685	4.16524e-06	0.000143998	-1.8563	0.000310079	0.000915982
CC	GO:0005761	mitochondrial ribosome	Y	Y	Agree	-2.0685	4.16524e-06	0.000143998	-1.8563	0.000310079	0.000915982
BP	GO:1901184	regulation of ERBB signaling pathway	Y		Agree	2.18517	4.49246e-06	0.000626315	1.33896	0.0844854	0.1213
BP	GO:0034340	response to type I interferon	Y	Y	Agree	2.18046	4.6471e-06	0.000632448	2.15185	1.37301e-06	9.80177e-06
BP	GO:0045089	positive regulation of innate immune response	Y	Y	Agree	1.93966	5.17303e-06	0.000678285	1.69208	0.0005844	0.00165045
BP	GO:0040017	positive regulation of locomotion	Y	Y	Agree	1.58992	5.22123e-06	0.000678285	1.43211	0.00149434	0.00391884
BP	GO:0006400	tRNA modification	Y	Y	Agree	-2.07135	5.46534e-06	0.000694219	-1.78815	0.000473424	0.00136708
BP	GO:0002218	activation of innate immune response	Y	Y	Agree	2.16517	6.17045e-06	0.000766746	1.71982	0.00185417	0.00481334
BP	GO:0042273	ribosomal large subunit biogenesis	Y	Y	Agree	-2.103	7.72138e-06	0.000925989	-1.91	0.000153453	0.000555455
BP	GO:0016032	viral process	Y	Y	Agree	1.64527	7.77597e-06	0.000925989	1.73043	1.05927e-06	7.87047e-06
BP	GO:0060337	type I interferon signaling pathway	Y	Y	Agree	2.16272	8.4683e-06	0.000969453	2.07666	7.27546e-06	3.8954e-05
BP	GO:0071621	granulocyte chemotaxis	Y		Agree	2.12218	8.50246e-06	0.000969453	1.29871	0.0959302	0.133265
BP	GO:1990266	neutrophil migration	Y		Agree	2.03581	8.64977e-06	0.000969453	1.26143	0.114327	0.150677
BP	GO:0050778	positive regulation of immune response	Y	Y	Agree	1.57125	9.07467e-06	0.000997515	1.63932	1.57254e-06	1.03626e-05
BP	GO:0097529	myeloid leukocyte migration	Y	Y	Agree	1.86404	9.54784e-06	0.00102973	1.46516	0.00700044	0.0146269
BP	GO:0030335	positive regulation of cell migration	Y	Y	Agree	1.60965	1.0549e-05	0.00111663	1.40053	0.00287716	0.00672209
BP	GO:2000147	positive regulation of cell motility	Y	Y	Agree	1.59458	1.09316e-05	0.00113609	1.39851	0.00248778	0.00591998
BP	GO:0006399	tRNA metabolic process	Y	Y	Agree	-1.80984	1.28533e-05	0.00131195	-1.72797	5.8236e-05	0.000233854
BP	GO:0006639	acylglycerol metabolic process	Y		Agree	2.02121	1.31608e-05	0.00131977	1.29082	0.0946143	0.132151
BP	GO:0006641	triglyceride metabolic process	Y		Agree	2.03833	1.38557e-05	0.0013655	1.25749	0.123308	0.160052
CC	GO:0000315	organellar large ribosomal subunit	Y	Y	Agree	-2.07814	1.4919e-05	0.00047092	-1.74924	0.00651452	0.0138366
CC	GO:0005762	mitochondrial large ribosomal subunit	Y	Y	Agree	-2.07814	1.4919e-05	0.00047092	-1.74924	0.00651452	0.0138366
BP	GO:0001510	RNA methylation	Y	Y	Agree	-1.99467	1.65626e-05	0.00160461	-1.95231	7.40977e-05	0.000284226
BP	GO:0071357	cellular response to type I interferon	Y	Y	Agree	2.11565	1.7066e-05	0.00162582	2.13828	9.37377e-07	7.30018e-06
BP	GO:0060759	regulation of response to cytokine stimulus	Y	Y	Agree	1.86436	1.74732e-05	0.00163733	1.76306	0.000203637	0.000667835
BP	GO:0034341	response to interferon-gamma	Y		Agree	1.94431	1.99905e-05	0.001843	1.32835	0.072238	0.106696
BP	GO:0001959	regulation of cytokine-mediated signaling pathway	Y	Y	Agree	1.87841	2.5208e-05	0.00228713	1.7391	0.000175657	0.000601918
BP	GO:0006638	neutral lipid metabolic process	Y		Agree	1.95285	2.60135e-05	0.00232333	1.25886	0.114327	0.150677
BP	GO:0018212	peptidyl-tyrosine modification	Y		Agree	1.62565	3.52459e-05	0.00309947	1.0682	0.304079	0.341259
BP	GO:0002478	antigen processing and presentation of exogenous peptide antigen	Y		Disagree	-2.09131	3.72532e-05	0.00322635	1.47483	0.0536585	0.0820848
BP	GO:0019884	antigen processing and presentation of exogenous antigen	Y		Disagree	-2.09251	3.95322e-05	0.00337262	1.38472	0.0780031	0.113902
BP	GO:0098742	cell-cell adhesion via plasma-membrane adhesion molecules	Y		Agree	1.78346	4.33237e-05	0.00364174	1.1236	0.232558	0.274163
BP	GO:0002253	activation of immune response	Y	Y	Agree	1.60432	4.55146e-05	0.00375856	1.58167	0.000188663	0.000637978
BP	GO:0030593	neutrophil chemotaxis	Y		Agree	1.99792	4.60286e-05	0.00375856	1.25609	0.122754	0.160052
MF	GO:0008173	RNA methyltransferase activity	Y	Y	Agree	-1.98323	4.87721e-05	0.0130587	-1.86238	0.000551623	0.00157519
BP	GO:0009611	response to wounding	Y	Y	Agree	1.52486	5.01614e-05	0.00403835	1.4619	0.000465729	0.00136014
BP	GO:0042742	defense response to bacterium	Y	Y	Agree	1.70261	5.13504e-05	0.00407665	2.28954	2.09975e-14	5.39636e-12
BP	GO:0048002	antigen processing and presentation of peptide antigen	Y		Disagree	-2.01126	5.5286e-05	0.00432897	1.19961	0.199688	0.240938
BP	GO:0030488	tRNA methylation	Y	Y	Agree	-2.0655	6.22506e-05	0.00480844	-1.76243	0.00421106	0.00941081
BP	GO:0042554	superoxide anion generation	Y		Agree	2.15368	6.43634e-05	0.00490535	1.50089	0.0541872	0.082403
BP	GO:0006887	exocytosis	Y	Y	Agree	1.59181	6.67938e-05	0.0050236	1.37455	0.011743	0.0220289
MF	GO:0023026	MHC class II protein complex binding	Y		Disagree	-2.07818	6.78607e-05	0.0145358	1.80806	0.00371582	0.00852648
BP	GO:0002399	MHC class II protein complex assembly	Y		Disagree	-2.11065	6.86788e-05	0.00503292	1.82386	0.00125852	0.00333443
BP	GO:0002503	peptide antigen assembly with MHC class II protein complex	Y		Disagree	-2.11065	6.86788e-05	0.00503292	1.82386	0.00125852	0.00333443
BP	GO:0062208	positive regulation of pattern recognition receptor signaling pathway	Y	Y	Agree	2.07804	7.72657e-05	0.00559052	2.10294	1.10087e-05	5.23931e-05
BP	GO:0018108	peptidyl-tyrosine phosphorylation	Y		Agree	1.58503	7.97082e-05	0.00569515	1.0614	0.315204	0.34917
BP	GO:0045123	cellular extravasation	Y	Y	Agree	2.01118	8.10947e-05	0.00572268	1.51626	0.0124868	0.0232545
BP	GO:1901186	positive regulation of ERBB signaling pathway	Y		Agree	2.07821	8.61144e-05	0.00600281	1.19838	0.216749	0.260301
BP	GO:0050727	regulation of inflammatory response	Y	Y	Agree	1.59528	8.96699e-05	0.00617534	1.53444	0.000751758	0.00207744
CC	GO:0042613	MHC class II protein complex	Y		Disagree	-2.09582	9.02006e-05	0.00272857	1.89616	0.00025149	0.000778711
BP	GO:0042274	ribosomal small subunit biogenesis	Y	Y	Agree	-1.91057	9.74782e-05	0.00663316	-2.07943	1.81933e-05	8.20292e-05
CC	GO:0061702	inflammasome complex	Y	Y	Agree	2.10692	0.000104817	0.0030439	1.8794	0.000947049	0.00256202
MF	GO:0019843	rRNA binding	Y	Y	Agree	-1.94274	0.00011808	0.0210772	-1.71931	0.00280864	0.00662219
BP	GO:0001960	negative regulation of cytokine-mediated signaling pathway	Y	Y	Agree	1.95415	0.000130194	0.00875513	1.90317	0.000161187	0.000567467
CC	GO:0070820	tertiary granule	Y	Y	Agree	1.74008	0.000130605	0.0036469	2.22897	4.39254e-11	1.88147e-09
BP	GO:0032757	positive regulation of interleukin-8 production	Y	Y	Agree	1.96665	0.000141801	0.00942479	1.80091	0.00209128	0.00533369
CC	GO:1904813	ficolin-1-rich granule lumen	Y		Agree	1.77263	0.000144038	0.00387303	1.04941	0.366897	0.404688
BP	GO:0045742	positive regulation of epidermal growth factor receptor signaling pathway	Y		Agree	2.04525	0.000148706	0.00977015	1.16655	0.241042	0.281581
MF	GO:0030545	signaling receptor regulator activity	Y	Y	Agree	1.57572	0.000158843	0.0227955	1.42859	0.00914721	0.0180833
MF	GO:0005543	phospholipid binding	Y	Y	Agree	1.50587	0.000170275	0.0227955	1.30874	0.017045	0.0295984
BP	GO:0042060	wound healing	Y		Agree	1.50377	0.000171861	0.0111632	1.26214	0.0339806	0.0529273
BP	GO:0045953	negative regulation of natural killer cell mediated cytotoxicity	Y		Disagree	-2.03921	0.000194578	0.0124967	0.909538	0.568761	0.601529
BP	GO:0035456	response to interferon-beta	Y	Y	Agree	2.01869	0.000200772	0.0127513	1.76369	0.00462175	0.0102396
BP	GO:0060338	regulation of type I interferon-mediated signaling pathway	Y	Y	Agree	2.03506	0.00021605	0.0135708	2.02699	0.000168002	0.000583465
MF	GO:0140101	catalytic activity, acting on a tRNA	Y	Y	Agree	-1.75782	0.000216776	0.0241232	-1.53939	0.00217404	0.0053724
CC	GO:0033116	endoplasmic reticulum-Golgi intermediate compartment membrane	Y		Disagree	1.87183	0.000223458	0.00579395	-1.15798	0.223214	0.265584
MF	GO:0008175	tRNA methyltransferase activity	Y	Y	Agree	-2.02079	0.00022524	0.0241232	-1.71774	0.00735956	0.0152533
BP	GO:0031342	negative regulation of cell killing	Y		Agree	-1.99387	0.000227381	0.0138813	-0.943553	0.510152	0.544021
BP	GO:0001911	negative regulation of leukocyte mediated cytotoxicity	Y		Agree	-2.01181	0.000228235	0.0138813	-0.954137	0.498747	0.536309
BP	GO:0090066	regulation of anatomical structure size	Y		Agree	1.48036	0.000228279	0.0138813	1.21612	0.07109	0.105608
MF	GO:0048027	mRNA 5'-UTR binding	Y		Agree	-2.03499	0.000248232	0.0241562	-0.623859	0.952854	0.960327
BP	GO:0045055	regulated exocytosis	Y	Y	Agree	1.63644	0.000252462	0.0151902	1.51812	0.00416209	0.00938297
BP	GO:0071375	cellular response to peptide hormone stimulus	Y	Y	Agree	1.56067	0.00026744	0.0159238	1.34922	0.0286653	0.0454751
MF	GO:0015373	anion:sodium symporter activity	Y		Agree	1.99407	0.000270658	0.0241562	0.781263	0.766187	0.797207
CC	GO:0101003	ficolin-1-rich granule membrane	Y	Y	Agree	1.90045	0.000282399	0.00706971	1.58387	0.0126218	0.0233367
BP	GO:0002443	leukocyte mediated immunity	Y	Y	Agree	1.45688	0.000319419	0.0188227	1.77014	2.62841e-07	2.32931e-06
BP	GO:0007156	homophilic cell adhesion via plasma membrane adhesion molecules	Y		Disagree	1.77843	0.00033987	0.0198235	-1.23116	0.130719	0.166311
BP	GO:0000959	mitochondrial RNA metabolic process	Y	Y	Agree	-1.90324	0.000370077	0.0213673	-1.72212	0.00801433	0.0164775
BP	GO:0033002	muscle cell proliferation	Y		Agree	1.67129	0.000380192	0.0214657	1.24574	0.102319	0.140621
BP	GO:0002716	negative regulation of natural killer cell mediated immunity	Y		Disagree	-2.04375	0.000381811	0.0214657	0.876036	0.650927	0.68281
CC	GO:0005811	lipid droplet	Y		Agree	1.84883	0.000384715	0.0093101	1.23617	0.137427	0.173131
BP	GO:0002396	MHC protein complex assembly	Y		Disagree	-1.99041	0.000386804	0.0214657	1.65424	0.0149349	0.0266507
BP	GO:0002501	peptide antigen assembly with MHC protein complex	Y		Disagree	-1.99041	0.000386804	0.0214657	1.65424	0.0149349	0.0266507
CC	GO:0031227	intrinsic component of endoplasmic reticulum membrane	Y		Agree	-1.67836	0.00039811	0.00932348	-1.08626	0.234657	0.275374
MF	GO:0070851	growth factor receptor binding	Y		Agree	1.78199	0.000421407	0.0347174	0.977848	0.491971	0.531246
BP	GO:0070269	pyroptosis	Y	Y	Agree	2.05209	0.000440109	0.0240816	1.83768	0.00220451	0.00539579
BP	GO:0051384	response to glucocorticoid	Y		Agree	1.78978	0.000442367	0.0240816	1.19006	0.174286	0.214313
CC	GO:0030176	integral component of endoplasmic reticulum membrane	Y		Agree	-1.70617	0.000462815	0.0105001	-1.05045	0.284173	0.326037
BP	GO:0051046	regulation of secretion	Y	Y	Agree	1.43357	0.000462959	0.0249648	1.40573	0.00239565	0.00575404
BP	GO:0043410	positive regulation of MAPK cascade	Y	Y	Agree	1.46863	0.000505488	0.0270035	1.31373	0.0263106	0.0425272
CC	GO:0019814	immunoglobulin complex	Y	Y	Agree	1.8483	0.000505796	0.0111275	2.38345	9.18534e-11	3.37233e-09
MF	GO:0016849	phosphorus-oxygen lyase activity	Y		Agree	2.03739	0.00050845	0.0388965	1.41831	0.0860034	0.122794
BP	GO:0006779	porphyrin-containing compound biosynthetic process	Y	Y	Agree	-1.93586	0.000535891	0.0278922	-1.70743	0.00833997	0.016877
BP	GO:0033014	tetrapyrrole biosynthetic process	Y	Y	Agree	-1.93586	0.000535891	0.0278922	-1.70743	0.00833997	0.016877
BP	GO:0048589	developmental growth	Y		Agree	1.40727	0.000536764	0.0278922	1.16172	0.105386	0.143296
BP	GO:0006801	superoxide metabolic process	Y	Y	Agree	1.85292	0.000546758	0.0281328	1.55705	0.0164289	0.0287226
BP	GO:1901653	cellular response to peptide	Y	Y	Agree	1.51419	0.000551623	0.0281328	1.41261	0.00696398	0.0146269
BP	GO:0050771	negative regulation of axonogenesis	Y		Agree	1.87146	0.000556159	0.0281328	1.27202	0.152381	0.189188
CC	GO:0031012	extracellular matrix	Y	Y	Agree	1.47636	0.000575512	0.0122889	1.68398	1.14182e-05	5.24014e-05
MF	GO:0008146	sulfotransferase activity	Y		Disagree	1.91973	0.000583449	0.0416583	-1.42505	0.0647668	0.0973396
CC	GO:0005911	cell-cell junction	Y		Agree	1.42954	0.000616116	0.01278	1.22828	0.056872	0.0859771
BP	GO:0051961	negative regulation of nervous system development	Y		Agree	1.72561	0.000625548	0.03104	1.27553	0.107143	0.144166
BP	GO:0071346	cellular response to interferon-gamma	Y		Agree	1.81751	0.000628599	0.03104	1.29088	0.103348	0.141279
BP	GO:0032612	interleukin-1 production	Y	Y	Agree	1.77083	0.000635354	0.03104	1.97371	8.97943e-06	4.52493e-05
BP	GO:0032652	regulation of interleukin-1 production	Y	Y	Agree	1.77083	0.000635354	0.03104	1.97371	8.97943e-06	4.52493e-05
BP	GO:2000193	positive regulation of fatty acid transport	Y	Y	Agree	1.99903	0.000641155	0.031058	1.61271	0.020057	0.0341367
MF	GO:0030546	signaling receptor activator activity	Y	Y	Agree	1.55706	0.000648947	0.0434389	1.42111	0.00894199	0.0178147
CC	GO:0012507	ER to Golgi transport vesicle membrane	Y		Disagree	-1.90791	0.000656758	0.0132446	1.30204	0.130503	0.166311
BP	GO:0043299	leukocyte degranulation	Y		Agree	1.84071	0.000660077	0.0317059	1.19662	0.18552	0.225966
BP	GO:0032930	positive regulation of superoxide anion generation	Y	Y	Agree	2.02068	0.000682772	0.0323627	1.66446	0.00954148	0.0184373
BP	GO:0099537	trans-synaptic signaling	Y	Y	Agree	1.4099	0.000685075	0.0323627	1.62285	1.07294e-05	5.20275e-05
BP	GO:0031960	response to corticosteroid	Y		Agree	1.75615	0.000693395	0.0324873	1.23359	0.128453	0.165062
MF	GO:0033293	monocarboxylic acid binding	Y		Agree	1.91098	0.000703688	0.0443324	0.782663	0.797806	0.816877
BP	GO:0034123	positive regulation of toll-like receptor signaling pathway	Y	Y	Agree	1.91671	0.000722564	0.0335787	1.99332	0.000204447	0.000667835
BP	GO:0060760	positive regulation of response to cytokine stimulus	Y	Y	Agree	1.83335	0.000779429	0.0352221	1.51913	0.0218226	0.0363805
BP	GO:0060627	regulation of vesicle-mediated transport	Y	Y	Agree	1.42121	0.000780987	0.0352221	1.50281	0.000227743	0.000713781
BP	GO:0033108	mitochondrial respiratory chain complex assembly	Y		Disagree	-1.69472	0.000784729	0.0352221	0.789826	0.859195	0.874297
BP	GO:0042773	ATP synthesis coupled electron transport	Y		Disagree	-1.70906	0.000788739	0.0352221	1.10164	0.272993	0.314615
BP	GO:0042775	mitochondrial ATP synthesis coupled electron transport	Y		Disagree	-1.70906	0.000788739	0.0352221	1.10164	0.272993	0.314615
BP	GO:0060761	negative regulation of response to cytokine stimulus	Y	Y	Agree	1.81814	0.000797726	0.0353473	1.84	0.000706855	0.00197458
CC	GO:0045177	apical part of cell	Y		Agree	1.50164	0.000824293	0.016174	1.13662	0.178571	0.218537
CC	GO:0072562	blood microparticle	Y	Y	Agree	1.7467	0.000859493	0.0164208	1.94074	1.97382e-05	8.74605e-05
MF	GO:0048018	receptor ligand activity	Y	Y	Agree	1.56945	0.000863157	0.0489917	1.4267	0.00935347	0.0182629
BP	GO:0006783	heme biosynthetic process	Y	Y	Agree	-1.89163	0.000866594	0.0379819	-1.71329	0.0136817	0.024762
MF	GO:0005539	glycosaminoglycan binding	Y	Y	Agree	1.65865	0.000869133	0.0489917	1.78774	0.000136895	0.0005026
BP	GO:0006968	cellular defense response	Y		Agree	1.86081	0.000870475	0.0379819	1.33141	0.105939	0.143296
BP	GO:0099536	synaptic signaling	Y	Y	Agree	1.39403	0.00087889	0.0380586	1.60305	5.7198e-06	3.34089e-05
BP	GO:0002275	myeloid cell activation involved in immune response	Y		Agree	1.70033	0.000888528	0.0381867	1.29855	0.0929204	0.130495
BP	GO:0071260	cellular response to mechanical stimulus	Y		Agree	1.81534	0.000917601	0.0391418	1.3706	0.0661538	0.0988462
BP	GO:0019886	antigen processing and presentation of exogenous peptide antigen via MHC class II	Y		Disagree	-1.94872	0.000935347	0.0395052	1.70384	0.00938017	0.0182629
BP	GO:0006911	phagocytosis, engulfment	Y	Y	Agree	1.78438	0.000948482	0.0395052	2.04313	2.31176e-06	1.44908e-05
BP	GO:0042255	ribosome assembly	Y	Y	Agree	-1.85281	0.000950944	0.0395052	-2.11693	5.06455e-05	0.000209934
BP	GO:0071674	mononuclear cell migration	Y		Agree	1.62889	0.000953766	0.0395052	1.0142	0.441576	0.480869
BP	GO:0021799	cerebral cortex radially oriented cell migration	Y		Disagree	1.99395	0.000965674	0.0397108	-0.94023	0.517766	0.549859
CC	GO:0098857	membrane microdomain	Y	Y	Agree	1.47866	0.000977462	0.0179104	1.34443	0.0219415	0.0363805
MF	GO:0005230	extracellular ligand-gated ion channel activity			Agree	1.89811	0.000978837	0.0524167	1.17939	0.217822	0.260373
CC	GO:0030312	external encapsulating structure	Y	Y	Agree	1.46724	0.000986798	0.0179104	1.69236	1.12188e-05	5.24014e-05
BP	GO:0050730	regulation of peptidyl-tyrosine phosphorylation	Y		Agree	1.56623	0.00100054	0.0408508	1.0307	0.387483	0.425569
BP	GO:0002224	toll-like receptor signaling pathway	Y	Y	Agree	1.66351	0.00103311	0.0418812	2.04267	4.60136e-07	3.94183e-06
BP	GO:0006626	protein targeting to mitochondrion	Y	Y	Agree	-1.67298	0.00104889	0.0422214	-1.56952	0.00394427	0.00897059
CC	GO:0005793	endoplasmic reticulum-Golgi intermediate compartment	Y		Agree	1.64918	0.0010531	0.0186475	0.795903	0.86069	0.874297
BP	GO:0003013	circulatory system process	Y	Y	Agree	1.41372	0.00106294	0.0424879	1.39945	0.00543042	0.0118273
MF	GO:0005523	tropomyosin binding			Disagree	-1.91944	0.00106821	0.0544785	1.42208	0.0882883	0.12536
BP	GO:0090322	regulation of superoxide metabolic process	Y	Y	Agree	1.893	0.00107095	0.0425106	1.70021	0.00998533	0.019151
BP	GO:2000191	regulation of fatty acid transport	Y	Y	Agree	1.88986	0.00111098	0.043659	1.64859	0.0164204	0.0287226
BP	GO:0061097	regulation of protein tyrosine kinase activity	Y		Agree	1.71529	0.00111515	0.043659	0.824595	0.786982	0.813955
MF	GO:0015079	potassium ion transmembrane transporter activity			Agree	1.77501	0.0011516	0.0559372	1.08784	0.314159	0.34917
BP	GO:0042744	hydrogen peroxide catabolic process	Y		Agree	-1.89286	0.00116763	0.0454025	-1.32028	0.145363	0.181351
BP	GO:0045596	negative regulation of cell differentiation	Y	Y	Agree	1.39914	0.00118287	0.0456605	1.23885	0.0300578	0.0473918
BP	GO:0032611	interleukin-1 beta production	Y	Y	Agree	1.73564	0.00119823	0.0456605	1.90916	3.92505e-05	0.000165367
BP	GO:0032651	regulation of interleukin-1 beta production	Y	Y	Agree	1.73564	0.00119823	0.0456605	1.90916	3.92505e-05	0.000165367
MF	GO:0005504	fatty acid binding			Disagree	1.95198	0.00120127	0.0559372	-0.886667	0.619289	0.652284
BP	GO:1901998	toxin transport	Y		Agree	1.86657	0.00130834	0.0495262	0.785715	0.788618	0.813955
BP	GO:0008286	insulin receptor signaling pathway	Y		Agree	1.65465	0.00132756	0.0499195	1.02377	0.394548	0.431484
BP	GO:0008356	asymmetric cell division	Y		Disagree	1.98221	0.00133619	0.0499195	-0.955192	0.506053	0.541899
CC	GO:0016324	apical plasma membrane	Y		Agree	1.46074	0.00136628	0.0236171	1.07423	0.290488	0.331802
BP	GO:0019882	antigen processing and presentation			Disagree	-1.64915	0.00136825	0.050785	1.37341	0.0504323	0.0776113
BP	GO:0044057	regulation of system process			Agree	1.41498	0.00138983	0.0511972	1.16851	0.114286	0.150677
MF	GO:0003953	NAD+ nucleosidase activity		Y	Agree	1.93979	0.00139427	0.0564617	1.81115	0.00213763	0.00533369
MF	GO:0050135	NAD(P)+ nucleosidase activity		Y	Agree	1.93979	0.00139427	0.0564617	1.81115	0.00213763	0.00533369
MF	GO:0061809	NAD+ nucleotidase, cyclic ADP-ribose generating		Y	Agree	1.93979	0.00139427	0.0564617	1.81115	0.00213763	0.00533369
BP	GO:0007268	chemical synaptic transmission		Y	Agree	1.39087	0.00140622	0.0511972	1.61692	6.3384e-06	3.46589e-05
BP	GO:0098916	anterograde trans-synaptic signaling		Y	Agree	1.39087	0.00140622	0.0511972	1.61692	6.3384e-06	3.46589e-05
MF	GO:0005125	cytokine activity		Y	Agree	1.6505	0.0014234	0.0564617	1.46414	0.0235714	0.0388324
BP	GO:0008015	blood circulation		Y	Agree	1.43168	0.00143951	0.0520185	1.39902	0.00529749	0.0116364
BP	GO:0021543	pallium development			Agree	1.58073	0.00144698	0.0520185	0.848784	0.795862	0.816877
MF	GO:0003725	double-stranded RNA binding		Y	Agree	1.70999	0.00148527	0.0568114	1.86838	0.000223206	0.000708196
BP	GO:0010842	retina layer formation			Agree	1.89393	0.00149457	0.0520992	1.30939	0.156475	0.193337
BP	GO:0062207	regulation of pattern recognition receptor signaling pathway		Y	Agree	1.70491	0.00149841	0.0520992	1.95048	8.23299e-06	4.31812e-05
BP	GO:0002688	regulation of leukocyte chemotaxis		Y	Agree	1.68707	0.00150205	0.0520992	1.45157	0.0210147	0.0352992
BP	GO:0002283	neutrophil activation involved in immune response		Y	Agree	1.93357	0.00150505	0.0520992	1.65978	0.0177134	0.0303489
BP	GO:0032303	regulation of icosanoid secretion			Agree	1.95054	0.00150854	0.0520992	1.40368	0.0989583	0.136733
BP	GO:0035150	regulation of tube size			Agree	1.70111	0.00151328	0.0520992	1.23174	0.132847	0.168185
BP	GO:0002768	immune response-regulating cell surface receptor signaling pathway		Y	Agree	1.44106	0.00151549	0.0520992	1.57359	0.000286158	0.000865208
BP	GO:0032869	cellular response to insulin stimulus			Agree	1.55089	0.00152801	0.0520992	1.08765	0.27038	0.314424
BP	GO:0002758	innate immune response-activating signal transduction		Y	Agree	1.95303	0.00153126	0.0520992	1.80398	0.00322179	0.00745945
MF	GO:0015296	anion:cation symporter activity			Agree	1.9118	0.00154419	0.0570286	1.10941	0.313233	0.34917
CC	GO:0045121	membrane raft	Y	Y	Agree	1.4589	0.00156132	0.0261626	1.34958	0.0150364	0.0266507
BP	GO:0002274	myeloid leukocyte activation		Y	Agree	1.54119	0.00156987	0.0527377	1.85247	6.77049e-07	5.43755e-06
BP	GO:0002755	MyD88-dependent toll-like receptor signaling pathway		Y	Agree	1.8638	0.00157698	0.0527377	1.55472	0.0269537	0.0431216
BP	GO:0003018	vascular process in circulatory system			Agree	1.53941	0.0015777	0.0527377	1.29234	0.048583	0.0752158
BP	GO:0043405	regulation of MAP kinase activity			Agree	1.57461	0.00160739	0.0531984	1.15351	0.197011	0.238829
BP	GO:0007176	regulation of epidermal growth factor-activated receptor activity			Agree	1.85245	0.00161141	0.0531984	0.834527	0.69616	0.727289
MF	GO:0015378	sodium:chloride symporter activity			Agree	1.89057	0.00161141	0.0575274	0.501407	0.978182	0.978182
CC	GO:0070069	cytochrome complex	Y		Agree	-1.86397	0.00161532	0.0261626	-0.673011	0.927835	0.938794
CC	GO:0062023	collagen-containing extracellular matrix	Y	Y	Agree	1.50183	0.00162165	0.0261626	1.67593	6.14151e-05	0.000242826
BP	GO:0009612	response to mechanical stimulus		Y	Agree	1.51481	0.0016258	0.0531984	1.39842	0.025639	0.0417039
BP	GO:0032755	positive regulation of interleukin-6 production		Y	Agree	1.71943	0.00164187	0.0531984	1.97339	9.71643e-06	4.80216e-05
BP	GO:0032928	regulation of superoxide anion generation		Y	Agree	1.94213	0.0016463	0.0531984	1.65895	0.0177134	0.0303489
BP	GO:0009060	aerobic respiration			Disagree	-1.57147	0.00164733	0.0531984	0.758892	0.959569	0.963317
BP	GO:0050768	negative regulation of neurogenesis			Agree	1.67685	0.001676	0.0538202	1.26312	0.114327	0.150677
CC	GO:0031983	vesicle lumen	Y	Y	Agree	1.44696	0.00169635	0.0262032	1.94571	3.0585e-09	4.91272e-08
CC	GO:0060205	cytoplasmic vesicle lumen	Y	Y	Agree	1.44696	0.00169635	0.0262032	1.94571	3.0585e-09	4.91272e-08
BP	GO:0046148	pigment biosynthetic process		Y	Agree	-1.82782	0.00169809	0.054225	-1.58551	0.0203646	0.0344322
MF	GO:0048306	calcium-dependent protein binding			Agree	1.74686	0.00170592	0.0589369	1.35325	0.0826833	0.120054
BP	GO:0017157	regulation of exocytosis			Agree	1.53882	0.00172504	0.0547796	1.34811	0.0368349	NA
CC	GO:0034774	secretory granule lumen	Y		Agree	1.4629	0.00177081	0.0267836	1.93678	4.05993e-09	NA
BP	GO:0019646	aerobic electron transport chain			Disagree	-1.71542	0.00182124	0.0575151	1.17123	0.205499	NA
BP	GO:0045745	positive regulation of G protein-coupled receptor signaling pathway			Disagree	1.90657	0.00185567	0.0582803	-0.901536	0.584475	NA
BP	GO:0048858	cell projection morphogenesis			Agree	1.3424	0.00189435	0.0589744	1.21469	0.0499419	NA
CC	GO:0031143	pseudopodium	Y		Agree	1.90358	0.00189579	0.0280887	0.865286	0.651079	NA
BP	GO:0002495	antigen processing and presentation of peptide antigen via MHC class II			Disagree	-1.82605	0.00189841	0.0589744	1.68759	0.0110116	NA
BP	GO:0006119	oxidative phosphorylation			Disagree	-1.62131	0.00193085	0.059658	0.953718	0.562327	NA
BP	GO:1901652	response to peptide			Agree	1.4087	0.00194431	0.0596691	1.39178	0.00664295	NA
BP	GO:0045741	positive regulation of epidermal growth factor-activated receptor activity			Agree	1.86568	0.00195209	0.0596691	1.34805	0.129091	NA
BP	GO:0006123	mitochondrial electron transport, cytochrome c to oxygen			Agree	-1.90845	0.00197675	0.0601015	-1.41432	0.101205	NA
CC	GO:0071682	endocytic vesicle lumen	Y		Disagree	-1.90826	0.00197675	0.0287024	1.6918	0.0113493	NA
MF	GO:0008757	S-adenosylmethionine-dependent methyltransferase activity			Agree	-1.56626	0.00203914	0.0682473	-1.09941	0.234201	NA
BP	GO:1902229	regulation of intrinsic apoptotic signaling pathway in response to DNA damage			Agree	-1.83013	0.00207257	0.0626815	-0.884623	0.623077	NA
BP	GO:0002220	innate immune response activating cell surface receptor signaling pathway			Agree	1.89925	0.00210536	0.0633381	1.80515	0.00314741	NA
BP	GO:0002507	tolerance induction			Agree	-1.87669	0.00211704	0.0633559	-1.15064	0.25062	NA
MF	GO:0015377	cation:chloride symporter activity			Agree	1.94359	0.00213672	0.0693462	1.062	0.390492	NA
CC	GO:0005746	mitochondrial respirasome	Y		Disagree	-1.65966	0.00213798	0.0304348	1.20204	0.157817	NA
BP	GO:0032637	interleukin-8 production			Agree	1.73704	0.00214639	0.0637831	1.84114	0.000109975	NA
BP	GO:0032677	regulation of interleukin-8 production			Agree	1.7215	0.00216168	0.0637831	1.84114	0.000109975	NA
BP	GO:0035268	protein mannosylation			Agree	-1.83659	0.00216479	0.0637831	-1.76205	0.00598691	NA
BP	GO:0099024	plasma membrane invagination			Agree	1.71606	0.00220256	0.0642862	2.05963	7.99016e-07	NA
BP	GO:0035296	regulation of tube diameter			Agree	1.66956	0.0022156	0.0642862	1.21931	0.147016	NA
BP	GO:0097746	blood vessel diameter maintenance			Agree	1.66956	0.0022156	0.0642862	1.21931	0.147016	NA
MF	GO:0016782	transferase activity, transferring sulphur-containing groups			Disagree	1.72091	0.00222904	0.0702149	-1.4949	0.0459838	NA
BP	GO:0006940	regulation of smooth muscle contraction			Agree	1.75502	0.00227368	0.0656382	0.902574	0.605965	NA
BP	GO:0051092	positive regulation of NF-kappaB transcription factor activity			Agree	1.56287	0.00233221	0.0665763	1.66448	0.000196463	NA
BP	GO:0002381	immunoglobulin production involved in immunoglobulin-mediated immune response			Disagree	-1.7084	0.00234015	0.0665763	1.31241	0.0874233	NA
BP	GO:1904424	regulation of GTP binding			Agree	-1.83111	0.00234982	0.0665763	-1.67739	0.0192988	NA
BP	GO:0022029	telencephalon cell migration			Agree	1.74658	0.00235276	0.0665763	0.931255	0.574639	NA
BP	GO:0048661	positive regulation of smooth muscle cell proliferation			Agree	1.70477	0.00236853	0.0666922	1.25797	0.13273	NA
BP	GO:0006959	humoral immune response			Disagree	-1.53626	0.00242069	0.0675602	1.95306	4.66335e-07	NA
BP	GO:0043312	neutrophil degranulation			Agree	1.84663	0.00243409	0.0675602	1.75747	0.00200868	NA
BP	GO:0030517	negative regulation of axon extension			Agree	1.79077	0.00243481	0.0675602	1.16139	0.246732	NA
BP	GO:0019731	antibacterial humoral response			Disagree	-1.79526	0.00245572	0.0677198	1.90645	0.000470985	NA
CC	GO:0070469	respirasome	Y		Disagree	-1.63213	0.00245584	0.0342873	1.13563	0.237956	NA
MF	GO:1901681	sulfur compound binding			Agree	1.51802	0.00246545	0.0749157	1.39373	0.0144358	NA
BP	GO:0060339	negative regulation of type I interferon-mediated signaling pathway			Agree	1.92692	0.00248956	0.0677198	1.85239	0.00119818	NA
BP	GO:0097502	mannosylation			Agree	-1.81421	0.00249056	0.0677198	-1.89309	0.00142223	NA
BP	GO:0071417	cellular response to organonitrogen compound			Agree	1.33924	0.00250436	0.0677198	1.22668	0.0415704	NA
BP	GO:0007007	inner mitochondrial membrane organization			Agree	-1.77431	0.00250644	0.0677198	-1.47885	0.056727	NA
BP	GO:0032731	positive regulation of interleukin-1 beta production			Agree	1.7208	0.00251273	0.0677198	1.91464	0.000176766	NA
BP	GO:0001916	positive regulation of T cell mediated cytotoxicity			Agree	-1.85067	0.0025235	0.0677198	-1.28756	0.152455	NA
BP	GO:0000027	ribosomal large subunit assembly			Agree	-1.86543	0.00254463	0.0679678	-1.91904	0.00144698	NA
BP	GO:0030900	forebrain development			Agree	1.43684	0.00257176	0.0682855	0.978298	0.520356	NA
MF	GO:0042287	MHC protein binding			Agree	-1.81581	0.00257631	0.0749157	-1.62827	0.0295736	NA
BP	GO:0019883	antigen processing and presentation of endogenous antigen			Agree	-1.82008	0.00258042	0.0682855	-1.69773	0.0171559	NA
MF	GO:0009975	cyclase activity			Agree	1.87964	0.00261273	0.0749157	1.53018	0.0365018	NA
BP	GO:0007409	axonogenesis			Agree	1.42258	0.00261391	0.0688531	1.18959	0.110285	NA
MF	GO:0036041	long-chain fatty acid binding			Agree	1.87013	0.00265807	0.0749157	0.865298	0.6337	NA
BP	GO:0007188	adenylate cyclase-modulating G protein-coupled receptor signaling pathway			Agree	1.58007	0.0026756	0.0701546	1.32375	0.0457064	NA
BP	GO:0020027	hemoglobin metabolic process			Agree	-1.81603	0.00268792	0.0701559	-1.20853	0.237443	NA
CC	GO:0042101	T cell receptor complex	Y		Agree	-1.61889	0.00277811	0.0380549	-2.45478	2.08883e-10	NA
MF	GO:0008168	methyltransferase activity			Agree	-1.49689	0.00277999	0.0763429	-1.14228	0.143426	NA
BP	GO:0003012	muscle system process			Agree	1.4073	0.00279422	0.0725988	1.30316	0.0309591	NA
BP	GO:0032305	positive regulation of icosanoid secretion			Agree	1.86838	0.00284847	0.0736734	1.35983	0.120567	NA
BP	GO:0021987	cerebral cortex development			Agree	1.64847	0.00287368	0.0739429	0.842712	0.759825	NA
BP	GO:0008277	regulation of G protein-coupled receptor signaling pathway			Agree	1.64576	0.00288476	0.0739429	1.15379	0.210375	NA
BP	GO:0140289	protein mono-ADP-ribosylation			Agree	1.82909	0.00291688	0.0744325	1.41815	0.0900901	NA
CC	GO:0005751	mitochondrial respiratory chain complex IV	Y		Agree	-1.87076	0.00292678	0.038854	-1.30761	0.168704	NA
CC	GO:0042581	specific granule	Y		Agree	1.54975	0.00294348	0.038854	2.41721	6.71862e-15	NA
BP	GO:0051923	sulfation			Agree	1.90486	0.00296002	0.074966	1.01757	0.443124	NA
BP	GO:0009451	RNA modification			Agree	-1.51815	0.00296402	0.074966	-1.46539	0.00243686	NA
BP	GO:0098586	cellular response to virus			Agree	1.64519	0.0029899	0.0752875	1.85402	8.88802e-05	NA
CC	GO:0000137	Golgi cis cisterna	Y		Disagree	1.8071	0.00301204	0.039049	-1.05502	0.365239	NA
BP	GO:0042440	pigment metabolic process			Agree	-1.73628	0.00304396	0.0763127	-1.33266	0.0775623	NA
BP	GO:0032102	negative regulation of response to external stimulus			Agree	1.38945	0.00307112	0.0766572	1.42253	0.00619538	NA
BP	GO:0048821	erythrocyte development			Agree	-1.82899	0.00315146	0.0783206	-1.02706	0.403101	NA
CC	GO:0070382	exocytic vesicle	Y		Agree	1.48426	0.00319495	0.0406935	1.65791	0.00046425	NA
BP	GO:0001961	positive regulation of cytokine-mediated signaling pathway			Agree	1.70522	0.00322362	0.0796903	1.34895	0.11254	NA
BP	GO:0021795	cerebral cortex cell migration			Disagree	1.78629	0.00323445	0.0796903	-1.06077	0.358247	NA
MF	GO:0005501	retinoid binding			Disagree	1.83274	0.00328614	0.0838351	-1.05708	0.393805	NA
MF	GO:0019840	isoprenoid binding			Disagree	1.83274	0.00328614	0.0838351	-1.05708	0.393805	NA
MF	GO:0038187	pattern recognition receptor activity			Agree	1.801	0.00328765	0.0838351	2.17714	4.27528e-06	NA
BP	GO:1903530	regulation of secretion by cell			Agree	1.36479	0.00330511	0.0810816	1.30314	0.0201772	NA
BP	GO:0010324	membrane invagination			Agree	1.62827	0.003332	0.0813919	2.00305	9.61265e-07	NA
BP	GO:0006022	aminoglycan metabolic process			Agree	1.56767	0.00336905	0.0818768	1.3093	0.0846485	NA
BP	GO:0010721	negative regulation of cell development			Agree	1.51275	0.00342009	0.0818768	1.48201	0.0125364	NA
BP	GO:0050732	negative regulation of peptidyl-tyrosine phosphorylation			Agree	1.69677	0.00343159	0.0818768	0.966578	0.508039	NA
BP	GO:0032728	positive regulation of interferon-beta production			Agree	1.71409	0.00343779	0.0818768	2.06381	3.70165e-05	NA
BP	GO:0046460	neutral lipid biosynthetic process			Agree	1.71374	0.00343779	0.0818768	1.746	0.0033368	NA
BP	GO:0046463	acylglycerol biosynthetic process			Agree	1.71374	0.00343779	0.0818768	1.746	0.0033368	NA
MF	GO:0008484	sulfuric ester hydrolase activity			Agree	1.80916	0.00348013	0.0855727	1.39986	0.105455	NA
BP	GO:0046131	pyrimidine ribonucleoside metabolic process			Agree	1.80856	0.00348013	0.0822001	1.37216	0.118919	NA
BP	GO:0046133	pyrimidine ribonucleoside catabolic process			Agree	1.80856	0.00348013	0.0822001	1.37216	0.118919	NA
BP	GO:0035458	cellular response to interferon-beta			Agree	1.75663	0.00350889	0.0825383	1.47276	0.0686767	NA
MF	GO:0051537	2 iron, 2 sulfur cluster binding			Agree	-1.78504	0.00351559	0.0855727	-0.985985	0.464198	NA
BP	GO:0002263	cell activation involved in immune response			Agree	1.43654	0.00356727	0.0834881	1.25723	0.0659062	NA
BP	GO:0042168	heme metabolic process			Agree	-1.73868	0.00357848	0.0834881	-1.2521	0.150396	NA
BP	GO:0034121	regulation of toll-like receptor signaling pathway			Agree	1.68381	0.00359595	0.0834991	1.94668	3.56985e-05	NA
BP	GO:0032760	positive regulation of tumor necrosis factor production			Agree	1.62284	0.00360816	0.0834991	1.85069	0.000115878	NA
CC	GO:0008021	synaptic vesicle	Y		Agree	1.46283	0.00362041	0.0453175	1.66732	0.000386942	NA
BP	GO:0006958	complement activation, classical pathway			Agree	1.6869	0.00367243	0.0846436	1.98986	3.20523e-05	NA
MF	GO:0097153	cysteine-type endopeptidase activity involved in apoptotic process			Disagree	1.83839	0.00376999	0.0889298	-0.807672	0.692825	NA
MF	GO:0140375	immune receptor activity			Agree	1.56108	0.00381958	0.0889298	1.57715	0.00397538	NA
BP	GO:0003407	neural retina development			Agree	1.71042	0.00384939	0.0868877	1.08301	0.335413	NA
BP	GO:0032608	interferon-beta production			Agree	1.67624	0.00384939	0.0868877	1.95023	8.1074e-05	NA
BP	GO:0032648	regulation of interferon-beta production			Agree	1.67624	0.00384939	0.0868877	1.95023	8.1074e-05	NA
BP	GO:0048638	regulation of developmental growth			Agree	1.43965	0.00387009	0.0868877	0.942072	0.602332	NA
BP	GO:0033032	regulation of myeloid cell apoptotic process			Agree	1.74052	0.00387196	0.0868877	0.833614	0.699174	NA
BP	GO:0019885	antigen processing and presentation of endogenous peptide antigen via MHC class I			Agree	-1.77959	0.00390741	0.0868877	-1.74293	0.0131708	NA
BP	GO:0002366	leukocyte activation involved in immune response			Agree	1.43576	0.00391106	0.0868877	1.23842	0.0802548	NA
BP	GO:0002714	positive regulation of B cell mediated immunity			Disagree	-1.71774	0.00391854	0.0868877	0.886271	0.645528	NA
BP	GO:0002891	positive regulation of immunoglobulin mediated immune response			Disagree	-1.71774	0.00391854	0.0868877	0.886271	0.645528	NA
BP	GO:0048659	smooth muscle cell proliferation			Agree	1.58955	0.00394518	0.0868877	1.19251	0.183956	NA
BP	GO:0021885	forebrain cell migration			Agree	1.75727	0.00397159	0.0868877	0.986464	0.481947	NA
BP	GO:1903557	positive regulation of tumor necrosis factor superfamily cytokine production			Agree	1.6173	0.00399317	0.0868877	1.85145	8.78085e-05	NA
BP	GO:0048812	neuron projection morphogenesis			Agree	1.33847	0.00402191	0.0868877	1.22676	0.0441347	NA
BP	GO:0061515	myeloid cell development			Disagree	-1.61801	0.00402558	0.0868877	0.860071	0.735736	NA
BP	GO:0002429	immune response-activating cell surface receptor signaling pathway			Agree	1.39835	0.00403407	0.0868877	1.55509	0.000777647	NA
BP	GO:0002757	immune response-activating signal transduction			Agree	1.39835	0.00403407	0.0868877	1.55509	0.000777647	NA
BP	GO:0051873	killing by host of symbiont cells			Agree	1.73871	0.00405815	0.0868877	1.88386	0.00150718	NA
BP	GO:0032692	negative regulation of interleukin-1 production			Agree	1.77684	0.00408361	0.0868877	1.71953	0.00888513	NA
BP	GO:0002707	negative regulation of lymphocyte mediated immunity			Disagree	-1.69305	0.00410392	0.0868877	1.0828	0.334921	NA
MF	GO:0017070	U6 snRNA binding			Agree	-1.76952	0.00411127	0.0919144	-0.811956	0.69863	NA
BP	GO:0006925	inflammatory cell apoptotic process			Agree	1.80344	0.00411941	0.0868877	0.902065	0.578512	NA
MF	GO:0004126	cytidine deaminase activity			Agree	1.80313	0.00411941	0.0919144	1.37381	0.114545	NA
BP	GO:0006216	cytidine catabolic process			Agree	1.80313	0.00411941	0.0868877	1.37381	0.114545	NA
BP	GO:0009972	cytidine deamination			Agree	1.80313	0.00411941	0.0868877	1.37381	0.114545	NA
BP	GO:0046087	cytidine metabolic process			Agree	1.80313	0.00411941	0.0868877	1.37381	0.114545	NA
BP	GO:2001026	regulation of endothelial cell chemotaxis			Agree	1.79279	0.00424534	0.0881945	0.88009	0.627027	NA
BP	GO:0061564	axon development			Agree	1.37113	0.0042501	0.0881945	1.22849	0.0605327	NA
BP	GO:0046626	regulation of insulin receptor signaling pathway			Agree	1.63883	0.0042606	0.0881945	0.830848	0.756061	NA
BP	GO:0007006	mitochondrial membrane organization			Agree	-1.56202	0.00426372	0.0881945	-1.42155	0.0200506	NA
CC	GO:0035579	specific granule membrane			Agree	1.65159	0.00429204	0.0528139	1.9837	8.71264e-06	NA
BP	GO:0010832	negative regulation of myotube differentiation			Agree	1.83292	0.00429804	0.0881945	1.50721	0.0512821	NA
BP	GO:0006839	mitochondrial transport			Agree	-1.48825	0.00432078	0.0881945	-1.32084	0.0201142	NA
BP	GO:1902230	negative regulation of intrinsic apoptotic signaling pathway in response to DNA damage			Agree	-1.80186	0.00432306	0.0881945	-0.922975	0.548387	NA
BP	GO:0002687	positive regulation of leukocyte migration			Agree	1.52778	0.00432316	0.0881945	1.33217	0.0580913	NA
BP	GO:0060284	regulation of cell development			Agree	1.31132	0.00433055	0.0881945	1.17441	0.117717	NA
BP	GO:0072672	neutrophil extravasation			Agree	1.82926	0.00433566	0.0881945	1.30222	0.163669	NA
BP	GO:0001914	regulation of T cell mediated cytotoxicity			Agree	-1.72401	0.00444564	0.0901109	-1.20853	0.209302	NA
BP	GO:0034134	toll-like receptor 2 signaling pathway			Agree	1.82309	0.00446162	0.0901153	1.36991	0.123264	NA
MF	GO:0042288	MHC class I protein binding			Agree	-1.77165	0.00450713	0.0972372	-1.2303	0.216749	NA
BP	GO:0010522	regulation of calcium ion transport into cytosol			Agree	1.79129	0.00451173	0.0908065	1.41404	0.0963636	NA
MF	GO:0008201	heparin binding			Agree	1.57274	0.00453955	0.0972372	1.56299	0.00407068	NA
BP	GO:0002455	humoral immune response mediated by circulating immunoglobulin			Agree	1.66534	0.00456423	0.0915409	1.97958	1.99145e-05	NA
BP	GO:0033028	myeloid cell apoptotic process			Agree	1.73173	0.00460972	0.09213	0.728644	0.862069	NA
CC	GO:0098803	respiratory chain complex			Disagree	-1.61045	0.00467648	0.0565854	1.21985	0.14497	NA
BP	GO:0006956	complement activation			Agree	1.63027	0.00469403	0.0934881	1.76279	0.00129472	NA
BP	GO:0021801	cerebral cortex radial glia-guided migration			Disagree	1.84829	0.00481858	0.0953045	-0.947071	0.533007	NA
BP	GO:0022030	telencephalon glial cell migration			Disagree	1.84829	0.00481858	0.0953045	-0.947071	0.533007	NA
MF	GO:0031406	carboxylic acid binding			Agree	1.59389	0.00483673	0.101571	1.01241	0.430199	NA
BP	GO:0055078	sodium ion homeostasis			Agree	1.70807	0.00489368	0.096456	1.17767	0.225122	NA
MF	GO:0005126	cytokine receptor binding			Agree	1.43111	0.00493832	0.10171	0.926932	0.638356	NA
BP	GO:0006778	porphyrin-containing compound metabolic process			Agree	-1.72291	0.00496732	0.0971158	-1.16818	0.207547	NA
BP	GO:0055064	chloride ion homeostasis			Agree	1.84165	0.00499309	0.0971158	1.00835	0.458333	NA
BP	GO:0055083	monovalent inorganic anion homeostasis			Agree	1.84165	0.00499309	0.0971158	1.00835	0.458333	NA
BP	GO:0002685	regulation of leukocyte migration			Agree	1.4672	0.00500505	0.0971158	1.30111	0.05	NA
BP	GO:0043434	response to peptide hormone			Agree	1.41042	0.00503269	0.0971158	1.32078	0.0205777	NA
BP	GO:0032732	positive regulation of interleukin-1 production			Agree	1.64003	0.00503854	0.0971158	1.93538	2.94358e-05	NA
BP	GO:1905954	positive regulation of lipid localization			Agree	1.60894	0.00504608	0.0971158	1.43161	0.0368732	NA
BP	GO:0051051	negative regulation of transport			Agree	1.32868	0.0051215	0.0982366	1.37084	0.011248	NA
MF	GO:0016423	tRNA (guanine) methyltransferase activity			Agree	-1.80297	0.00519852	0.105049	-1.08772	0.358744	NA
CC	GO:0031301	integral component of organelle membrane			Agree	-1.41724	0.00523203	0.0622697	-0.927611	0.77907	NA
BP	GO:0032602	chemokine production			Agree	1.63192	0.00529713	0.101006	1.93768	2.49732e-05	NA
BP	GO:0043407	negative regulation of MAP kinase activity			Agree	1.64409	0.00530868	0.101006	0.86347	0.667197	NA
BP	GO:0038094	Fc-gamma receptor signaling pathway			Agree	1.70644	0.0053189	0.101006	1.58213	0.0284638	NA
BP	GO:0002693	positive regulation of cellular extravasation			Agree	1.83471	0.00536455	0.101536	1.17801	0.235094	NA
BP	GO:0060560	developmental growth involved in morphogenesis			Agree	1.46215	0.00545217	0.102328	1.34204	0.0381992	NA
BP	GO:0050764	regulation of phagocytosis			Agree	1.52598	0.005468	0.102328	1.64212	0.00213978	NA
BP	GO:0070371	ERK1 and ERK2 cascade			Agree	1.4116	0.00547001	0.102328	1.38019	0.0179723	NA
BP	GO:0046058	cAMP metabolic process			Agree	1.83211	0.0055235	0.102328	1.6596	0.0177134	NA
CC	GO:0019897	extrinsic component of plasma membrane			Agree	1.49547	0.00552697	0.064719	0.899973	0.677198	NA
BP	GO:0002223	stimulatory C-type lectin receptor signaling pathway			Agree	1.77793	0.00553175	0.102328	1.64814	0.0199064	NA
BP	GO:1990840	response to lectin			Agree	1.77793	0.00553175	0.102328	1.64814	0.0199064	NA
BP	GO:1990858	cellular response to lectin			Agree	1.77793	0.00553175	0.102328	1.64814	0.0199064	NA
BP	GO:0001503	ossification			Agree	1.38028	0.00556042	0.102527	1.32536	0.0213456	NA
BP	GO:0002526	acute inflammatory response			Agree	1.52488	0.0056518	0.103877	1.59441	0.00620305	NA
MF	GO:0042277	peptide binding			Disagree	-1.40993	0.00566922	0.111262	1.19117	0.118863	NA
BP	GO:0050767	regulation of neurogenesis			Agree	1.38055	0.00573288	0.105029	0.875587	0.786432	NA
MF	GO:0099529	neurotransmitter receptor activity involved in regulation of postsynaptic membrane potential			Agree	1.77438	0.00576714	0.111262	1.49281	0.061157	NA
BP	GO:0042339	keratan sulfate metabolic process			Agree	1.81481	0.00577938	0.105543	1.06534	0.385417	NA
MF	GO:0017124	SH3 domain binding			Agree	1.532	0.00586923	0.111262	1.3036	0.0835694	NA
MF	GO:0031005	filamin binding			Agree	-1.80439	0.00592152	0.111262	-0.839847	0.662281	NA
BP	GO:0002504	antigen processing and presentation of peptide or polysaccharide antigen via MHC class II			Disagree	-1.73672	0.0059609	0.108186	1.71446	0.00731073	NA
BP	GO:0050873	brown fat cell differentiation			Agree	1.66591	0.00596196	0.108186	0.945618	0.542208	NA
BP	GO:0120039	plasma membrane bounded cell projection morphogenesis			Agree	1.30659	0.00601381	0.108781	1.20569	0.051462	NA
MF	GO:0016741	transferase activity, transferring one-carbon groups			Agree	-1.5053	0.00607527	0.112183	-1.03845	0.330544	NA
MF	GO:0000049	tRNA binding			Agree	-1.58679	0.00623715	0.11322	-1.0368	0.363905	NA
BP	GO:1902622	regulation of neutrophil migration			Agree	1.66578	0.00623876	0.112382	1.0841	0.342229	NA
BP	GO:0046456	icosanoid biosynthetic process			Agree	1.66533	0.00625218	0.112382	0.967572	0.50078	NA
CC	GO:0031252	cell leading edge			Agree	1.33328	0.00630272	0.0726313	1.22237	0.0633971	NA
BP	GO:0002475	antigen processing and presentation via MHC class Ib			Agree	-1.79854	0.00633225	0.113464	-1.16246	0.291667	NA
MF	GO:0015108	chloride transmembrane transporter activity			Agree	1.62266	0.00640168	0.11427	1.44353	0.046314	NA
CC	GO:0015629	actin cytoskeleton			Agree	1.32007	0.00642333	0.0728647	1.23091	0.052755	NA
BP	GO:0002483	antigen processing and presentation of endogenous peptide antigen			Agree	-1.78281	0.0064515	0.11524	-1.83926	0.00278995	NA
BP	GO:0032868	response to insulin			Agree	1.44261	0.00649653	0.115646	1.17246	0.143421	NA
BP	GO:0016553	base conversion or substitution editing			Agree	1.77719	0.00651472	0.115646	1.36724	0.123264	NA
BP	GO:0033013	tetrapyrrole metabolic process			Agree	-1.65687	0.00657602	0.116373	-1.2203	0.155125	NA
MF	GO:1904315	transmitter-gated ion channel activity involved in regulation of postsynaptic membrane potential			Agree	1.8087	0.0066504	0.114843	1.43132	0.0855705	NA
CC	GO:0030684	preribosome			Disagree	-1.59739	0.00665746	0.0743587	0.955954	0.539039	NA
BP	GO:0035235	ionotropic glutamate receptor signaling pathway			Agree	1.74457	0.00667118	0.117246	1.02938	0.450549	NA
BP	GO:1990806	ligand-gated ion channel signaling pathway			Agree	1.74457	0.00667118	0.117246	1.02938	0.450549	NA
BP	GO:0060711	labyrinthine layer development			Agree	1.67894	0.0066869	0.117246	0.728069	0.858766	NA
MF	GO:0046873	metal ion transmembrane transporter activity			Agree	1.37533	0.00674753	0.114843	1.24601	0.0664994	NA
MF	GO:0015026	coreceptor activity			Disagree	-1.71323	0.00675548	0.114843	1.08358	0.323577	NA
BP	GO:0032990	cell part morphogenesis			Agree	1.28909	0.00680363	0.118345	1.21061	0.0471807	NA
BP	GO:0048844	artery morphogenesis			Agree	1.64771	0.00681153	0.118345	1.16205	0.240188	NA
BP	GO:0046777	protein autophosphorylation			Agree	1.41321	0.00681167	0.118345	1.00961	0.422311	NA
BP	GO:0006691	leukotriene metabolic process			Agree	1.77888	0.0068713	0.119019	1.05664	0.384868	NA
BP	GO:0055075	potassium ion homeostasis			Agree	1.81101	0.00689484	0.119066	1.13011	0.299342	NA
BP	GO:1903305	regulation of regulated secretory pathway			Agree	1.47352	0.00696748	0.119824	1.56684	0.00920169	NA
BP	GO:0061098	positive regulation of protein tyrosine kinase activity			Agree	1.61523	0.00698067	0.119824	0.990175	0.471338	NA
BP	GO:0002237	response to molecule of bacterial origin			Agree	1.40372	0.00700806	0.119934	1.86584	1.91922e-07	NA
MF	GO:0035091	phosphatidylinositol binding			Agree	1.40021	0.00702747	0.116342	1.29168	0.0479896	NA
BP	GO:0006836	neurotransmitter transport			Agree	1.46306	0.00705204	0.120327	1.60131	0.00187066	NA
MF	GO:0016684	oxidoreductase activity, acting on peroxide as acceptor			Agree	-1.70428	0.00706093	0.116342	-1.48469	0.0441721	NA
BP	GO:0007259	receptor signaling pathway via JAK-STAT			Agree	1.49799	0.00710452	0.120861	0.906008	0.644476	NA
CC	GO:0045277	respiratory chain complex IV			Agree	-1.76951	0.00713873	0.078526	-1.12642	0.29803	NA
MF	GO:0005267	potassium channel activity			Agree	1.60858	0.0071723	0.116387	0.974271	0.501515	NA
BP	GO:0017004	cytochrome complex assembly			Agree	-1.67562	0.0071923	0.121992	-1.18334	0.221636	NA
BP	GO:0000470	maturation of LSU-rRNA			Agree	-1.71006	0.00726381	0.122341	-1.69303	0.0119061	NA
BP	GO:0002449	lymphocyte mediated immunity			Agree	1.34196	0.00727294	0.122341	1.76966	2.20534e-06	NA
BP	GO:0098810	neurotransmitter reuptake			Disagree	1.80159	0.00728883	0.122341	-0.892682	0.608586	NA
BP	GO:0034330	cell junction organization			Agree	1.29783	0.0072985	0.122341	1.56648	3.47488e-05	NA
CC	GO:0000421	autophagosome membrane			Agree	1.60993	0.00731507	0.0792648	1.02072	0.40836	NA
BP	GO:0034154	toll-like receptor 7 signaling pathway			Agree	1.75457	0.00733641	0.122445	1.77719	0.00157756	NA
BP	GO:0002753	cytoplasmic pattern recognition receptor signaling pathway			Agree	1.61567	0.00734757	0.122445	1.75439	0.00191166	NA
BP	GO:1901568	fatty acid derivative metabolic process			Agree	1.62109	0.00753774	0.125249	0.867954	0.690769	NA
BP	GO:0008535	respiratory chain complex IV assembly			Agree	-1.71768	0.0075828	0.125633	-1.0348	0.391192	NA
BP	GO:0032496	response to lipopolysaccharide			Agree	1.39659	0.00761611	0.12582	1.86898	1.58904e-07	NA
BP	GO:0032370	positive regulation of lipid transport			Agree	1.58629	0.00770848	0.126979	1.36552	0.0691244	NA
MF	GO:0023023	MHC protein complex binding			Disagree	-1.66789	0.00780952	0.124199	1.88189	0.0011572	NA
BP	GO:0051258	protein polymerization			Agree	1.38859	0.00784818	0.128909	0.724006	0.993464	NA
MF	GO:0030297	transmembrane receptor protein tyrosine kinase activator activity			Agree	1.74403	0.00788565	0.124199	1.15539	0.298535	NA
BP	GO:0014909	smooth muscle cell migration			Agree	1.61758	0.0078863	0.129164	1.19606	0.198462	NA
BP	GO:0061484	hematopoietic stem cell homeostasis			Disagree	1.65697	0.00815638	0.133205	-1.02155	0.419753	NA
BP	GO:0001913	T cell mediated cytotoxicity			Agree	-1.65601	0.0082179	0.133828	-1.07848	0.3241	NA
BP	GO:0071675	regulation of mononuclear cell migration			Agree	1.5371	0.00828536	0.134271	1.02498	0.409025	NA
BP	GO:0032481	positive regulation of type I interferon production			Agree	1.59273	0.00829208	0.134271	1.82187	0.000812625	NA
BP	GO:0002474	antigen processing and presentation of peptide antigen via MHC class I			Agree	-1.72293	0.00835512	0.134391	-1.6487	0.0202123	NA
BP	GO:0032607	interferon-alpha production			Agree	1.71795	0.00837008	0.134391	1.64181	0.0198736	NA
BP	GO:0032647	regulation of interferon-alpha production			Agree	1.71795	0.00837008	0.134391	1.64181	0.0198736	NA
CC	GO:0031527	filopodium membrane			Agree	1.71683	0.00837008	0.0877805	1.14603	0.3	NA
BP	GO:0006023	aminoglycan biosynthetic process			Agree	1.59379	0.00839406	0.134399	0.953821	0.54697	NA
CC	GO:0000314	organellar small ribosomal subunit			Agree	-1.66099	0.00851306	0.0877805	-1.84139	0.00424675	NA
CC	GO:0005763	mitochondrial small ribosomal subunit			Agree	-1.66099	0.00851306	0.0877805	-1.84139	0.00424675	NA
BP	GO:0046135	pyrimidine nucleoside catabolic process			Agree	1.73535	0.00855127	0.136534	1.33654	0.136525	NA
BP	GO:0032733	positive regulation of interleukin-10 production			Agree	1.66968	0.00857674	0.136559	1.36154	0.0947712	NA
CC	GO:0016605	PML body			Agree	1.51985	0.0085846	0.0877805	1.2866	0.091954	NA
BP	GO:0060443	mammary gland morphogenesis			Agree	1.67104	0.00868694	0.13773	2.00179	0.000153813	NA
BP	GO:0002697	regulation of immune effector process			Agree	1.35517	0.00869846	0.13773	1.44217	0.0027138	NA
BP	GO:0071496	cellular response to external stimulus			Agree	1.37418	0.00874154	0.138029	1.20656	0.0966123	NA
BP	GO:0090025	regulation of monocyte chemotaxis			Agree	1.65132	0.00878986	0.13841	1.25726	0.176174	NA
BP	GO:0042445	hormone metabolic process			Agree	1.46696	0.00882478	0.138578	1.05717	0.357939	NA
BP	GO:0032642	regulation of chemokine production			Agree	1.55593	0.00885815	0.138599	1.92498	3.91845e-05	NA
BP	GO:0001553	luteinization			Disagree	-1.76814	0.00887458	0.138599	NA	NA	NA
BP	GO:0010977	negative regulation of neuron projection development			Agree	1.47866	0.0090296	0.140635	0.9828	0.487252	NA
BP	GO:1904667	negative regulation of ubiquitin protein ligase activity			Agree	-1.75156	0.0090993	0.141172	-1.68919	0.00824383	NA
CC	GO:0005767	secondary lysosome			Agree	1.77387	0.0091066	0.091405	1.73937	0.00627661	NA
BP	GO:0022618	ribonucleoprotein complex assembly			Agree	-1.38759	0.00911343	0.141172	-1.17662	0.115079	NA
MF	GO:0070628	proteasome binding			Disagree	-1.77634	0.00914743	0.141984	0.982883	0.494792	NA
BP	GO:0001818	negative regulation of cytokine production			Agree	1.34227	0.00918351	0.141873	1.76621	5.33326e-06	NA
CC	GO:0005776	autophagosome			Agree	1.50087	0.00919086	0.091405	1.22502	0.138418	NA
BP	GO:0071361	cellular response to ethanol			Agree	1.71433	0.00922572	0.142141	1.38507	0.0989011	NA
MF	GO:0001664	G protein-coupled receptor binding			Agree	1.39965	0.00935573	0.143143	1.16736	0.185034	NA
BP	GO:0032722	positive regulation of chemokine production			Agree	1.58356	0.00943204	0.144695	1.89719	0.000200046	NA
BP	GO:0007608	sensory perception of smell			Agree	1.52795	0.00944211	0.144695	1.36469	0.0648968	NA
BP	GO:0060078	regulation of postsynaptic membrane potential			Agree	1.54873	0.00955004	0.145841	1.15087	0.237237	NA
BP	GO:0014812	muscle cell migration			Agree	1.55047	0.00956792	0.145841	1.10362	0.284211	NA
BP	GO:0007229	integrin-mediated signaling pathway			Agree	1.53549	0.00965905	0.146663	1.52921	0.0104405	NA
BP	GO:0036230	granulocyte activation			Agree	1.64748	0.00969141	0.146663	1.87861	0.000658248	NA
BP	GO:0036295	cellular response to increased oxygen levels			Agree	1.70912	0.00969882	0.146663	0.92244	0.58	NA
CC	GO:0070821	tertiary granule membrane			Agree	1.59301	0.00972055	0.0948082	1.71282	0.00209204	NA
CC	GO:0098573	intrinsic component of mitochondrial membrane			Agree	-1.51327	0.00979423	0.0948082	-1.14229	0.179811	NA
BP	GO:1990573	potassium ion import across plasma membrane			Agree	1.64427	0.00989846	0.149287	1.05927	0.374587	NA
BP	GO:0000045	autophagosome assembly			Agree	1.47146	0.00996757	0.149933	1.00344	0.454674	NA
BP	GO:0071805	potassium ion transmembrane transport			Agree	1.4763	0.0101075	0.151639	1.15755	0.218359	NA
BP	GO:0033674	positive regulation of kinase activity			Agree	1.29524	0.0102304	0.153081	1.05082	0.3487	NA
BP	GO:0051960	regulation of nervous system development			Agree	1.31389	0.0103169	0.153822	0.955187	0.581281	NA
BP	GO:0050922	negative regulation of chemotaxis			Agree	1.56942	0.0103337	0.153822	1.08581	0.327476	NA
MF	GO:0120015	sterol transfer activity			Agree	1.758	0.0103736	0.154133	1.37691	0.104553	NA
MF	GO:0033218	amide binding			Disagree	-1.35017	0.0104142	0.154133	1.11995	0.20197	NA
BP	GO:0009190	cyclic nucleotide biosynthetic process			Agree	1.70064	0.0104829	0.155126	1.46033	0.0809353	NA
BP	GO:0052652	cyclic purine nucleotide metabolic process			Agree	1.70064	0.0104829	0.155126	1.46033	0.0809353	NA
BP	GO:0070372	regulation of ERK1 and ERK2 cascade			Agree	1.43207	0.0105027	0.155126	1.41213	0.0241593	NA
MF	GO:0031681	G-protein beta-subunit binding			Disagree	1.75826	0.0105058	0.154133	-0.856005	0.642058	NA
BP	GO:0030490	maturation of SSU-rRNA			Agree	-1.6124	0.0105868	0.155964	-2.01268	0.000248673	NA
BP	GO:0014888	striated muscle adaptation			Agree	1.74847	0.0106903	0.157025	1.38199	0.100813	NA
BP	GO:0042119	neutrophil activation			Agree	1.61848	0.010736	0.157025	1.94866	0.000485819	NA
BP	GO:0002863	positive regulation of inflammatory response to antigenic stimulus			Agree	-1.73304	0.0107412	0.157025	-1.22611	0.232301	NA
BP	GO:0032817	regulation of natural killer cell proliferation			Agree	-1.68568	0.0108845	0.158251	-1.56864	0.0389173	NA
BP	GO:1903793	positive regulation of anion transport			Agree	1.70701	0.0109184	0.158251	0.860684	0.686275	NA
BP	GO:0016485	protein processing			Agree	1.40128	0.0109643	0.158251	1.29704	0.0497312	NA
BP	GO:0050728	negative regulation of inflammatory response			Agree	1.44648	0.0109746	0.158251	1.08913	0.314404	NA
BP	GO:0016101	diterpenoid metabolic process			Agree	1.56386	0.0110058	0.158251	1.17038	0.232484	NA
BP	GO:0048660	regulation of smooth muscle cell proliferation			Agree	1.52096	0.0110173	0.158251	1.13955	0.236769	NA
BP	GO:0019915	lipid storage			Agree	1.53861	0.0110696	0.158251	1.36028	0.0676692	NA
BP	GO:0061448	connective tissue development			Agree	1.3958	0.0111145	0.158251	1.13632	0.197564	NA
BP	GO:0002227	innate immune response in mucosa			Disagree	-1.66307	0.0111234	0.158251	2.07629	1.58311e-05	NA
BP	GO:0050731	positive regulation of peptidyl-tyrosine phosphorylation			Agree	1.45571	0.0111281	0.158251	1.08278	0.300554	NA
BP	GO:0001523	retinoid metabolic process			Agree	1.60097	0.0111315	0.158251	1.19308	0.224649	NA
MF	GO:0120020	cholesterol transfer activity			Agree	1.73551	0.0111417	0.159331	1.36525	0.11545	NA
BP	GO:0097623	potassium ion export across plasma membrane			Disagree	1.71162	0.0111573	0.158251	-1.27408	0.176056	NA
MF	GO:0098960	postsynaptic neurotransmitter receptor activity			Agree	1.72412	0.0111576	0.159331	1.27521	0.169967	NA
BP	GO:0046641	positive regulation of alpha-beta T cell proliferation			Agree	-1.65193	0.0112212	0.158763	-0.984301	0.451777	NA
BP	GO:0002704	negative regulation of leukocyte mediated immunity			Disagree	-1.56842	0.0113076	0.15959	1.13729	0.261069	NA
MF	GO:1901981	phosphatidylinositol phosphate binding			Agree	1.44332	0.0113273	0.159509	1.47432	0.0143501	NA
BP	GO:0044743	protein transmembrane import into intracellular organelle			Agree	-1.67396	0.0113393	0.159644	-1.65085	0.0117381	NA
CC	GO:0032580	Golgi cisterna membrane			Agree	1.49448	0.0113623	0.10854	1.10983	0.26497	NA
BP	GO:0048593	camera-type eye morphogenesis			Agree	1.52616	0.0113877	0.159931	1.20614	0.16042	NA
MF	GO:0003899	DNA-directed 5'-3' RNA polymerase activity			Agree	-1.63862	0.0114679	0.159509	-1.53558	0.0529498	NA
BP	GO:0045766	positive regulation of angiogenesis			Agree	1.51975	0.0115311	0.161063	1.48236	0.00864453	NA
BP	GO:1904018	positive regulation of vasculature development			Agree	1.51975	0.0115311	0.161063	1.48236	0.00864453	NA
BP	GO:1902253	regulation of intrinsic apoptotic signaling pathway by p53 class mediator			Agree	-1.66197	0.0115528	0.161063	-1.06597	0.347607	NA
MF	GO:0008047	enzyme activator activity			Agree	1.26673	0.0116548	0.159624	1.12586	0.159353	NA
BP	GO:0030219	megakaryocyte differentiation			Agree	-1.59377	0.011675	0.16237	-0.932857	0.573864	NA
BP	GO:0042572	retinol metabolic process			Agree	1.66608	0.0117241	0.162658	1.31898	0.128874	NA
MF	GO:0004177	aminopeptidase activity			Agree	-1.62071	0.011823	0.159624	-0.882645	0.625641	NA
BP	GO:0071216	cellular response to biotic stimulus			Agree	1.41989	0.0119302	0.165117	1.94471	9.28656e-08	NA
BP	GO:0048709	oligodendrocyte differentiation			Disagree	1.54101	0.012031	0.165678	-1.1982	0.158333	NA
BP	GO:0002076	osteoblast development			Disagree	-1.73557	0.0120391	0.165678	1.12508	0.323636	NA
MF	GO:0005249	voltage-gated potassium channel activity			Agree	1.60424	0.012059	0.159624	1.054	0.369775	NA
BP	GO:0034454	microtubule anchoring at centrosome			Agree	1.6959	0.0120643	0.165678	1.11852	0.330909	NA
MF	GO:0003823	antigen binding			Disagree	-1.4739	0.0120724	0.159624	1.77626	0.00046938	NA
BP	GO:0061387	regulation of extent of cell growth			Agree	1.45391	0.0120982	0.165678	1.18216	0.178466	NA
BP	GO:0043267	negative regulation of potassium ion transport			Agree	1.60691	0.0121157	0.165678	0.812285	0.720661	NA
BP	GO:0019229	regulation of vasoconstriction			Agree	1.66992	0.0121962	0.166381	1.06303	0.370732	NA
BP	GO:0010817	regulation of hormone levels			Agree	1.28701	0.0125169	0.170349	0.876031	0.808824	NA
BP	GO:0033344	cholesterol efflux			Agree	1.58347	0.0126176	0.171312	1.31827	0.11878	NA
BP	GO:0072523	purine-containing compound catabolic process			Agree	-1.56675	0.0127201	0.172019	-0.949932	0.518519	NA
BP	GO:0031348	negative regulation of defense response			Agree	1.37315	0.0127351	0.172019	1.44002	0.00738415	NA
BP	GO:0006813	potassium ion transport			Agree	1.46216	0.0128239	0.172019	1.16313	0.179452	NA
BP	GO:0021819	layer formation in cerebral cortex			Disagree	1.72562	0.0128366	0.172019	NA	NA	NA
BP	GO:0060291	long-term synaptic potentiation			Agree	1.51957	0.0128429	0.172019	1.5862	0.00783846	NA
BP	GO:0050729	positive regulation of inflammatory response			Agree	1.4642	0.0128503	0.172019	1.67602	0.000567018	NA
BP	GO:1903510	mucopolysaccharide metabolic process			Agree	1.51909	0.0129727	0.173252	1.34808	0.0690691	NA
BP	GO:1901798	positive regulation of signal transduction by p53 class mediator			Disagree	-1.67226	0.0130505	0.173399	1.15617	0.242574	NA
BP	GO:0016226	iron-sulfur cluster assembly			Agree	-1.63846	0.0130747	0.173399	-1.17166	0.224181	NA
BP	GO:0031163	metallo-sulfur cluster assembly			Agree	-1.63846	0.0130747	0.173399	-1.17166	0.224181	NA
BP	GO:0008154	actin polymerization or depolymerization			Agree	1.39674	0.0131179	0.173569	0.979722	0.493844	NA
BP	GO:0042573	retinoic acid metabolic process			Agree	1.68596	0.0132525	0.173768	1.58209	0.0243515	NA
BP	GO:0030041	actin filament polymerization			Agree	1.39891	0.013313	0.173768	1.05989	0.360385	NA
BP	GO:0071639	positive regulation of monocyte chemotactic protein-1 production			Agree	1.67658	0.0134083	0.173768	1.76952	0.0016106	NA
BP	GO:0046501	protoporphyrinogen IX metabolic process			Agree	-1.65875	0.0134125	0.173768	-1.05039	0.400442	NA
BP	GO:0010737	protein kinase A signaling			Disagree	1.67156	0.0134398	0.173768	-0.980406	0.44697	NA
BP	GO:0032479	regulation of type I interferon production			Agree	1.4994	0.0134448	0.173768	1.74121	0.00029666	NA
BP	GO:0032606	type I interferon production			Agree	1.4994	0.0134448	0.173768	1.74121	0.00029666	NA
BP	GO:0002691	regulation of cellular extravasation			Agree	1.66591	0.0134686	0.173768	1.45771	0.0637255	NA
BP	GO:0016554	cytidine to uridine editing			Agree	1.72087	0.0134825	0.173768	1.14441	0.309524	NA
BP	GO:0120009	intermembrane lipid transfer			Agree	1.57177	0.0134975	0.173768	0.99423	0.476489	NA
MF	GO:0120013	lipid transfer activity			Agree	1.57177	0.0134975	0.174877	0.99423	0.476489	NA
BP	GO:0060749	mammary gland alveolus development			Disagree	1.7122	0.0135123	0.173768	-0.968046	0.489104	NA
BP	GO:0061377	mammary gland lobule development			Disagree	1.7122	0.0135123	0.173768	-0.968046	0.489104	NA
BP	GO:0009126	purine nucleoside monophosphate metabolic process			Agree	-1.60662	0.0135401	0.173768	-1.36341	0.0737313	NA
MF	GO:0033038	bitter taste receptor activity			Agree	-1.7228	0.0135526	0.174877	-1.46584	0.0840708	NA
BP	GO:0042743	hydrogen peroxide metabolic process			Agree	-1.63963	0.0135777	0.173768	-1.24575	0.16095	NA
BP	GO:0021761	limbic system development			Disagree	1.52605	0.0135889	0.173768	-0.911565	0.617978	NA
BP	GO:1901223	negative regulation of NIK/NF-kappaB signaling			Agree	1.6645	0.0137333	0.175064	1.42023	0.0784641	NA
BP	GO:0050909	sensory perception of taste			Agree	-1.6503	0.0137515	0.175064	-0.845402	0.675063	NA
BP	GO:0046597	negative regulation of viral entry into host cell			Agree	1.71429	0.0138578	0.176025	1.39888	0.0961214	NA
MF	GO:1990404	NAD+-protein ADP-ribosyltransferase activity			Agree	1.58244	0.0138578	0.176687	0.795505	0.753769	NA
BP	GO:0070849	response to epidermal growth factor			Agree	1.65312	0.0139273	0.17636	1.24366	0.160976	NA
BP	GO:0050920	regulation of chemotaxis			Agree	1.41958	0.0139568	0.17636	1.48813	0.00797168	NA
BP	GO:0048013	ephrin receptor signaling pathway			Agree	1.56195	0.0139767	0.17636	1.17357	0.233909	NA
MF	GO:0043560	insulin receptor substrate binding			Agree	1.67278	0.0140583	0.177135	0.970364	0.500901	NA
BP	GO:0034101	erythrocyte homeostasis			Agree	-1.45202	0.0141024	0.177315	-0.877029	0.740072	NA
BP	GO:0032069	regulation of nuclease activity			Agree	1.66109	0.0141145	0.177315	2.0467	0.000103588	NA
CC	GO:0005788	endoplasmic reticulum lumen			Agree	1.34352	0.0141636	0.133542	1.39989	0.010771	NA
BP	GO:0015908	fatty acid transport			Agree	1.54499	0.0141824	0.177629	1.26793	0.131045	NA
BP	GO:0032528	microvillus organization			Agree	-1.64067	0.0142016	0.177629	-1.29335	0.158025	NA
BP	GO:0061099	negative regulation of protein tyrosine kinase activity			Agree	1.64479	0.014242	0.177745	0.716167	0.87602	NA
BP	GO:0043300	regulation of leukocyte degranulation			Agree	1.54538	0.0143462	0.178655	1.57736	0.020983	NA
BP	GO:0042532	negative regulation of tyrosine phosphorylation of STAT protein			Agree	1.67011	0.0143834	0.178729	1.50783	0.0576577	NA
BP	GO:0007193	adenylate cyclase-inhibiting G protein-coupled receptor signaling pathway			Agree	1.57447	0.014487	0.178898	1.1322	0.277691	NA
BP	GO:0021536	diencephalon development			Disagree	1.58778	0.0144913	0.178898	-1.02256	0.406736	NA
BP	GO:0019730	antimicrobial humoral response			Disagree	-1.53883	0.0145162	0.178898	2.00261	3.3501e-05	NA
BP	GO:0060042	retina morphogenesis in camera-type eye			Agree	1.56338	0.0145222	0.178898	0.850694	0.702922	NA
MF	GO:0070330	aromatase activity			Disagree	1.66696	0.0147084	0.182148	-0.977554	0.5	NA
BP	GO:0048247	lymphocyte chemotaxis			Agree	1.64242	0.0147141	0.180485	0.703711	0.894309	NA
BP	GO:0001505	regulation of neurotransmitter levels			Agree	1.41401	0.0147141	0.180485	1.44668	0.0196423	NA
CC	GO:0005742	mitochondrial outer membrane translocase complex			Agree	-1.6326	0.0148197	0.137937	-1.49333	0.054155	NA
BP	GO:0045860	positive regulation of protein kinase activity			Agree	1.28336	0.0148646	0.18194	1.06299	0.306859	NA
MF	GO:0022824	transmitter-gated ion channel activity			Agree	1.66579	0.0149664	0.182148	1.4332	0.0904523	NA
MF	GO:0022835	transmitter-gated channel activity			Agree	1.66579	0.0149664	0.182148	1.4332	0.0904523	NA
BP	GO:0007171	activation of transmembrane receptor protein tyrosine kinase activity			Agree	1.68975	0.0150926	0.183217	1.24212	0.211806	NA
BP	GO:0051014	actin filament severing			Agree	1.68865	0.0150926	0.183217	1.39823	0.10017	NA
BP	GO:0032306	regulation of prostaglandin secretion			Agree	1.7142	0.0150971	0.183217	0.95514	0.532967	NA
BP	GO:0032308	positive regulation of prostaglandin secretion			Agree	1.7142	0.0150971	0.183217	0.95514	0.532967	NA
BP	GO:0007584	response to nutrient			Agree	1.46783	0.0151316	0.183246	1.09042	0.301389	NA
BP	GO:0046596	regulation of viral entry into host cell			Agree	1.56905	0.0151894	0.183557	1.68342	0.00622321	NA
BP	GO:0042310	vasoconstriction			Agree	1.523	0.0152369	0.183743	1.14714	0.252366	NA
BP	GO:0042391	regulation of membrane potential			Agree	1.3257	0.0154471	0.185885	1.04281	0.361702	NA
BP	GO:0010759	positive regulation of macrophage chemotaxis			Agree	1.66943	0.015555	0.186491	1.00176	0.468085	NA
BP	GO:0044247	cellular polysaccharide catabolic process			Agree	1.68222	0.0155668	0.186491	1.31426	0.151104	NA
BP	GO:0019432	triglyceride biosynthetic process			Agree	1.57611	0.0155999	0.186491	1.69226	0.00969597	NA
BP	GO:0030278	regulation of ossification			Agree	1.53059	0.015628	0.186491	1.2268	0.145617	NA
BP	GO:0009991	response to extracellular stimulus			Agree	1.26231	0.0156767	0.186684	1.06814	0.293979	NA
BP	GO:1904177	regulation of adipose tissue development			Agree	1.71109	0.015743	0.187083	0.922357	0.565934	NA
MF	GO:0046966	nuclear thyroid hormone receptor binding			Agree	1.57081	0.0158016	0.186522	1.28347	0.153719	NA
MF	GO:0034987	immunoglobulin receptor binding			Agree	1.59954	0.0158157	0.186522	2.1464	3.60497e-06	NA
BP	GO:0046636	negative regulation of alpha-beta T cell activation			Agree	1.55951	0.0158256	0.187674	1.41354	0.0796748	NA
MF	GO:0090079	translation regulator activity, nucleic acid binding			Disagree	-1.49282	0.0158483	0.186522	0.755548	0.894356	NA
BP	GO:0045628	regulation of T-helper 2 cell differentiation			Agree	1.65774	0.0160069	0.18913	1.20788	0.252727	NA
BP	GO:0007613	memory			Agree	1.52538	0.0160145	0.18913	1.14715	0.234234	NA
BP	GO:0060351	cartilage development involved in endochondral bone morphogenesis			Agree	1.56147	0.016075	0.189453	0.722863	0.865417	NA
MF	GO:0004984	olfactory receptor activity			Agree	1.52132	0.016148	0.187983	1.40517	0.0452489	NA
BP	GO:0032530	regulation of microvillus organization			Agree	-1.69582	0.0161776	0.19027	-1.50559	0.0701754	NA
BP	GO:0061180	mammary gland epithelium development			Agree	1.50815	0.016236	0.190565	1.66758	0.00760879	NA
BP	GO:0065002	intracellular protein transmembrane transport			Agree	-1.52924	0.0163086	0.191025	-1.396	0.058468	NA
BP	GO:0040008	regulation of growth			Agree	1.26506	0.0164265	0.191567	1.08787	0.240978	NA
BP	GO:0071706	tumor necrosis factor superfamily cytokine production			Agree	1.38487	0.0164878	0.191567	1.9217	1.84964e-06	NA
BP	GO:1903555	regulation of tumor necrosis factor superfamily cytokine production			Agree	1.38487	0.0164878	0.191567	1.9217	1.84964e-06	NA
BP	GO:0007565	female pregnancy			Agree	1.3873	0.016489	0.191567	1.20309	0.16	NA
BP	GO:0140115	export across plasma membrane			Disagree	1.51057	0.0165507	0.191779	-1.0582	0.343915	NA
BP	GO:0015669	gas transport			Agree	-1.69711	0.0166079	0.191779	-1.74184	0.0119332	NA
BP	GO:0030878	thyroid gland development			Agree	-1.6341	0.0166079	0.191779	-1.58602	0.0374152	NA
CC	GO:0001726	ruffle			Agree	1.399	0.0166633	0.153134	1.31708	0.0435967	NA
BP	GO:0032635	interleukin-6 production			Agree	1.39363	0.0168233	0.193301	1.91356	3.85468e-06	NA
BP	GO:0032675	regulation of interleukin-6 production			Agree	1.39363	0.0168233	0.193301	1.91356	3.85468e-06	NA
BP	GO:0050679	positive regulation of epithelial cell proliferation			Agree	1.44555	0.0168412	0.193301	1.34348	0.0411523	NA
CC	GO:0019898	extrinsic component of membrane			Agree	1.36757	0.0169173	0.153524	1.12619	0.197201	NA
MF	GO:0019955	cytokine binding			Agree	1.38548	0.0170113	0.195842	0.999176	0.457182	NA
BP	GO:0048592	eye morphogenesis			Agree	1.46009	0.0170165	0.194317	1.29347	0.0876437	NA
BP	GO:0031667	response to nutrient levels			Agree	1.27547	0.0170301	0.194317	1.05881	0.32177	NA
BP	GO:0048514	blood vessel morphogenesis			Agree	1.26009	0.0171157	0.194317	1.30434	0.0122786	NA
BP	GO:0006690	icosanoid metabolic process			Agree	1.4667	0.0171423	0.194317	1.0836	0.322721	NA
BP	GO:0032970	regulation of actin filament-based process			Agree	1.26652	0.017186	0.194317	1.19142	0.100737	NA
BP	GO:0045006	DNA deamination			Agree	1.71334	0.017187	0.194317	1.41476	0.0917266	NA
BP	GO:0009648	photoperiodism			Agree	-1.62244	0.0171884	0.194317	-1.05838	0.379653	NA
BP	GO:0048545	response to steroid hormone			Agree	1.31812	0.0172016	0.194317	1.0715	0.296578	NA
BP	GO:0015833	peptide transport			Agree	1.35233	0.0172474	0.19445	0.809222	0.883562	NA
CC	GO:0030427	site of polarized growth			Agree	1.40146	0.017273	0.154728	0.953046	0.5758	NA
MF	GO:0099604	ligand-gated calcium channel activity			Agree	-1.60887	0.0172949	0.195842	-1.05808	0.388753	NA
MF	GO:0004497	monooxygenase activity			Disagree	1.52198	0.0173859	0.195842	-0.927087	0.584488	NA
BP	GO:0060333	interferon-gamma-mediated signaling pathway			Agree	1.67699	0.0174073	0.195866	1.55814	0.0424244	NA
BP	GO:0048588	developmental cell growth			Agree	1.37377	0.0174737	0.196227	1.04636	0.363144	NA
CC	GO:0097386	glial cell projection			Agree	1.62141	0.0174761	0.154728	0.517104	0.984975	NA
MF	GO:0019239	deaminase activity			Agree	1.6188	0.0175545	0.195842	1.46862	0.0685155	NA
BP	GO:0009251	glucan catabolic process			Agree	1.64163	0.0177042	0.197941	1.22599	0.225694	NA
BP	GO:0039528	cytoplasmic pattern recognition receptor signaling pathway in response to virus			Agree	1.6195	0.0177209	0.197941	1.82405	0.00238585	NA
BP	GO:0050709	negative regulation of protein secretion			Agree	1.50364	0.0177302	0.197941	0.989554	0.477564	NA
MF	GO:0022843	voltage-gated cation channel activity			Agree	1.4495	0.0179265	0.196832	1.48616	0.0201904	NA
MF	GO:0015453	oxidoreduction-driven active transmembrane transporter activity			Disagree	-1.49793	0.0180108	0.196832	1.36586	0.0691244	NA
BP	GO:0071826	ribonucleoprotein complex subunit organization			Agree	-1.36595	0.0180236	0.200824	-1.16127	0.127049	NA
BP	GO:0046033	AMP metabolic process			Agree	-1.62632	0.0184198	0.204839	-1.61398	0.0165103	NA
BP	GO:0018146	keratan sulfate biosynthetic process			Agree	1.65196	0.0184964	0.205293	0.987636	0.471223	NA
BP	GO:0007033	vacuole organization			Agree	1.34228	0.018609	0.205517	1.15982	0.176781	NA
BP	GO:0021766	hippocampus development			Disagree	1.50964	0.0186575	0.205517	-0.909492	0.614555	NA
BP	GO:0034135	regulation of toll-like receptor 2 signaling pathway			Agree	1.68997	0.0186605	0.205517	1.4336	0.0787546	NA
BP	GO:0060397	growth hormone receptor signaling pathway via JAK-STAT			Agree	1.68715	0.0186605	0.205517	1.32264	0.135531	NA
CC	GO:0042571	immunoglobulin complex, circulating			Agree	1.54238	0.0188196	0.162979	2.1545	3.55485e-06	NA
CC	GO:0030134	COPII-coated ER to Golgi transport vesicle			Disagree	-1.47862	0.018857	0.162979	1.06928	0.339233	NA
MF	GO:0005231	excitatory extracellular ligand-gated ion channel activity			Agree	1.65533	0.0189755	0.202987	1.22219	0.207921	NA
MF	GO:0005149	interleukin-1 receptor binding			Agree	1.68291	0.018985	0.202987	1.11469	0.336996	NA
BP	GO:0044403	biological process involved in symbiotic interaction			Agree	1.32098	0.0190679	0.2096	1.64981	4.45609e-05	NA
CC	GO:0031225	anchored component of membrane			Agree	1.45548	0.0191485	0.16355	1.70103	0.000826739	NA
BP	GO:0009161	ribonucleoside monophosphate metabolic process			Agree	-1.5596	0.0191905	0.210543	-1.10379	0.294444	NA
BP	GO:0030203	glycosaminoglycan metabolic process			Agree	1.46024	0.0192869	0.211039	1.2927	0.101744	NA
BP	GO:0070673	response to interleukin-18			Agree	1.67777	0.0193095	0.211039	1.55289	0.0388257	NA
BP	GO:0001504	neurotransmitter uptake			Disagree	1.6023	0.0194522	0.211837	-0.754509	0.84131	NA
BP	GO:0001764	neuron migration			Agree	1.40223	0.0194567	0.211837	1.50855	0.0137038	NA
MF	GO:0003950	NAD+ ADP-ribosyltransferase activity			Agree	1.62985	0.0194934	0.202987	0.846793	0.646281	NA
MF	GO:0015276	ligand-gated ion channel activity			Agree	1.49778	0.0195217	0.202987	1.30314	0.106061	NA
MF	GO:0022834	ligand-gated channel activity			Agree	1.49778	0.0195217	0.202987	1.30314	0.106061	NA
BP	GO:1903707	negative regulation of hemopoiesis			Agree	1.44568	0.019666	0.213709	1.55805	0.0095641	NA
MF	GO:0086008	voltage-gated potassium channel activity involved in cardiac muscle cell action potential repolarization			Disagree	1.62385	0.0197626	0.203517	-1.10108	0.348993	NA
BP	GO:0043068	positive regulation of programmed cell death			Agree	1.22879	0.0198572	0.215046	1.16867	0.104338	NA
BP	GO:0048667	cell morphogenesis involved in neuron differentiation			Agree	1.25853	0.0198726	0.215046	1.26965	0.0291848	NA
BP	GO:0001787	natural killer cell proliferation			Agree	-1.6153	0.0199019	0.215046	-1.57153	0.0381017	NA
BP	GO:0050911	detection of chemical stimulus involved in sensory perception of smell			Agree	1.49395	0.0200079	0.215783	1.43445	0.037594	NA
BP	GO:0009145	purine nucleoside triphosphate biosynthetic process			Disagree	-1.38219	0.020057	0.215905	1.19939	0.166898	NA
MF	GO:0051536	iron-sulfur cluster binding			Disagree	-1.51652	0.0201645	0.203737	0.903273	0.630031	NA
MF	GO:0051540	metal cluster binding			Disagree	-1.51652	0.0201645	0.203737	0.903273	0.630031	NA
BP	GO:0030516	regulation of axon extension			Agree	1.4965	0.0203065	0.218161	1.08449	0.320783	NA
BP	GO:0010043	response to zinc ion			Agree	1.61693	0.0203428	0.218161	1.04277	0.393791	NA
CC	GO:0032592	integral component of mitochondrial membrane			Agree	-1.50183	0.0203436	0.171738	-1.08675	0.247619	NA
BP	GO:0035637	multicellular organismal signaling			Agree	1.49025	0.0204514	0.218881	1.18944	0.178161	NA
BP	GO:0097696	receptor signaling pathway via STAT			Agree	1.49421	0.0204866	0.218881	1.00092	0.455556	NA
BP	GO:0010575	positive regulation of vascular endothelial growth factor production			Agree	1.52889	0.0205313	0.21895	1.5922	0.029465	NA
BP	GO:0030033	microvillus assembly			Agree	-1.67421	0.0206307	0.2196	-1.1981	0.232394	NA
MF	GO:0016417	S-acyltransferase activity			Agree	-1.56633	0.020717	0.207364	-1.27943	0.143577	NA
BP	GO:0051047	positive regulation of secretion			Agree	1.31652	0.0207562	0.22017	1.15056	0.173228	NA
BP	GO:1905048	regulation of metallopeptidase activity			Agree	1.61843	0.0207613	0.22017	1.37311	0.114545	NA
BP	GO:0052548	regulation of endopeptidase activity			Agree	1.30908	0.0208239	0.220425	1.25579	0.0492611	NA
BP	GO:0007041	lysosomal transport			Agree	1.38749	0.0209068	0.220894	1.11007	0.265278	NA
BP	GO:0045429	positive regulation of nitric oxide biosynthetic process			Disagree	-1.56913	0.0210695	0.222202	1.6969	0.00921419	NA
BP	GO:0021983	pituitary gland development			Agree	1.63652	0.0211153	0.222275	1.00452	0.455856	NA
BP	GO:0071219	cellular response to molecule of bacterial origin			Agree	1.36059	0.0214018	0.224876	1.90176	6.97743e-07	NA
BP	GO:0002523	leukocyte migration involved in inflammatory response			Agree	1.62077	0.021532	0.22583	1.11632	0.329787	NA
CC	GO:0044853	plasma membrane raft			Agree	1.46523	0.0215537	0.179862	1.19479	0.16885	NA
MF	GO:0000979	RNA polymerase II core promoter sequence-specific DNA binding			Agree	1.69315	0.0217173	0.21177	0.581792	0.962521	NA
MF	GO:0008135	translation factor activity, RNA binding			Agree	-1.4434	0.0218284	0.21177	-0.658512	0.976119	NA
BP	GO:0016556	mRNA modification			Agree	-1.55868	0.0218293	0.228337	-1.41169	0.0856423	NA
BP	GO:0045806	negative regulation of endocytosis			Agree	1.50103	0.021851	0.228337	1.10861	0.285714	NA
BP	GO:0006721	terpenoid metabolic process			Agree	1.4373	0.0220313	0.229657	0.877317	0.675507	NA
BP	GO:0030308	negative regulation of cell growth			Agree	1.35742	0.0220576	0.229657	1.33327	0.0417246	NA
CC	GO:0031300	intrinsic component of organelle membrane			Agree	-1.31761	0.0220786	0.181568	-0.950011	0.651899	NA
BP	GO:0046718	viral entry into host cell			Agree	1.37908	0.0221012	0.229692	1.64417	0.00135977	NA
MF	GO:0015278	calcium-release channel activity			Agree	-1.63372	0.0221171	0.21177	-1.13097	0.302817	NA
BP	GO:0002440	production of molecular mediator of immune response			Agree	1.31158	0.0221719	0.230008	1.70825	1.51445e-05	NA
MF	GO:0055106	ubiquitin-protein transferase regulator activity			Disagree	-1.57728	0.0223568	0.21177	1.01552	0.436364	NA
MF	GO:0008527	taste receptor activity			Agree	-1.6618	0.0223725	0.21177	-1.30406	0.1621	NA
BP	GO:0060340	positive regulation of type I interferon-mediated signaling pathway			Agree	1.64168	0.0223935	0.230214	1.4349	0.0764007	NA
CC	GO:0031093	platelet alpha granule lumen			Agree	1.48436	0.0224755	0.181568	1.13696	0.268331	NA
CC	GO:0098797	plasma membrane protein complex			Agree	-1.25157	0.0225084	0.181568	-1.40974	0.000299779	NA
BP	GO:0002703	regulation of leukocyte mediated immunity			Agree	1.34343	0.0225863	0.230214	1.35157	0.0195867	NA
MF	GO:0016765	transferase activity, transferring alkyl or aryl (other than methyl) groups			Agree	-1.50066	0.0225899	0.21177	-1.19145	0.195767	NA
BP	GO:0001892	embryonic placenta development			Agree	1.47523	0.0225989	0.230214	0.844614	0.73065	NA
MF	GO:0043394	proteoglycan binding			Agree	1.57491	0.0226151	0.21177	1.20441	0.215359	NA
BP	GO:0014911	positive regulation of smooth muscle cell migration			Agree	1.57388	0.0226151	0.230214	0.9052	0.595432	NA
BP	GO:0051347	positive regulation of transferase activity			Agree	1.23044	0.022618	0.230214	1.04432	0.360184	NA
BP	GO:2001212	regulation of vasculogenesis			Agree	1.6022	0.022663	0.230214	1.39668	0.105455	NA
BP	GO:0016114	terpenoid biosynthetic process			Agree	1.60075	0.022663	0.230214	0.787215	0.723443	NA
BP	GO:0050864	regulation of B cell activation			Agree	1.40111	0.0226738	0.230214	1.83399	3.13759e-05	NA
BP	GO:0050808	synapse organization			Agree	1.2711	0.0226865	0.230214	1.59093	0.000305409	NA
BP	GO:0048640	negative regulation of developmental growth			Agree	1.48116	0.0226954	0.230214	1.17654	0.190828	NA
BP	GO:0071276	cellular response to cadmium ion			Agree	1.57022	0.0227025	0.230214	1.5909	0.0256691	NA
MF	GO:0016814	hydrolase activity, acting on carbon-nitrogen (but not peptide) bonds, in cyclic amidines			Agree	1.57935	0.0227391	0.21177	1.44528	0.0749186	NA
BP	GO:0032892	positive regulation of organic acid transport			Agree	1.52918	0.0227595	0.230214	1.20795	0.203883	NA
BP	GO:0022904	respiratory electron transport chain			Disagree	-1.44358	0.0228361	0.230214	0.913158	0.628966	NA
BP	GO:1905952	regulation of lipid localization			Agree	1.38302	0.0229449	0.230214	1.2723	0.0855172	NA
BP	GO:0045907	positive regulation of vasoconstriction			Agree	1.67579	0.0229548	0.230214	1.14251	0.27598	NA
BP	GO:0050853	B cell receptor signaling pathway			Agree	1.43412	0.0229742	0.230214	1.57393	0.00780988	NA
MF	GO:0019838	growth factor binding			Agree	1.40808	0.0230027	0.212378	1.31428	0.0846715	NA
BP	GO:0048843	negative regulation of axon extension involved in axon guidance			Agree	1.67884	0.0230042	0.230214	1.1403	0.280201	NA
BP	GO:0045333	cellular respiration			Disagree	-1.33684	0.0230255	0.230214	0.606098	1	NA
BP	GO:0003299	muscle hypertrophy in response to stress			Agree	1.6535	0.0230778	0.230214	1.09516	0.344652	NA
BP	GO:0014887	cardiac muscle adaptation			Agree	1.6535	0.0230778	0.230214	1.09516	0.344652	NA
BP	GO:0014898	cardiac muscle hypertrophy in response to stress			Agree	1.6535	0.0230778	0.230214	1.09516	0.344652	NA
BP	GO:0007628	adult walking behavior			Disagree	1.509	0.0230778	0.230214	-1.06485	0.383863	NA
CC	GO:0031234	extrinsic component of cytoplasmic side of plasma membrane			Disagree	1.48527	0.0232846	0.182289	-0.751342	0.922118	NA
CC	GO:0045259	proton-transporting ATP synthase complex			Agree	-1.57754	0.0232879	0.182289	-0.927958	0.556675	NA
BP	GO:0090257	regulation of muscle system process			Agree	1.31291	0.0233389	0.232413	1.14578	0.203252	NA
CC	GO:0009897	external side of plasma membrane			Agree	1.26906	0.0234461	0.182289	1.50816	0.000760304	NA
MF	GO:0004601	peroxidase activity			Agree	-1.57446	0.0234705	0.213071	-1.41815	0.0603885	NA
MF	GO:0016627	oxidoreductase activity, acting on the CH-CH group of donors			Agree	-1.47355	0.0234756	0.213071	-1.06955	0.31768	NA
BP	GO:2001021	negative regulation of response to DNA damage stimulus			Disagree	-1.52026	0.0236155	0.233197	0.841636	0.778443	NA
BP	GO:0072655	establishment of protein localization to mitochondrion			Agree	-1.43962	0.0236286	0.233197	-1.36127	0.0283832	NA
BP	GO:0050765	negative regulation of phagocytosis			Agree	1.50157	0.0237144	0.233197	1.62943	0.0149357	NA
BP	GO:0000462	maturation of SSU-rRNA from tricistronic rRNA transcript (SSU-rRNA, 5.8S rRNA, LSU-rRNA)			Agree	-1.56091	0.0237182	0.233197	-2.0354	0.000607803	NA
BP	GO:0071222	cellular response to lipopolysaccharide			Agree	1.33492	0.0237184	0.233197	1.88809	2.61755e-06	NA
BP	GO:0009187	cyclic nucleotide metabolic process			Agree	1.58378	0.0237498	0.233197	1.60077	0.0233684	NA
BP	GO:0006939	smooth muscle contraction			Agree	1.49064	0.0237612	0.233197	1.08617	0.31145	NA
CC	GO:0098799	outer mitochondrial membrane protein complex			Agree	-1.56698	0.0237628	0.182289	-1.50398	0.0410723	NA
BP	GO:0071622	regulation of granulocyte chemotaxis			Agree	1.53436	0.023765	0.233197	1.21106	0.195925	NA
BP	GO:0001889	liver development			Agree	1.40204	0.0237848	0.233197	1.41538	0.0302841	NA
BP	GO:0006998	nuclear envelope organization			Agree	1.47441	0.023848	0.233417	0.616724	0.984399	NA
BP	GO:1903901	negative regulation of viral life cycle			Agree	1.66239	0.0239694	0.234022	1.41629	0.0922819	NA
BP	GO:0043114	regulation of vascular permeability			Agree	1.56916	0.0239937	0.234022	1.07497	0.351133	NA
BP	GO:0006213	pyrimidine nucleoside metabolic process			Agree	1.59645	0.0240327	0.234022	1.48943	0.0630182	NA
BP	GO:0023061	signal release			Agree	1.28361	0.0242203	0.235229	1.27616	0.0406404	NA
BP	GO:0035767	endothelial cell chemotaxis			Agree	1.6611	0.024239	0.235229	1.18425	0.231687	NA
CC	GO:0005639	integral component of nuclear inner membrane			Disagree	1.5951	0.0243357	0.182289	-1.13494	0.315436	NA
CC	GO:0031229	intrinsic component of nuclear inner membrane			Disagree	1.5951	0.0243357	0.182289	-1.13494	0.315436	NA
CC	GO:0070993	translation preinitiation complex			Agree	-1.64226	0.0244228	0.182289	-1.07943	0.356627	NA
BP	GO:1901796	regulation of signal transduction by p53 class mediator			Disagree	-1.41763	0.0245567	0.237909	0.819219	0.826783	NA
CC	GO:0016282	eukaryotic 43S preinitiation complex			Agree	-1.63302	0.0246065	0.182289	-1.07023	0.381418	NA
BP	GO:0035821	modulation of process of another organism			Disagree	-1.61743	0.0246528	0.238271	1.79587	0.00227066	NA
BP	GO:1903034	regulation of response to wounding			Agree	1.4437	0.0246834	0.238271	1.21476	0.138122	NA
BP	GO:0031646	positive regulation of nervous system process			Agree	1.57912	0.0247192	0.238271	0.875931	0.634146	NA
MF	GO:0015605	organophosphate ester transmembrane transporter activity			Agree	-1.53294	0.0248882	0.221489	-0.82528	0.720403	NA
MF	GO:0140104	molecular carrier activity			Agree	-1.51655	0.024892	0.221489	-0.949109	0.535714	NA
BP	GO:0002446	neutrophil mediated immunity			Agree	1.56159	0.0249346	0.239541	1.86832	0.00133638	NA
BP	GO:0006936	muscle contraction			Agree	1.29939	0.0249347	0.239541	1.32534	0.0266362	NA
BP	GO:0010950	positive regulation of endopeptidase activity			Agree	1.34732	0.0249993	0.239758	1.00006	0.472376	NA
MF	GO:0019829	ATPase-coupled cation transmembrane transporter activity			Agree	1.48087	0.0250409	0.221489	0.92919	0.589286	NA
BP	GO:0010875	positive regulation of cholesterol efflux			Agree	1.57804	0.0251987	0.241266	1.4597	0.0727273	NA
MF	GO:0030414	peptidase inhibitor activity			Disagree	-1.39299	0.0252303	0.221489	1.37742	0.0504323	NA
BP	GO:0007189	adenylate cyclase-activating G protein-coupled receptor signaling pathway			Agree	1.41923	0.0252417	0.241274	1.3203	0.081042	NA
BP	GO:0010952	positive regulation of peptidase activity			Agree	1.36363	0.0253401	0.241599	1.17922	0.166439	NA
BP	GO:0045926	negative regulation of growth			Agree	1.34673	0.0254782	0.241599	1.31291	0.0444744	NA
BP	GO:0014046	dopamine secretion			Disagree	-1.63119	0.0254917	0.241599	0.842585	0.70489	NA
BP	GO:0014059	regulation of dopamine secretion			Disagree	-1.63119	0.0254917	0.241599	0.842585	0.70489	NA
BP	GO:0046639	negative regulation of alpha-beta T cell differentiation			Agree	1.57785	0.0255157	0.241599	0.956035	0.517588	NA
BP	GO:0072332	intrinsic apoptotic signaling pathway by p53 class mediator			Agree	-1.4329	0.0256283	0.241599	-0.862075	0.729167	NA
BP	GO:0071888	macrophage apoptotic process			Agree	1.58685	0.0256423	0.241599	0.937893	0.553153	NA
BP	GO:0032196	transposition			Agree	1.54983	0.0256423	0.241599	1.62567	0.0225892	NA
CC	GO:0098554	cytoplasmic side of endoplasmic reticulum membrane			Agree	-1.6382	0.0256666	0.187393	-1.38717	0.109865	NA
BP	GO:1901017	negative regulation of potassium ion transmembrane transporter activity			Agree	1.65143	0.0256984	0.241599	0.900225	0.606383	NA
BP	GO:0033033	negative regulation of myeloid cell apoptotic process			Agree	1.60824	0.0256984	0.241599	0.950406	0.537234	NA
CC	GO:0098936	intrinsic component of postsynaptic membrane			Agree	1.46535	0.0258126	0.187393	1.19934	0.196568	NA
BP	GO:1905037	autophagosome organization			Agree	1.43051	0.0258791	0.242898	1.07935	0.317241	NA
BP	GO:0002573	myeloid leukocyte differentiation			Agree	1.33427	0.0259566	0.243226	1.3974	0.015892	NA
CC	GO:0031304	intrinsic component of mitochondrial inner membrane			Agree	-1.49715	0.0260699	0.187393	-1.08898	0.283626	NA
BP	GO:0044091	membrane biogenesis			Disagree	1.46001	0.0263295	0.245267	-0.87232	0.674863	NA
BP	GO:0045986	negative regulation of smooth muscle contraction			Agree	1.64611	0.0263532	0.245267	1.22015	0.219424	NA
CC	GO:0043020	NADPH oxidase complex			Agree	1.64251	0.0263532	0.187573	1.1578	0.284685	NA
BP	GO:0006390	mitochondrial transcription			Agree	-1.63449	0.0263766	0.245267	-1.42451	0.0891566	NA
BP	GO:0032633	interleukin-4 production			Agree	-1.58096	0.0264259	0.245267	-0.986283	0.46114	NA
BP	GO:0032673	regulation of interleukin-4 production			Agree	-1.58096	0.0264259	0.245267	-0.986283	0.46114	NA
BP	GO:0060840	artery development			Agree	1.4472	0.0264318	0.245267	1.00083	0.46	NA
BP	GO:0046164	alcohol catabolic process			Disagree	1.47324	0.0265273	0.245754	-1.04058	0.387812	NA
BP	GO:0042509	regulation of tyrosine phosphorylation of STAT protein			Agree	1.45559	0.026608	0.246103	0.832533	0.711783	NA
MF	GO:0050700	CARD domain binding			Agree	1.60553	0.0266805	0.232316	1.5364	0.0290565	NA
BP	GO:0051345	positive regulation of hydrolase activity			Agree	1.23058	0.0266986	0.246542	1.0709	0.287209	NA
BP	GO:0043153	entrainment of circadian clock by photoperiod			Agree	-1.6302	0.0268562	0.246977	-1.13263	0.268734	NA
BP	GO:0035994	response to muscle stretch			Agree	1.57116	0.0268975	0.246977	1.14545	0.28595	NA
BP	GO:1905666	regulation of protein localization to endosome			Agree	1.57889	0.0269489	0.246977	0.917046	0.585586	NA
BP	GO:0002444	myeloid leukocyte mediated immunity			Agree	1.40273	0.0269514	0.246977	1.47294	0.0177482	NA
BP	GO:2000116	regulation of cysteine-type endopeptidase activity			Agree	1.28953	0.0269619	0.246977	1.08829	0.285333	NA
BP	GO:1902106	negative regulation of leukocyte differentiation			Agree	1.46239	0.0270528	0.247414	1.56691	0.00730972	NA
BP	GO:0043903	regulation of biological process involved in symbiotic interaction			Agree	1.46786	0.027186	0.248235	1.91462	0.00011891	NA
BP	GO:0061008	hepaticobiliary system development			Agree	1.37575	0.0273536	0.249367	1.39676	0.0402299	NA
CC	GO:0098858	actin-based cell projection			Agree	1.32121	0.0273673	0.192899	1.00635	0.431507	NA
BP	GO:0060669	embryonic placenta morphogenesis			Agree	1.56775	0.0275341	0.250215	1.28965	0.154229	NA
BP	GO:0046627	negative regulation of insulin receptor signaling pathway			Agree	1.50271	0.0275341	0.250215	0.865521	0.673235	NA
MF	GO:0016779	nucleotidyltransferase activity			Disagree	-1.42402	0.0275389	0.237013	0.773214	0.893793	NA
BP	GO:0019226	transmission of nerve impulse			Agree	1.46645	0.0276485	0.250586	1.09596	0.310832	NA
MF	GO:1904680	peptide transmembrane transporter activity			Agree	1.63262	0.0276626	0.237013	0.802895	0.724324	NA
BP	GO:0052372	modulation by symbiont of entry into host			Agree	1.51073	0.0276626	0.250586	1.75823	0.00222787	NA
BP	GO:0032727	positive regulation of interferon-alpha production			Agree	1.56642	0.0277344	0.250838	1.52603	0.046281	NA
BP	GO:0022604	regulation of cell morphogenesis			Agree	1.28779	0.027876	0.25172	1.11202	0.222503	NA
CC	GO:1904724	tertiary granule lumen			Agree	1.45317	0.0280732	0.195885	2.29758	3.74405e-08	NA
BP	GO:1903531	negative regulation of secretion by cell			Agree	1.35384	0.0281896	0.254151	1.4522	0.0101263	NA
CC	GO:0005685	U1 snRNP			Agree	-1.61711	0.0283304	0.195885	-1.4659	0.0722892	NA
BP	GO:1905523	positive regulation of macrophage migration			Disagree	1.48875	0.028489	0.256354	-1.00906	0.434568	NA
BP	GO:0001935	endothelial cell proliferation			Agree	1.42241	0.0285237	0.256354	1.33104	0.0669456	NA
BP	GO:0043409	negative regulation of MAPK cascade			Agree	1.35315	0.0286841	0.257392	0.896936	0.680055	NA
BP	GO:0071364	cellular response to epidermal growth factor stimulus			Agree	1.49979	0.0288073	0.258092	1.28251	0.142395	NA
MF	GO:0019865	immunoglobulin binding			Agree	1.48775	0.0288073	0.243643	1.81669	0.00418741	NA
MF	GO:0017147	Wnt-protein binding			Agree	-1.61561	0.0288914	0.243643	-0.858668	0.643032	NA
BP	GO:1904407	positive regulation of nitric oxide metabolic process			Disagree	-1.55063	0.0289454	0.258923	1.71722	0.00550358	NA
CC	GO:0044291	cell-cell contact zone			Agree	1.44211	0.0289733	0.196834	1.08456	0.333853	NA
BP	GO:0050871	positive regulation of B cell activation			Agree	1.38413	0.028998	0.258988	1.87547	4.01874e-05	NA
CC	GO:0055038	recycling endosome membrane			Agree	-1.40684	0.0290099	0.196834	-1.3612	0.0439883	NA
BP	GO:0045869	negative regulation of single stranded viral RNA replication via double stranded DNA intermediate			Agree	1.60657	0.0290638	0.25916	1.28118	0.174873	NA
BP	GO:0000272	polysaccharide catabolic process			Agree	1.60866	0.0291257	0.25916	1.50344	0.0455312	NA
BP	GO:1902532	negative regulation of intracellular signal transduction			Agree	1.22571	0.0291532	0.25916	1.00125	0.471412	NA
BP	GO:0001936	regulation of endothelial cell proliferation			Agree	1.38802	0.029523	0.261872	1.24306	0.125904	NA
BP	GO:0060612	adipose tissue development			Disagree	1.44933	0.02955	0.261872	-0.915768	0.585106	NA
BP	GO:0097428	protein maturation by iron-sulfur cluster transfer			Agree	-1.63346	0.0296182	0.26207	-1.23538	0.204225	NA
BP	GO:0043500	muscle adaptation			Agree	1.436	0.0296697	0.262121	1.07088	0.337838	NA
MF	GO:0000217	DNA secondary structure binding			Disagree	-1.51831	0.0296738	0.248287	1.20018	0.215107	NA
CC	GO:0034719	SMN-Sm protein complex			Agree	-1.58074	0.0297297	0.19985	-1.30012	0.169492	NA
BP	GO:0043406	positive regulation of MAP kinase activity			Agree	1.38579	0.0298852	0.263617	1.18921	0.183792	NA
BP	GO:1901616	organic hydroxy compound catabolic process			Disagree	1.44116	0.0300244	0.264426	-1.31096	0.0916442	NA
BP	GO:0061436	establishment of skin barrier			Agree	-1.62026	0.0300695	0.264426	-1.36889	0.130137	NA
BP	GO:0001938	positive regulation of endothelial cell proliferation			Agree	1.38938	0.0301685	0.264889	1.28304	0.108397	NA
CC	GO:0005753	mitochondrial proton-transporting ATP synthase complex			Agree	-1.5392	0.030239	0.201409	-0.915783	0.575309	NA
BP	GO:0090659	walking behavior			Disagree	1.55821	0.0302701	0.264965	-0.944841	0.53012	NA
BP	GO:1905564	positive regulation of vascular endothelial cell proliferation			Agree	1.58889	0.0302815	0.264965	1.26264	0.198582	NA
BP	GO:0007369	gastrulation			Agree	1.35576	0.0303413	0.264965	1.14494	0.227397	NA
BP	GO:0038066	p38MAPK cascade			Agree	1.45739	0.0303625	0.264965	1.37761	0.0824089	NA
MF	GO:0016769	transferase activity, transferring nitrogenous groups			Disagree	1.62324	0.030404	0.251404	-0.844328	0.682266	NA
MF	GO:0045182	translation regulator activity			Disagree	-1.41389	0.030516	0.251404	0.86556	0.731572	NA
BP	GO:0001562	response to protozoan			Agree	1.56683	0.0305801	0.265225	1.37664	0.106136	NA
BP	GO:0042832	defense response to protozoan			Agree	1.56683	0.0305801	0.265225	1.37664	0.106136	NA
BP	GO:0030879	mammary gland development			Agree	1.40109	0.0306015	0.265225	1.57598	0.00526427	NA
BP	GO:0090594	inflammatory response to wounding			Agree	1.58284	0.0306089	0.265225	1.55445	0.0232103	NA
BP	GO:0006910	phagocytosis, recognition			Agree	1.43965	0.0306243	0.265225	1.93497	0.000176436	NA
BP	GO:0006898	receptor-mediated endocytosis			Agree	1.29906	0.0306939	0.265426	1.45182	0.00540738	NA
BP	GO:1904063	negative regulation of cation transmembrane transport			Agree	1.41608	0.0311392	0.268869	1.23569	0.148485	NA
BP	GO:0009167	purine ribonucleoside monophosphate metabolic process			Agree	-1.53027	0.0313106	0.269589	-1.37944	0.0659631	NA
BP	GO:1904754	positive regulation of vascular associated smooth muscle cell migration			Agree	1.63011	0.0313169	0.269589	0.913535	0.578755	NA
MF	GO:0042626	ATPase-coupled transmembrane transporter activity			Agree	1.42259	0.031358	0.254764	1.10503	0.269461	NA
BP	GO:0032682	negative regulation of chemokine production			Agree	1.61345	0.0313692	0.269634	1.91354	0.000501306	NA
BP	GO:0070131	positive regulation of mitochondrial translation			Agree	-1.57312	0.0314285	0.269738	-1.62722	0.020467	NA
MF	GO:0044548	S100 protein binding			Agree	1.55412	0.031522	0.254764	0.790841	0.735135	NA
BP	GO:0006490	oligosaccharide-lipid intermediate biosynthetic process			Agree	-1.60469	0.0316373	0.271123	-1.57725	0.030032	NA
MF	GO:0005217	intracellular ligand-gated ion channel activity			Agree	-1.60455	0.0316373	0.254764	-1.07808	0.355932	NA
BP	GO:0001704	formation of primary germ layer			Agree	1.40323	0.0317961	0.271361	1.2474	0.131737	NA
CC	GO:0031985	Golgi cisterna			Agree	1.36587	0.0317961	0.209855	0.961456	0.522663	NA
BP	GO:0010614	negative regulation of cardiac muscle hypertrophy			Agree	1.53589	0.0318075	0.271361	1.20766	0.212171	NA
BP	GO:0014741	negative regulation of muscle hypertrophy			Agree	1.53589	0.0318075	0.271361	1.20766	0.212171	NA
CC	GO:0099055	integral component of postsynaptic membrane			Agree	1.42663	0.0321339	0.210173	1.19549	0.198485	NA
BP	GO:0043691	reverse cholesterol transport			Agree	1.54852	0.0321753	0.273743	1.13854	0.304505	NA
BP	GO:0071605	monocyte chemotactic protein-1 production			Agree	1.58806	0.0322402	0.273743	1.81585	0.00161117	NA
BP	GO:0071637	regulation of monocyte chemotactic protein-1 production			Agree	1.58806	0.0322402	0.273743	1.81585	0.00161117	NA
BP	GO:0001570	vasculogenesis			Agree	1.41237	0.0322783	0.273743	1.27351	0.134165	NA
MF	GO:0005547	phosphatidylinositol-3,4,5-trisphosphate binding			Agree	1.46243	0.0324468	0.255911	1.31224	0.123577	NA
MF	GO:0015267	channel activity			Agree	1.24134	0.0324967	0.255911	1.38385	0.0122953	NA
MF	GO:0022803	passive transmembrane transporter activity			Agree	1.24134	0.0324967	0.255911	1.38385	0.0122953	NA
BP	GO:0032268	regulation of cellular protein metabolic process			Agree	1.54387	0.032502	0.274824	1.57391	0.017926	NA
BP	GO:0070486	leukocyte aggregation			Agree	1.54317	0.032502	0.274824	1.24187	0.225455	NA
BP	GO:0098962	regulation of postsynaptic neurotransmitter receptor activity			Disagree	-1.57292	0.0326225	0.275436	1.13966	0.301818	NA
MF	GO:0016411	acylglycerol O-acyltransferase activity			Agree	1.5311	0.0327972	0.256393	0.820768	0.711221	NA
BP	GO:1905953	negative regulation of lipid localization			Agree	1.48301	0.0333752	0.281	1.45897	0.0640394	NA
BP	GO:0046459	short-chain fatty acid metabolic process			Agree	-1.60366	0.0333798	0.281	-0.881039	0.612108	NA
BP	GO:0070265	necrotic cell death			Agree	1.41864	0.0335387	0.281922	1.07821	0.336364	NA
MF	GO:0015103	inorganic anion transmembrane transporter activity			Agree	1.37987	0.0339521	0.263498	1.12582	0.251429	NA
BP	GO:0000154	rRNA modification			Agree	-1.50593	0.0343894	0.287826	-1.72432	0.0143295	NA
BP	GO:2001185	regulation of CD8-positive, alpha-beta T cell activation			Disagree	-1.59016	0.034437	0.287826	0.890955	0.619128	NA
BP	GO:0000028	ribosomal small subunit assembly			Agree	-1.58806	0.034437	0.287826	-1.53169	0.042586	NA
BP	GO:0001933	negative regulation of protein phosphorylation			Agree	1.2345	0.0345405	0.287826	0.948362	0.582707	NA
BP	GO:0006904	vesicle docking involved in exocytosis			Agree	1.45571	0.0345961	0.287826	1.28751	0.144427	NA
BP	GO:0044703	multi-organism reproductive process			Agree	1.37763	0.0345967	0.287826	1.20413	0.142659	NA
BP	GO:0071709	membrane assembly			Disagree	1.42021	0.0346439	0.287826	-0.906054	0.589947	NA
BP	GO:0007260	tyrosine phosphorylation of STAT protein			Agree	1.41278	0.0346439	0.287826	0.809915	0.762821	NA
BP	GO:0033617	mitochondrial cytochrome c oxidase assembly			Agree	-1.59808	0.0347607	0.288377	-0.996727	0.436693	NA
BP	GO:2000232	regulation of rRNA processing			Agree	-1.5506	0.0348261	0.288426	-1.60322	0.0233649	NA
BP	GO:0030150	protein import into mitochondrial matrix			Agree	-1.58533	0.0349969	0.288426	-1.61976	0.0219253	NA
BP	GO:0043065	positive regulation of apoptotic process			Agree	1.22633	0.0349999	0.288426	1.1219	0.185012	NA
BP	GO:0046486	glycerolipid metabolic process			Agree	1.26802	0.0350099	0.288426	0.974424	0.531941	NA
BP	GO:0002699	positive regulation of immune effector process			Agree	1.29651	0.0350189	0.288426	1.49211	0.00304567	NA
BP	GO:0031279	regulation of cyclase activity			Agree	1.44796	0.0351671	0.28923	1.10951	0.296703	NA
CC	GO:0044194	cytolytic granule			Agree	1.60299	0.0352017	0.226127	1.20035	0.23741	NA
CC	GO:0005581	collagen trimer			Agree	1.45068	0.0352427	0.226127	1.36994	0.0957792	NA
BP	GO:0050878	regulation of body fluid levels			Agree	1.2717	0.0352617	0.289591	1.19971	0.0992647	NA
BP	GO:0002532	production of molecular mediator involved in inflammatory response			Agree	1.40985	0.0353142	0.289607	1.48517	0.0326136	NA
MF	GO:0005154	epidermal growth factor receptor binding			Agree	1.52633	0.0353949	0.272719	1.34227	0.113861	NA
CC	GO:0032433	filopodium tip			Agree	1.57453	0.0355075	0.226127	0.567298	0.960951	NA
BP	GO:0036499	PERK-mediated unfolded protein response			Disagree	1.57366	0.0355075	0.289882	-0.746119	0.777506	NA
BP	GO:0019065	receptor-mediated endocytosis of virus by host cell			Agree	1.62129	0.0355485	0.289882	1.2018	0.261905	NA
BP	GO:0006024	glycosaminoglycan biosynthetic process			Agree	1.41302	0.0355623	0.289882	0.883438	0.653666	NA
BP	GO:0006195	purine nucleotide catabolic process			Agree	-1.51202	0.0355867	0.289882	-0.970809	0.518006	NA
BP	GO:0090596	sensory organ morphogenesis			Agree	1.33116	0.0356113	0.289882	1.02812	0.40382	NA
BP	GO:0036037	CD8-positive, alpha-beta T cell activation			Agree	-1.51637	0.0356521	0.289882	-0.867215	0.652605	NA
BP	GO:0072393	microtubule anchoring at microtubule organizing center			Agree	1.60012	0.0358596	0.291156	1.05674	0.383094	NA
MF	GO:0030246	carbohydrate binding			Agree	1.30671	0.0360624	0.275877	1.51554	0.00318348	NA
BP	GO:0070585	protein localization to mitochondrion			Agree	-1.37333	0.036231	0.293754	-1.11854	0.202166	NA
BP	GO:0016049	cell growth			Agree	1.20877	0.0363725	0.293855	1.07094	0.294811	NA
MF	GO:0008970	phospholipase A1 activity			Agree	1.55471	0.0365176	0.277378	1.33054	0.141844	NA
BP	GO:0045581	negative regulation of T cell differentiation			Agree	1.47612	0.0365537	0.293855	1.60241	0.0165821	NA
BP	GO:0071900	regulation of protein serine/threonine kinase activity			Agree	1.23752	0.0366516	0.293855	1.13694	0.17284	NA
BP	GO:0035929	steroid hormone secretion			Agree	-1.57753	0.0366768	0.293855	-1.31862	0.147783	NA
BP	GO:0003338	metanephros morphogenesis			Agree	1.57389	0.036709	0.293855	1.66859	0.0136362	NA
BP	GO:0034162	toll-like receptor 9 signaling pathway			Agree	1.57198	0.036709	0.293855	1.63401	0.0170296	NA
BP	GO:0006488	dolichol-linked oligosaccharide biosynthetic process			Agree	-1.58074	0.0367452	0.293855	-1.54379	0.0351487	NA
BP	GO:0050912	detection of chemical stimulus involved in sensory perception of taste			Agree	-1.57998	0.0367452	0.293855	-0.769398	0.783251	NA
BP	GO:0042407	cristae formation			Agree	-1.57716	0.0367452	0.293855	-1.4714	0.0722892	NA
BP	GO:0055003	cardiac myofibril assembly			Agree	-1.58644	0.0367575	0.293855	-1.13389	0.315436	NA
BP	GO:0032640	tumor necrosis factor production			Agree	1.33206	0.0369235	0.294358	1.91188	4.20848e-06	NA
BP	GO:0032680	regulation of tumor necrosis factor production			Agree	1.33206	0.0369235	0.294358	1.91188	4.20848e-06	NA
BP	GO:2000179	positive regulation of neural precursor cell proliferation			Agree	1.48851	0.0370234	0.294743	1.07878	0.345455	NA
BP	GO:0038061	NIK/NF-kappaB signaling			Agree	1.31061	0.0372129	0.29584	1.5991	0.00231612	NA
BP	GO:0060421	positive regulation of heart growth			Disagree	1.51647	0.0372682	0.295868	-0.91749	0.57037	NA
BP	GO:0002286	T cell activation involved in immune response			Agree	1.39341	0.0374959	0.297263	1.17887	0.187773	NA
MF	GO:0004672	protein kinase activity			Agree	1.19396	0.0376447	0.282715	1.06989	0.289352	NA
MF	GO:0008483	transaminase activity			Disagree	1.60161	0.0377481	0.282715	-0.853126	0.643373	NA
BP	GO:0001822	kidney development			Agree	1.23636	0.0378106	0.298964	1.23576	0.0850785	NA
BP	GO:0051091	positive regulation of DNA-binding transcription factor activity			Agree	1.29313	0.0378151	0.298964	1.24039	0.0805812	NA
BP	GO:0032535	regulation of cellular component size			Agree	1.26409	0.0382376	0.301887	1.1187	0.202219	NA
CC	GO:0005795	Golgi stack			Agree	1.33195	0.0383559	0.242142	0.843843	0.777778	NA
BP	GO:0034446	substrate adhesion-dependent cell spreading			Agree	1.37673	0.0384861	0.303037	1.28616	0.104651	NA
BP	GO:0032368	regulation of lipid transport			Agree	1.34142	0.0385219	0.303037	1.16489	0.216643	NA
BP	GO:0036296	response to increased oxygen levels			Disagree	1.50201	0.0385423	0.303037	-0.849593	0.690176	NA
BP	GO:1901380	negative regulation of potassium ion transmembrane transport			Disagree	1.56409	0.0386242	0.303263	-0.959788	0.508557	NA
MF	GO:0004930	G protein-coupled receptor activity			Disagree	-1.27861	0.0386997	0.287829	1.06059	0.311029	NA
BP	GO:0045620	negative regulation of lymphocyte differentiation			Agree	1.4551	0.0387889	0.304139	1.86639	0.000677266	NA
BP	GO:0038128	ERBB2 signaling pathway			Agree	1.58204	0.0391494	0.305625	1.53851	0.0359642	NA
BP	GO:0030007	cellular potassium ion homeostasis			Agree	1.52179	0.0391794	0.305625	1.13778	0.31685	NA
BP	GO:2000234	positive regulation of rRNA processing			Agree	-1.59294	0.0391846	0.305625	-1.46028	0.0789474	NA
CC	GO:0031305	integral component of mitochondrial inner membrane			Agree	-1.47136	0.039186	0.244038	-1.05153	0.353933	NA
BP	GO:0051701	biological process involved in interaction with host			Agree	1.28627	0.0391923	0.305625	1.68881	0.000169439	NA
BP	GO:0055067	monovalent inorganic cation homeostasis			Agree	1.32226	0.0393678	0.306575	1.09383	0.296552	NA
CC	GO:0005884	actin filament			Agree	1.35799	0.0394293	0.244038	1.34709	0.0630499	NA
BP	GO:0042116	macrophage activation			Agree	1.35968	0.0396236	0.308147	1.97665	1.53973e-05	NA
CC	GO:0030426	growth cone			Agree	1.33033	0.0396645	0.244038	0.935281	0.594183	NA
BP	GO:2000725	regulation of cardiac muscle cell differentiation			Disagree	-1.59131	0.0397404	0.308636	NA	NA	NA
BP	GO:0001909	leukocyte mediated cytotoxicity			Agree	1.3039	0.0398649	0.309183	1.42774	0.0231785	NA
BP	GO:0002689	negative regulation of leukocyte chemotaxis			Disagree	1.5586	0.0399859	0.309701	-0.898319	0.578692	NA
BP	GO:0051307	meiotic chromosome separation			Disagree	-1.56518	0.0401111	0.309799	1.52577	0.045302	NA
MF	GO:0008526	phosphatidylinositol transfer activity			Disagree	1.59893	0.0401142	0.294099	NA	NA	NA
BP	GO:0032870	cellular response to hormone stimulus			Agree	1.19677	0.0401328	0.309799	1.07506	0.26815	NA
BP	GO:0097300	programmed necrotic cell death			Agree	1.43566	0.0401612	0.309799	0.96238	0.51664	NA
BP	GO:0010942	positive regulation of cell death			Agree	1.2011	0.0402606	0.310147	1.28774	0.0219724	NA
MF	GO:0008083	growth factor activity			Agree	1.378	0.040265	0.294099	1.1754	0.192308	NA
BP	GO:0043123	positive regulation of I-kappaB kinase/NF-kappaB signaling			Agree	1.31524	0.0403412	0.31035	1.42639	0.0209268	NA
MF	GO:0022890	inorganic cation transmembrane transporter activity			Agree	1.19658	0.0403666	0.294099	1.14573	0.145735	NA
BP	GO:0032691	negative regulation of interleukin-1 beta production			Agree	1.49647	0.0404535	0.310621	1.69269	0.0144663	NA
BP	GO:1902170	cellular response to reactive nitrogen species			Agree	1.55047	0.0405394	0.310621	0.754624	0.779514	NA
BP	GO:0060444	branching involved in mammary gland duct morphogenesis			Agree	1.55042	0.0405394	0.310621	1.82215	0.00150206	NA
BP	GO:0045921	positive regulation of exocytosis			Agree	1.34352	0.0407781	0.312032	1.02604	0.420814	NA
BP	GO:0044000	movement in host			Agree	1.33708	0.0410039	0.313148	1.55694	0.00349437	NA
BP	GO:0032801	receptor catabolic process			Agree	1.5072	0.0410335	0.313148	0.753089	0.816361	NA
CC	GO:1990023	mitotic spindle midzone			Disagree	-1.56565	0.0411794	0.251229	1.17306	0.273874	NA
MF	GO:0004896	cytokine receptor activity			Disagree	1.41223	0.041236	0.296612	-1.09662	0.268657	NA
BP	GO:0060402	calcium ion transport into cytosol			Agree	1.54524	0.0412654	0.313812	1.64669	0.0159738	NA
BP	GO:0071360	cellular response to exogenous dsRNA			Agree	1.54517	0.0412654	0.313812	1.61752	0.0190478	NA
MF	GO:0016712	oxidoreductase activity, acting on paired donors, with incorporation or reduction of molecular oxygen, reduced flavin or flavoprotein as one donor, and incorporation of one atom of oxygen			Disagree	1.50102	0.0412654	0.296612	-1.13126	0.295567	NA
BP	GO:0007611	learning or memory			Agree	1.29233	0.0413763	0.313812	1.24883	0.0861373	NA
BP	GO:0009994	oocyte differentiation			Agree	1.42052	0.0413951	0.313812	1.14858	0.25832	NA
BP	GO:0048599	oocyte development			Agree	1.42052	0.0413951	0.313812	1.14858	0.25832	NA
BP	GO:0072678	T cell migration			Disagree	1.39751	0.0415111	0.31401	-0.91153	0.617978	NA
MF	GO:0001653	peptide receptor activity			Agree	1.40952	0.0415623	0.296755	1.1991	0.181138	NA
BP	GO:0098792	xenophagy			Agree	1.57598	0.0417813	0.31401	1.03601	0.411871	NA
BP	GO:0010738	regulation of protein kinase A signaling			Disagree	1.53703	0.0417813	0.31401	-1.07242	0.359155	NA
BP	GO:0055119	relaxation of cardiac muscle			Disagree	1.53058	0.0417813	0.31401	-0.711706	0.836323	NA
BP	GO:0015732	prostaglandin transport			Agree	1.52809	0.0417813	0.31401	0.582673	0.941489	NA
BP	GO:0044409	entry into host			Agree	1.32917	0.0417849	0.31401	1.64313	0.00119336	NA
BP	GO:0008217	regulation of blood pressure			Agree	1.35435	0.0418058	0.31401	1.31277	0.0701513	NA
MF	GO:0015271	outward rectifier potassium channel activity			Disagree	1.54266	0.0419051	0.297221	-1.61174	0.0218103	NA
BP	GO:0009166	nucleotide catabolic process			Agree	-1.40889	0.041926	0.314395	-1.11597	0.256484	NA
BP	GO:0050817	coagulation			Agree	1.29542	0.0419669	0.314395	1.12074	0.247326	NA
CC	GO:0014704	intercalated disc			Agree	1.44174	0.0419945	0.254067	0.919403	0.588618	NA
BP	GO:0010574	regulation of vascular endothelial growth factor production			Agree	1.4846	0.0420842	0.314565	1.61944	0.0161173	NA
BP	GO:0001525	angiogenesis			Agree	1.22038	0.0421202	0.314565	1.30709	0.0178859	NA
BP	GO:0010874	regulation of cholesterol efflux			Agree	1.46611	0.0421743	0.314565	1.35882	0.102273	NA
BP	GO:0150146	cell junction disassembly			Agree	1.58452	0.0422648	0.314565	1.40354	0.0971039	NA
BP	GO:0061756	leukocyte adhesion to vascular endothelial cell			Agree	1.4279	0.0422648	0.314565	1.22408	0.167208	NA
BP	GO:1901185	negative regulation of ERBB signaling pathway			Agree	1.49634	0.0423466	0.314763	0.881234	0.630894	NA
BP	GO:1903522	regulation of blood circulation			Agree	1.31397	0.0427818	0.317585	1.25573	0.0891632	NA
MF	GO:0042813	Wnt receptor activity			Agree	-1.55947	0.0428376	0.301836	-0.839484	0.663717	NA
BP	GO:0050890	cognition			Agree	1.24541	0.042897	0.318027	1.22525	0.0964333	NA
BP	GO:0060330	regulation of response to interferon-gamma			Agree	1.56974	0.0430972	0.318685	1.6385	0.0133208	NA
BP	GO:0060334	regulation of interferon-gamma-mediated signaling pathway			Agree	1.56974	0.0430972	0.318685	1.6385	0.0133208	NA
BP	GO:1900024	regulation of substrate adhesion-dependent cell spreading			Agree	1.39524	0.0433027	0.319415	1.41716	0.0555556	NA
BP	GO:0009142	nucleoside triphosphate biosynthetic process			Disagree	-1.35112	0.0433452	0.319415	1.37034	0.0542911	NA
BP	GO:0032091	negative regulation of protein binding			Agree	1.39859	0.0434255	0.319415	1.05494	0.356509	NA
BP	GO:0042311	vasodilation			Agree	1.54343	0.0434621	0.319415	0.828005	0.721951	NA
BP	GO:0031098	stress-activated protein kinase signaling cascade			Agree	1.29045	0.0434889	0.319415	1.12941	0.208223	NA
BP	GO:1901222	regulation of NIK/NF-kappaB signaling			Agree	1.39184	0.0435311	0.319415	1.61567	0.00373578	NA
BP	GO:1902563	regulation of neutrophil activation			Agree	1.56571	0.0437552	0.319603	1.78272	0.00151148	NA
BP	GO:0072576	liver morphogenesis			Agree	1.51819	0.0437552	0.319603	1.27448	0.183453	NA
BP	GO:0060993	kidney morphogenesis			Agree	1.40274	0.0437804	0.319603	1.26715	0.152648	NA
BP	GO:0097352	autophagosome maturation			Agree	1.40249	0.0437804	0.319603	0.588318	0.987616	NA
BP	GO:0002790	peptide secretion			Agree	1.29189	0.0438998	0.320066	0.831831	0.815825	NA
BP	GO:0072331	signal transduction by p53 class mediator			Disagree	-1.33238	0.0440457	0.32072	0.86364	0.754458	NA
CC	GO:0002102	podosome			Agree	1.46974	0.0441822	0.265093	0.658441	0.93719	NA
MF	GO:0015248	sterol transporter activity			Agree	1.46913	0.0441822	0.309275	0.977194	0.477977	NA
BP	GO:0002712	regulation of B cell mediated immunity			Disagree	-1.46635	0.0443262	0.32124	0.897419	0.633127	NA
BP	GO:0002889	regulation of immunoglobulin mediated immune response			Disagree	-1.46635	0.0443262	0.32124	0.897419	0.633127	NA
BP	GO:0015986	proton motive force-driven ATP synthesis			Disagree	-1.36611	0.0443686	0.32124	1.30159	0.0900901	NA
BP	GO:0043281	regulation of cysteine-type endopeptidase activity involved in apoptotic process			Agree	1.27129	0.0443844	0.32124	0.917916	0.663923	NA
BP	GO:0009201	ribonucleoside triphosphate biosynthetic process			Disagree	-1.35811	0.0445545	0.32124	1.18097	0.182069	NA
BP	GO:0072001	renal system development			Agree	1.24195	0.0445628	0.32124	1.21738	0.108466	NA
BP	GO:0052547	regulation of peptidase activity			Agree	1.2523	0.0446277	0.32124	1.32338	0.0227742	NA
BP	GO:0042059	negative regulation of epidermal growth factor receptor signaling pathway			Agree	1.47638	0.0446542	0.32124	0.65702	0.912106	NA
BP	GO:0030279	negative regulation of ossification			Agree	1.4751	0.0446542	0.32124	1.06373	0.368159	NA
BP	GO:0032609	interferon-gamma production			Agree	1.32117	0.0447764	0.32124	1.39115	0.0414286	NA
BP	GO:0032649	regulation of interferon-gamma production			Agree	1.32117	0.0447764	0.32124	1.39115	0.0414286	NA
BP	GO:0014896	muscle hypertrophy			Agree	1.3953	0.0447915	0.32124	0.960882	0.532508	NA
BP	GO:0002089	lens morphogenesis in camera-type eye			Agree	1.51177	0.0450711	0.32284	0.94466	0.539007	NA
BP	GO:0010769	regulation of cell morphogenesis involved in differentiation			Agree	1.37615	0.0454799	0.325361	1.08138	0.318248	NA
BP	GO:0071763	nuclear membrane organization			Disagree	1.42408	0.0455889	0.325733	-0.555694	1	NA
BP	GO:0050830	defense response to Gram-positive bacterium			Disagree	-1.40728	0.0456942	0.325919	1.84359	0.000154141	NA
BP	GO:0031643	positive regulation of myelination			Disagree	1.50922	0.045729	0.325919	-1.07134	0.378924	NA
MF	GO:0050699	WW domain binding			Agree	1.46356	0.0457859	0.31842	0.723209	0.861436	NA
CC	GO:0005687	U4 snRNP			Agree	-1.57441	0.0458542	0.270754	-0.923458	0.546053	NA
CC	GO:0140672	ATAC complex			Agree	-1.56409	0.0458716	0.270754	-0.903269	0.584475	NA
BP	GO:0007411	axon guidance			Agree	1.28857	0.0458751	0.326553	1.2489	0.109267	NA
BP	GO:0001738	morphogenesis of a polarized epithelium			Agree	-1.35346	0.0460751	0.327263	-1.18986	0.176119	NA
BP	GO:0090022	regulation of neutrophil chemotaxis			Agree	1.46479	0.0460893	0.327263	1.29017	0.151713	NA
BP	GO:0043113	receptor clustering			Agree	1.45541	0.046387	0.328968	0.75486	0.834633	NA
MF	GO:0003743	translation initiation factor activity			Agree	-1.49458	0.0465116	0.32138	-0.635428	0.968421	NA
BP	GO:0070266	necroptotic process			Agree	1.46396	0.0465358	0.329342	0.992141	0.472403	NA
BP	GO:1901659	glycosyl compound biosynthetic process			Agree	-1.55284	0.0465549	0.329342	-1.42383	0.0960591	NA
BP	GO:0035457	cellular response to interferon-alpha			Agree	1.57924	0.0466368	0.329513	1.33397	0.122711	NA
BP	GO:0002706	regulation of lymphocyte mediated immunity			Agree	1.24876	0.0468562	0.330586	1.25537	0.0856354	NA
BP	GO:0009154	purine ribonucleotide catabolic process			Agree	-1.50691	0.0469043	0.330586	-0.991104	0.472296	NA
CC	GO:0099699	integral component of synaptic membrane			Agree	1.35578	0.0469141	0.274675	1.21907	0.14497	NA
MF	GO:0022836	gated channel activity			Agree	1.33195	0.0470616	0.322334	1.44507	0.012996	NA
BP	GO:0070997	neuron death			Agree	1.20898	0.0471428	0.331003	1.43666	0.00395011	NA
BP	GO:0002377	immunoglobulin production			Disagree	-1.32091	0.0471545	0.331003	1.7837	8.68024e-05	NA
BP	GO:0031623	receptor internalization			Agree	1.36565	0.0471891	0.331003	1.51563	0.0106724	NA
BP	GO:0035269	protein O-linked mannosylation			Agree	-1.55023	0.0471951	0.331003	-1.81372	0.00484449	NA
MF	GO:0015215	nucleotide transmembrane transporter activity			Agree	-1.52897	0.0472516	0.322334	-1.00482	0.409091	NA
BP	GO:0018202	peptidyl-histidine modification			Agree	-1.54047	0.0477941	0.33469	-1.68855	0.00840953	NA
BP	GO:1901342	regulation of vasculature development			Agree	1.26185	0.0478945	0.33469	1.36397	0.0196222	NA
BP	GO:0038093	Fc receptor signaling pathway			Agree	1.39375	0.0479316	0.33469	1.15201	0.254688	NA
BP	GO:1900077	negative regulation of cellular response to insulin stimulus			Agree	1.52085	0.0479692	0.33469	1.03755	0.413008	NA
BP	GO:0007596	blood coagulation			Agree	1.27257	0.0480618	0.33469	1.14943	0.208054	NA
BP	GO:0014829	vascular associated smooth muscle contraction			Agree	1.55449	0.0480721	0.33469	1.40827	0.0893761	NA
BP	GO:1990542	mitochondrial transmembrane transport			Agree	-1.39065	0.0481728	0.334885	-1.64786	0.00266786	NA
BP	GO:0006997	nucleus organization			Agree	1.28227	0.0482173	0.334885	0.7861	0.879452	NA
BP	GO:0071480	cellular response to gamma radiation			Disagree	-1.5128	0.0483271	0.335051	0.563112	0.978512	NA
BP	GO:0099174	regulation of presynapse organization			Disagree	-1.54336	0.0484171	0.335051	1.54558	0.0301708	NA
BP	GO:1905606	regulation of presynapse assembly			Disagree	-1.54336	0.0484171	0.335051	1.54558	0.0301708	NA
CC	GO:0046658	anchored component of plasma membrane			Agree	1.46194	0.0484883	0.28162	1.34312	0.102439	NA
BP	GO:0016064	immunoglobulin mediated immune response			Disagree	-1.32478	0.0487805	0.337158	1.94067	1.01324e-06	NA
BP	GO:0002711	positive regulation of T cell mediated immunity			Disagree	-1.44653	0.0488656	0.337338	1.06611	0.362916	NA
BP	GO:0042541	hemoglobin biosynthetic process			Disagree	-1.54689	0.0490566	0.338041	0.973234	0.510909	NA
BP	GO:0010803	regulation of tumor necrosis factor-mediated signaling pathway			Agree	1.41381	0.0490857	0.338041	1.17263	0.231861	NA
MF	GO:0034062	5'-3' RNA polymerase activity			Agree	-1.50778	0.0491493	0.331063	-1.377	0.0833333	NA
MF	GO:0097747	RNA polymerase activity			Agree	-1.50778	0.0491493	0.331063	-1.377	0.0833333	NA
BP	GO:0043269	regulation of ion transport			Agree	1.19415	0.0493178	0.338739	1.27708	0.0244423	NA
BP	GO:0060713	labyrinthine layer morphogenesis			Agree	1.55031	0.0493626	0.338739	1.22027	0.195911	NA
BP	GO:0010720	positive regulation of cell development			Disagree	1.24232	0.0494347	0.338739	-0.990276	0.461207	NA
BP	GO:0050770	regulation of axonogenesis			Disagree	1.33335	0.0494763	0.338739	-1.05444	0.300725	NA
BP	GO:0031281	positive regulation of cyclase activity			Agree	1.4926	0.049485	0.338739	1.05511	0.394389	NA
BP	GO:1904666	regulation of ubiquitin protein ligase activity			Disagree	-1.52263	0.0495426	0.338739	0.761119	0.817434	NA
BP	GO:2000273	positive regulation of signaling receptor activity			Agree	1.51531	0.0499008	0.34078	1.44431	0.0669935	NA
BP	GO:0036119	response to platelet-derived growth factor			Agree	1.45563	0.0500092	0.341113	0.871498	0.619835	NA
BP	GO:0098801	regulation of renal system process			Disagree	1.54698	0.0501154	0.34143	-0.936681	0.542169	NA
BP	GO:0048261	negative regulation of receptor-mediated endocytosis			Agree	1.48053	0.050222	0.341664	0.971401	0.495854	NA
BP	GO:0051546	keratinocyte migration			Agree	1.50099	0.0503291	0.341664	1.3709	0.113475	NA
BP	GO:0010939	regulation of necrotic cell death			Agree	1.41226	0.0503291	0.341664	0.976398	0.5	NA
MF	GO:0043178	alcohol binding			Agree	1.3642	0.050347	0.336672	1.49791	0.0279877	NA
BP	GO:1900076	regulation of cellular response to insulin stimulus			Agree	1.3685	0.0505806	0.342623	0.8218	0.772519	NA
BP	GO:0097237	cellular response to toxic substance			Agree	-1.34837	0.0505902	0.342623	-1.32125	0.0825397	NA
MF	GO:0043022	ribosome binding			Agree	-1.35484	0.0506108	0.336672	-0.602104	0.997041	NA
BP	GO:0019724	B cell mediated immunity			Disagree	-1.31741	0.0507365	0.342905	1.94818	6.25478e-07	NA
BP	GO:0050913	sensory perception of bitter taste			Agree	-1.53057	0.0507519	0.342905	-0.827031	0.70197	NA
BP	GO:1902165	regulation of intrinsic apoptotic signaling pathway in response to DNA damage by p53 class mediator			Agree	-1.51319	0.0508475	0.342983	-0.874016	0.615012	NA
BP	GO:0018230	peptidyl-L-cysteine S-palmitoylation			Agree	-1.50275	0.0509434	0.342983	-1.67708	0.0194077	NA
BP	GO:0018231	peptidyl-S-diacylglycerol-L-cysteine biosynthetic process from peptidyl-cysteine			Agree	-1.50275	0.0509434	0.342983	-1.67708	0.0194077	NA
CC	GO:0001650	fibrillar center			Agree	-1.32155	0.051495	0.296709	-0.852501	0.817857	NA
BP	GO:0048713	regulation of oligodendrocyte differentiation			Disagree	1.53828	0.0515016	0.345926	-1.22913	0.19697	NA
BP	GO:0003416	endochondral bone growth			Agree	1.51205	0.0515016	0.345926	0.95585	0.521222	NA
BP	GO:0002690	positive regulation of leukocyte chemotaxis			Agree	1.35943	0.0517586	0.347147	1.31566	0.0930931	NA
BP	GO:0002183	cytoplasmic translational initiation			Agree	-1.49237	0.0518519	0.347147	-1.39911	0.0502454	NA
BP	GO:0045932	negative regulation of muscle contraction			Agree	1.45431	0.0519204	0.347147	1.35305	0.117253	NA
BP	GO:0050680	negative regulation of epithelial cell proliferation			Agree	-1.34745	0.0519263	0.347147	-1.35739	0.0471263	NA
BP	GO:0072593	reactive oxygen species metabolic process			Agree	1.26425	0.0520274	0.347367	1.42626	0.0093924	NA
MF	GO:0030296	protein tyrosine kinase activator activity			Agree	1.47008	0.0521413	0.344712	0.985168	0.469421	NA
BP	GO:0045653	negative regulation of megakaryocyte differentiation			Agree	-1.53524	0.0521415	0.347367	-0.654748	0.913793	NA
BP	GO:0009226	nucleotide-sugar biosynthetic process			Agree	-1.5331	0.0521415	0.347367	-1.07388	0.357143	NA
BP	GO:0032897	negative regulation of viral transcription			Agree	1.48066	0.0523086	0.348075	0.925328	0.565603	NA
BP	GO:0044275	cellular carbohydrate catabolic process			Agree	1.48048	0.0524463	0.348343	1.22337	0.182114	NA
MF	GO:0015081	sodium ion transmembrane transporter activity			Agree	1.34484	0.0525307	0.345156	1.08107	0.322206	NA
BP	GO:0007212	dopamine receptor signaling pathway			Agree	1.53247	0.0527811	0.348343	0.970812	0.510569	NA
BP	GO:0032736	positive regulation of interleukin-13 production			Disagree	-1.54417	0.0528302	0.348343	0.871614	0.62	NA
BP	GO:0031167	rRNA methylation			Agree	-1.52561	0.0528472	0.348343	-1.52044	0.0322796	NA
BP	GO:0002639	positive regulation of immunoglobulin production			Disagree	-1.4861	0.0529197	0.348343	0.7031	0.89065	NA
BP	GO:0014857	regulation of skeletal muscle cell proliferation			Agree	1.51199	0.0529661	0.348343	1.03742	0.435897	NA
MF	GO:0070700	BMP receptor binding			Agree	1.5114	0.0529661	0.345894	0.749384	0.782051	NA
BP	GO:0046479	glycosphingolipid catabolic process			Agree	1.50415	0.0529661	0.348343	1.50344	0.0545455	NA
BP	GO:0007263	nitric oxide mediated signal transduction			Agree	1.49075	0.0530786	0.348343	0.990736	0.467626	NA
BP	GO:0043302	positive regulation of leukocyte degranulation			Agree	1.46347	0.0531915	0.348343	1.40936	0.0961857	NA
BP	GO:0002864	regulation of acute inflammatory response to antigenic stimulus			Agree	-1.54237	0.053211	0.348343	-1.09268	0.357942	NA
BP	GO:0032373	positive regulation of sterol transport			Agree	1.4632	0.0532673	0.348343	1.5017	0.0568182	NA
BP	GO:0032376	positive regulation of cholesterol transport			Agree	1.4632	0.0532673	0.348343	1.5017	0.0568182	NA
MF	GO:0016866	intramolecular transferase activity			Agree	-1.46784	0.0533333	0.346045	-1.14543	0.252525	NA
BP	GO:0060396	growth hormone receptor signaling pathway			Agree	1.53171	0.0533486	0.348343	1.10583	0.330537	NA
BP	GO:0071378	cellular response to growth hormone stimulus			Agree	1.53171	0.0533486	0.348343	1.10583	0.330537	NA
BP	GO:0097202	activation of cysteine-type endopeptidase activity			Agree	1.53154	0.0533486	0.348343	1.30429	0.134583	NA
BP	GO:0010226	response to lithium ion			Agree	1.5055	0.0534209	0.348343	1.06256	0.386172	NA
BP	GO:0009206	purine ribonucleoside triphosphate biosynthetic process			Disagree	-1.34249	0.0535117	0.348343	1.2239	0.141243	NA
BP	GO:0021762	substantia nigra development			Agree	1.43339	0.0535332	0.348343	0.676501	0.920325	NA
MF	GO:0042608	T cell receptor binding			Disagree	-1.55364	0.0536354	0.346045	NA	NA	NA
BP	GO:0038171	cannabinoid signaling pathway			Disagree	-1.55259	0.0536354	0.348343	1.10083	0.349817	NA
BP	GO:0120254	olefinic compound metabolic process			Agree	1.32356	0.053643	0.348343	1.09259	0.292507	NA
BP	GO:0001906	cell killing			Disagree	-1.31732	0.0536585	0.348343	1.5633	0.00335057	NA
BP	GO:0039530	MDA-5 signaling pathway			Agree	1.53476	0.0538115	0.348343	1.82028	0.00241301	NA
BP	GO:0002430	complement receptor mediated signaling pathway			Agree	1.53329	0.0538115	0.348343	1.53316	0.0457875	NA
BP	GO:1903897	regulation of PERK-mediated unfolded protein response			Disagree	1.53328	0.0538115	0.348343	-1.00644	0.449561	NA
BP	GO:0070528	protein kinase C signaling			Disagree	1.40438	0.0539957	0.349139	-0.768413	0.813131	NA
BP	GO:1902902	negative regulation of autophagosome assembly			Disagree	1.48342	0.0541759	0.349726	-0.651311	0.915493	NA
BP	GO:0030218	erythrocyte differentiation			Agree	-1.34248	0.0544554	0.349726	-0.903757	0.688172	NA
BP	GO:0006413	translational initiation			Agree	-1.33918	0.0544554	0.349726	-1.13035	0.187726	NA
BP	GO:2001239	regulation of extrinsic apoptotic signaling pathway in absence of ligand			Disagree	-1.48666	0.0545113	0.349726	1.10797	0.302932	NA
BP	GO:0070664	negative regulation of leukocyte proliferation			Agree	1.34216	0.0545753	0.349726	1.49908	0.01696	NA
BP	GO:0072567	chemokine (C-X-C motif) ligand 2 production			Agree	1.50527	0.0545842	0.349726	1.7197	0.00743074	NA
BP	GO:2000341	regulation of chemokine (C-X-C motif) ligand 2 production			Agree	1.50527	0.0545842	0.349726	1.7197	0.00743074	NA
CC	GO:0008180	COP9 signalosome			Agree	-1.49315	0.0546139	0.312203	-1.30487	0.169492	NA
BP	GO:0010800	positive regulation of peptidyl-threonine phosphorylation			Agree	1.52239	0.0547004	0.349726	1.11012	0.302439	NA
BP	GO:0072574	hepatocyte proliferation			Agree	1.49552	0.0547046	0.349726	1.24281	0.216216	NA
BP	GO:0072575	epithelial cell proliferation involved in liver morphogenesis			Agree	1.49552	0.0547046	0.349726	1.24281	0.216216	NA
BP	GO:0045005	DNA-templated DNA replication maintenance of fidelity			Disagree	-1.44266	0.0547703	0.349726	0.568229	0.989062	NA
MF	GO:0008569	minus-end-directed microtubule motor activity			Agree	1.48013	0.054817	0.351551	0.907035	0.592014	NA
BP	GO:0010573	vascular endothelial growth factor production			Agree	1.45359	0.0548205	0.349726	1.67521	0.013258	NA
BP	GO:0060603	mammary gland duct morphogenesis			Agree	1.44506	0.0550847	0.351019	1.80552	0.00553997	NA
BP	GO:1903307	positive regulation of regulated secretory pathway			Agree	1.40463	0.0554371	0.352733	1.36568	0.0909091	NA
BP	GO:0002828	regulation of type 2 immune response			Agree	1.45086	0.0554771	0.352733	1.63863	0.0206054	NA
BP	GO:0001977	renal system process involved in regulation of blood volume			Disagree	1.5296	0.0557683	0.353535	NA	NA	NA
BP	GO:0001711	endodermal cell fate commitment			Disagree	1.52945	0.0557683	0.353535	NA	NA	NA
BP	GO:0001941	postsynaptic membrane organization			Disagree	1.4819	0.0557888	0.353535	-0.947158	0.510152	NA
BP	GO:0048645	animal organ formation			Disagree	1.3994	0.0562771	0.356234	-0.851348	0.674359	NA
BP	GO:0080009	mRNA methylation			Agree	-1.48156	0.0564972	0.356581	-1.12972	0.297821	NA
CC	GO:0034358	plasma lipoprotein particle			Disagree	1.51765	0.0565818	0.315487	-1.1021	0.320197	NA
CC	GO:1990777	lipoprotein particle			Disagree	1.51765	0.0565818	0.315487	-1.1021	0.320197	NA
BP	GO:0048857	neural nucleus development			Agree	1.39431	0.0566372	0.356581	0.705393	0.88748	NA
BP	GO:0002385	mucosal immune response			Disagree	-1.4803	0.0567108	0.356581	1.98345	0.000238025	NA
BP	GO:0031297	replication fork processing			Disagree	-1.45075	0.0567376	0.356581	0.622203	0.966877	NA
CC	GO:0042588	zymogen granule			Agree	1.52035	0.0567686	0.315487	0.828685	0.690909	NA
BP	GO:0043116	negative regulation of vascular permeability			Agree	1.51952	0.0567686	0.356581	1.29714	0.158559	NA
MF	GO:0035325	Toll-like receptor binding			Agree	1.51918	0.0567686	0.3619	1.67277	0.00557196	NA
BP	GO:0075509	endocytosis involved in viral entry into host cell			Agree	1.51192	0.0567686	0.356581	1.12808	0.318919	NA
BP	GO:0010745	negative regulation of macrophage derived foam cell differentiation			Agree	1.50374	0.0567686	0.356581	1.52377	0.0486486	NA
BP	GO:0050766	positive regulation of phagocytosis			Agree	1.39086	0.0570776	0.357506	1.54118	0.014354	NA
BP	GO:0097205	renal filtration			Agree	1.44065	0.0572034	0.357506	1.48745	0.0630182	NA
BP	GO:1904738	vascular associated smooth muscle cell migration			Agree	1.43347	0.0572034	0.357506	0.984754	0.471074	NA
BP	GO:0002534	cytokine production involved in inflammatory response			Agree	1.40306	0.0572285	0.357506	1.59789	0.0123304	NA
BP	GO:1900015	regulation of cytokine production involved in inflammatory response			Agree	1.40306	0.0572285	0.357506	1.59789	0.0123304	NA
CC	GO:0099056	integral component of presynaptic membrane			Agree	1.39149	0.0575693	0.315487	1.01233	0.436597	NA
CC	GO:0042575	DNA polymerase complex			Agree	-1.50755	0.0577281	0.315487	-1.45099	0.08867	NA
BP	GO:0007599	hemostasis			Agree	1.2872	0.0577625	0.360272	1.14835	0.198667	NA
CC	GO:0016342	catenin complex			Agree	1.44483	0.0580645	0.315487	0.752664	0.827939	NA
BP	GO:0032956	regulation of actin cytoskeleton organization			Agree	1.22442	0.0581069	0.360272	1.10444	0.222772	NA
BP	GO:0000054	ribosomal subunit export from nucleus			Agree	-1.50325	0.0581614	0.360272	-1.47545	0.0774648	NA
BP	GO:0033750	ribosome localization			Agree	-1.50325	0.0581614	0.360272	-1.47545	0.0774648	NA
BP	GO:0046622	positive regulation of organ growth			Disagree	1.40658	0.0581897	0.360272	-1.11987	0.285354	NA
CC	GO:0044753	amphisome			Agree	1.51208	0.0582303	0.315487	0.774572	0.77518	NA
BP	GO:0010882	regulation of cardiac muscle contraction by calcium ion signaling			Disagree	-1.49603	0.0582707	0.360272	1.57933	0.0248504	NA
BP	GO:0001580	detection of chemical stimulus involved in sensory perception of bitter taste			Agree	-1.5481	0.058395	0.360272	-0.818305	0.692494	NA
BP	GO:0001956	positive regulation of neurotransmitter secretion			Agree	-1.54576	0.058395	0.360272	-0.868476	0.643192	NA
BP	GO:0070525	tRNA threonylcarbamoyladenosine metabolic process			Agree	-1.54556	0.058395	0.360272	-1.53054	0.0610329	NA
BP	GO:0015849	organic acid transport			Agree	1.25243	0.0583991	0.360272	1.11206	0.241379	NA
BP	GO:0042451	purine nucleoside biosynthetic process			Agree	-1.51059	0.0584906	0.360272	-1.50635	0.0619469	NA
BP	GO:0042455	ribonucleoside biosynthetic process			Agree	-1.51059	0.0584906	0.360272	-1.50635	0.0619469	NA
BP	GO:0046129	purine ribonucleoside biosynthetic process			Agree	-1.51059	0.0584906	0.360272	-1.50635	0.0619469	NA
BP	GO:0018206	peptidyl-methionine modification			Agree	-1.52168	0.0588235	0.361618	-1.1856	0.277405	NA
BP	GO:0051148	negative regulation of muscle cell differentiation			Agree	1.35312	0.0589569	0.361618	0.979122	0.490536	NA
BP	GO:0010770	positive regulation of cell morphogenesis involved in differentiation			Agree	1.33109	0.0589623	0.361618	1.03602	0.401207	NA
BP	GO:0048477	oogenesis			Agree	1.32379	0.0589623	0.361618	1.32807	0.0859729	NA
BP	GO:0045217	cell-cell junction maintenance			Agree	1.48128	0.059081	0.361958	1.08248	0.372973	NA
MF	GO:0005104	fibroblast growth factor receptor binding			Agree	1.4859	0.059322	0.367425	1.14845	0.298182	NA
BP	GO:0045765	regulation of angiogenesis			Agree	1.25077	0.0595555	0.363812	1.37125	0.01756	NA
BP	GO:1901569	fatty acid derivative catabolic process			Disagree	1.47248	0.0595745	0.363812	-0.739832	0.811138	NA
BP	GO:0030212	hyaluronan metabolic process			Agree	1.42433	0.0595745	0.363812	1.50622	0.0471545	NA
MF	GO:0043236	laminin binding			Agree	-1.50007	0.0595903	0.367425	-1.08377	0.344828	NA
BP	GO:0042092	type 2 immune response			Agree	1.42911	0.0599572	0.364378	1.72574	0.00646488	NA
BP	GO:0050919	negative chemotaxis			Disagree	1.42207	0.0599572	0.364378	-0.965498	0.492228	NA
BP	GO:0097242	amyloid-beta clearance			Agree	1.41889	0.0599572	0.364378	1.67313	0.0140334	NA
MF	GO:0042379	chemokine receptor binding			Agree	1.41728	0.0599572	0.367425	1.02329	0.413681	NA
CC	GO:0005852	eukaryotic translation initiation factor 3 complex			Agree	-1.49942	0.0600375	0.322868	-1.49187	0.0680751	NA
BP	GO:0016540	protein autoprocessing			Disagree	1.4587	0.0600858	0.364378	-0.656236	0.894866	NA
BP	GO:0002262	myeloid cell homeostasis			Agree	-1.29492	0.0601626	0.364378	-0.857649	0.865169	NA
BP	GO:0036257	multivesicular body organization			Disagree	1.44072	0.0602014	0.364378	-0.391054	1	NA
BP	GO:0042182	ketone catabolic process			Agree	1.50727	0.0602042	0.364378	0.911856	0.584532	NA
MF	GO:0009678	pyrophosphate hydrolysis-driven proton transmembrane transporter activity			Agree	1.44248	0.0602151	0.367425	1.06828	0.375839	NA
MF	GO:0042625	ATPase-coupled ion transmembrane transporter activity			Agree	1.44248	0.0602151	0.367425	1.06828	0.375839	NA
MF	GO:0044769	ATPase activity, coupled to transmembrane movement of ions, rotational mechanism			Agree	1.44248	0.0602151	0.367425	1.06828	0.375839	NA
MF	GO:0046961	proton-transporting ATPase activity, rotational mechanism			Agree	1.44248	0.0602151	0.367425	1.06828	0.375839	NA
BP	GO:0001780	neutrophil homeostasis			Agree	1.43512	0.0602151	0.364378	0.643319	0.912752	NA
BP	GO:0099565	chemical synaptic transmission, postsynaptic			Agree	1.32378	0.060241	0.364378	1.12012	0.273002	NA
BP	GO:0048668	collateral sprouting			Agree	1.52195	0.060332	0.364543	1.18403	0.236088	NA
MF	GO:0004129	cytochrome-c oxidase activity			Agree	-1.54035	0.0605505	0.367425	-1.22436	0.216895	NA
BP	GO:0010799	regulation of peptidyl-threonine phosphorylation			Agree	1.37872	0.0606061	0.365812	1.15797	0.23539	NA
MF	GO:0043548	phosphatidylinositol 3-kinase binding			Agree	1.4104	0.0607229	0.367425	0.807707	0.732888	NA
BP	GO:0072676	lymphocyte migration			Disagree	1.34548	0.0608273	0.366751	-0.975331	0.5	NA
BP	GO:0034308	primary alcohol metabolic process			Agree	1.32901	0.0608899	0.366751	1.06838	0.340458	NA
BP	GO:1900103	positive regulation of endoplasmic reticulum unfolded protein response			Disagree	1.48168	0.0611354	0.367215	-0.775424	0.754425	NA
BP	GO:0034754	cellular hormone metabolic process			Agree	1.34244	0.0612745	0.367215	1.01432	0.426426	NA
BP	GO:0071715	icosanoid transport			Agree	1.43326	0.0613108	0.367215	1.07888	0.347896	NA
MF	GO:0030594	neurotransmitter receptor activity			Agree	1.43261	0.0613108	0.367614	1.36275	0.0968801	NA
BP	GO:0032689	negative regulation of interferon-gamma production			Agree	1.41915	0.0613108	0.367215	1.69371	0.00760176	NA
BP	GO:0010038	response to metal ion			Agree	1.22123	0.0613743	0.367215	1.00259	0.441624	NA
MF	GO:1990825	sequence-specific mRNA binding			Agree	1.48158	0.0614407	0.367614	1.28941	0.175824	NA
BP	GO:0010818	T cell chemotaxis			Disagree	1.42092	0.0614407	0.367215	-0.7085	0.857143	NA
BP	GO:1901679	nucleotide transmembrane transport			Agree	-1.52705	0.0615672	0.367215	-1.48873	0.0674699	NA
BP	GO:0007588	excretion			Agree	1.46551	0.0617021	0.367215	0.951456	0.524452	NA
BP	GO:0019359	nicotinamide nucleotide biosynthetic process			Agree	1.44064	0.0617021	0.367215	1.29036	0.150912	NA
BP	GO:0019363	pyridine nucleotide biosynthetic process			Agree	1.44064	0.0617021	0.367215	1.29036	0.150912	NA
BP	GO:1900271	regulation of long-term synaptic potentiation			Agree	1.40767	0.0617021	0.367215	1.5291	0.0410509	NA
BP	GO:0039529	RIG-I signaling pathway			Agree	1.50136	0.0617378	0.367215	1.89746	0.000946621	NA
CC	GO:0031091	platelet alpha granule			Agree	1.34147	0.0618009	0.329908	1.13811	0.245509	NA
BP	GO:1901739	regulation of myoblast fusion			Agree	1.45537	0.0618337	0.367403	1.09012	0.361111	NA
BP	GO:0010955	negative regulation of protein processing			Agree	1.44864	0.0619658	0.367424	1.36263	0.120066	NA
BP	GO:1903318	negative regulation of protein maturation			Agree	1.44864	0.0619658	0.367424	1.36263	0.120066	NA
BP	GO:0090175	regulation of establishment of planar polarity			Agree	-1.45294	0.0620438	0.367448	-1.23542	0.132964	NA
BP	GO:1904707	positive regulation of vascular associated smooth muscle cell proliferation			Agree	1.40826	0.0620985	0.367448	1.07624	0.337684	NA
BP	GO:0001556	oocyte maturation			Agree	1.49858	0.0623775	0.368679	1.22384	0.198374	NA
CC	GO:0005736	RNA polymerase I complex			Agree	-1.51146	0.0623853	0.330597	-1.67593	0.022307	NA
BP	GO:0045039	protein insertion into mitochondrial inner membrane			Agree	-1.50769	0.0625	0.368679	-1.24035	0.212528	NA
BP	GO:0031640	killing of cells of another organism			Disagree	-1.46932	0.0625	0.368679	1.70838	0.00889604	NA
BP	GO:0031214	biomineral tissue development			Agree	1.29784	0.0628141	0.369731	1.33579	0.0655509	NA
BP	GO:0032753	positive regulation of interleukin-4 production			Disagree	-1.45516	0.0628571	0.369731	0.867538	0.651815	NA
BP	GO:0032613	interleukin-10 production			Agree	1.36198	0.0629371	0.369731	1.43683	0.0455975	NA
BP	GO:0032653	regulation of interleukin-10 production			Agree	1.36198	0.0629371	0.369731	1.43683	0.0455975	NA
BP	GO:0051154	negative regulation of striated muscle cell differentiation			Agree	1.38658	0.0633188	0.371465	1.25833	0.17561	NA
CC	GO:0005666	RNA polymerase III complex			Agree	-1.52138	0.0634328	0.333571	-1.60117	0.0228918	NA
BP	GO:0051547	regulation of keratinocyte migration			Agree	1.47645	0.0635593	0.371465	1.36996	0.118182	NA
BP	GO:1901741	positive regulation of myoblast fusion			Agree	1.47471	0.0635593	0.371465	0.951557	0.538182	NA
BP	GO:0051048	negative regulation of secretion			Agree	1.27559	0.0637755	0.371465	1.58353	0.0062116	NA
BP	GO:0009163	nucleoside biosynthetic process			Agree	-1.49521	0.0637899	0.371465	-1.48078	0.07277	NA
BP	GO:0034404	nucleobase-containing small molecule biosynthetic process			Agree	-1.49521	0.0637899	0.371465	-1.48078	0.07277	NA
MF	GO:0000295	adenine nucleotide transmembrane transporter activity			Agree	-1.48976	0.0637899	0.372164	-1.0256	0.415493	NA
MF	GO:0005346	purine ribonucleotide transmembrane transporter activity			Agree	-1.48976	0.0637899	0.372164	-1.0256	0.415493	NA
BP	GO:0006271	DNA strand elongation involved in DNA replication			Agree	-1.4887	0.0637899	0.371465	-0.511753	0.981221	NA
BP	GO:0071459	protein localization to chromosome, centromeric region			Disagree	-1.45502	0.0637899	0.371465	1.28417	0.147567	NA
BP	GO:0051205	protein insertion into membrane			Agree	-1.39118	0.0638298	0.371465	-1.17695	0.176966	NA
CC	GO:0120114	Sm-like protein family complex			Agree	-1.33419	0.0638655	0.333571	-1.06447	0.32716	NA
BP	GO:0003014	renal system process			Agree	1.31689	0.0638821	0.371465	1.26546	0.119822	NA
MF	GO:0016780	phosphotransferase activity, for other substituted phosphate groups			Agree	-1.47322	0.0639098	0.372164	-0.559742	0.97995	NA
MF	GO:0005244	voltage-gated ion channel activity			Agree	1.29329	0.0639386	0.372164	1.41883	0.0256843	NA
MF	GO:0022832	voltage-gated channel activity			Agree	1.29329	0.0639386	0.372164	1.41883	0.0256843	NA
BP	GO:0043616	keratinocyte proliferation			Agree	1.39939	0.0641026	0.372368	1.55389	0.0205224	NA
BP	GO:1902001	fatty acid transmembrane transport			Agree	1.43762	0.0643777	0.373587	1.45955	0.0613288	NA
BP	GO:0043627	response to estrogen			Agree	1.35013	0.0645161	0.37401	1.271	0.153846	NA
BP	GO:0003300	cardiac muscle hypertrophy			Agree	1.342	0.0646651	0.374115	0.97324	0.503115	NA
BP	GO:0014897	striated muscle hypertrophy			Agree	1.342	0.0646651	0.374115	0.97324	0.503115	NA
BP	GO:0062098	regulation of programmed necrotic cell death			Agree	1.38355	0.0647948	0.374487	0.889309	0.627063	NA
BP	GO:0060544	regulation of necroptotic process			Agree	1.43559	0.0649895	0.375232	0.870103	0.641914	NA
BP	GO:0031953	negative regulation of protein autophosphorylation			Agree	1.46879	0.0655022	0.375619	1.54296	0.0227781	NA
CC	GO:0043195	terminal bouton			Agree	1.38271	0.0655022	0.339224	1.40815	0.0907591	NA
BP	GO:0001736	establishment of planar polarity			Agree	-1.38596	0.0656028	0.375619	-1.32779	0.0803324	NA
BP	GO:0007164	establishment of tissue polarity			Agree	-1.38596	0.0656028	0.375619	-1.32779	0.0803324	NA
BP	GO:0019433	triglyceride catabolic process			Agree	1.49278	0.0656349	0.375619	1.25461	0.176174	NA
MF	GO:0050664	oxidoreductase activity, acting on NAD(P)H, oxygen as acceptor			Agree	1.45993	0.0656455	0.380034	1.60828	0.0178937	NA
BP	GO:0010881	regulation of cardiac muscle contraction by regulation of the release of sequestered calcium ion			Disagree	-1.50782	0.0657895	0.375619	1.433	0.072695	NA
BP	GO:2001267	regulation of cysteine-type endopeptidase activity involved in apoptotic signaling pathway			Agree	1.45348	0.0658174	0.375619	1.1516	0.27674	NA
BP	GO:0048278	vesicle docking			Agree	1.35258	0.0658824	0.375619	1.13633	0.261069	NA
CC	GO:0005901	caveola			Agree	1.31096	0.0658824	0.339224	1.02783	0.407576	NA
BP	GO:0010996	response to auditory stimulus			Agree	1.45943	0.0659574	0.375619	1.6427	0.0164932	NA
BP	GO:0061952	midbody abscission			Agree	1.45579	0.0659574	0.375619	0.838298	0.709949	NA
BP	GO:0051149	positive regulation of muscle cell differentiation			Agree	-1.4448	0.066055	0.375619	-0.933507	0.578947	NA
BP	GO:0002921	negative regulation of humoral immune response			Disagree	1.45	0.0660981	0.375619	-1.15347	0.274648	NA
BP	GO:0007566	embryo implantation			Agree	1.34471	0.0660981	0.375619	0.888204	0.633229	NA
BP	GO:1903265	positive regulation of tumor necrosis factor-mediated signaling pathway			Agree	1.5011	0.0662043	0.375619	0.703099	0.844322	NA
BP	GO:0043320	natural killer cell degranulation			Agree	1.4972	0.0662043	0.375619	1.11152	0.336996	NA
BP	GO:0046339	diacylglycerol metabolic process			Agree	1.4306	0.0662393	0.375619	0.945861	0.529022	NA
BP	GO:0048384	retinoic acid receptor signaling pathway			Agree	1.43047	0.0662393	0.375619	1.15331	0.271382	NA
BP	GO:0090075	relaxation of muscle			Agree	1.42804	0.0662393	0.375619	0.813092	0.73466	NA
BP	GO:1901570	fatty acid derivative biosynthetic process			Agree	1.39005	0.0662393	0.375619	0.811883	0.766234	NA
BP	GO:0017062	respiratory chain complex III assembly			Agree	-1.50731	0.0665434	0.375805	-1.53596	0.0548246	NA
BP	GO:0034551	mitochondrial respiratory chain complex III assembly			Agree	-1.50731	0.0665434	0.375805	-1.53596	0.0548246	NA
BP	GO:0055072	iron ion homeostasis			Agree	-1.30772	0.0665529	0.375805	-1.01563	0.392857	NA
BP	GO:0003298	physiological muscle hypertrophy			Disagree	1.41369	0.0666667	0.375805	-1.03381	0.396552	NA
BP	GO:0003301	physiological cardiac muscle hypertrophy			Disagree	1.41369	0.0666667	0.375805	-1.03381	0.396552	NA
BP	GO:0061049	cell growth involved in cardiac muscle cell development			Disagree	1.41369	0.0666667	0.375805	-1.03381	0.396552	NA
BP	GO:0014841	skeletal muscle satellite cell proliferation			Disagree	1.47361	0.0672451	0.376421	NA	NA	NA
CC	GO:0043202	lysosomal lumen			Agree	1.3191	0.0672854	0.344008	1.67673	0.00231024	NA
BP	GO:2000027	regulation of animal organ morphogenesis			Agree	-1.31645	0.0673401	0.376421	-1.41469	0.0266518	NA
BP	GO:0098661	inorganic anion transmembrane transport			Agree	1.31063	0.0674699	0.376421	1.47396	0.0138568	NA
BP	GO:0001676	long-chain fatty acid metabolic process			Disagree	1.31952	0.0675	0.376421	-1.05787	0.339506	NA
BP	GO:0060390	regulation of SMAD protein signal transduction			Agree	1.48196	0.0675083	0.376421	0.801859	0.755776	NA
BP	GO:1903035	negative regulation of response to wounding			Agree	1.33725	0.0675672	0.376421	1.11482	0.276074	NA
BP	GO:0014910	regulation of smooth muscle cell migration			Agree	1.34361	0.0675991	0.376421	1.19171	0.218069	NA
BP	GO:0045730	respiratory burst			Agree	1.40992	0.0676533	0.376421	1.50605	0.0509031	NA
BP	GO:0034142	toll-like receptor 4 signaling pathway			Agree	1.40605	0.0676533	0.376421	2.07818	3.38069e-05	NA
BP	GO:0010876	lipid localization			Agree	1.22351	0.0677026	0.376421	1.23749	0.0565584	NA
BP	GO:0033273	response to vitamin			Agree	1.35461	0.0677201	0.376421	1.21609	0.177847	NA
BP	GO:0021554	optic nerve development			Disagree	1.47106	0.0677966	0.376421	-0.976493	0.486842	NA
BP	GO:0005980	glycogen catabolic process			Agree	1.44242	0.0678337	0.376421	1.00631	0.460993	NA
BP	GO:0001763	morphogenesis of a branching structure			Agree	1.26346	0.0678392	0.376421	0.978696	0.51108	NA
BP	GO:0071236	cellular response to antibiotic			Disagree	-1.52403	0.0678899	0.376421	1.19281	0.244681	NA
MF	GO:0045504	dynein heavy chain binding			Agree	-1.48794	0.0679245	0.389942	-0.561051	0.935841	NA
BP	GO:1900744	regulation of p38MAPK cascade			Agree	1.47159	0.0679419	0.376421	0.897816	0.6289	NA
BP	GO:0022612	gland morphogenesis			Agree	1.33651	0.0679612	0.376421	1.27122	0.10961	NA
BP	GO:0061041	regulation of wound healing			Agree	1.29973	0.0679612	0.376421	1.16255	0.202586	NA
MF	GO:0005123	death receptor binding			Disagree	1.44574	0.0680851	0.389942	-0.871003	0.615012	NA
BP	GO:0021846	cell proliferation in forebrain			Disagree	1.44824	0.0682303	0.377545	-0.804449	0.723744	NA
MF	GO:0008395	steroid hydroxylase activity			Disagree	1.43076	0.0686695	0.391197	-1.21649	0.226027	NA
BP	GO:0034138	toll-like receptor 3 signaling pathway			Agree	1.42307	0.0686695	0.379608	1.63649	0.0162727	NA
BP	GO:0050868	negative regulation of T cell activation			Agree	1.29674	0.0691358	0.381817	1.57142	0.00546082	NA
BP	GO:0008333	endosome to lysosome transport			Agree	1.32088	0.0692841	0.382173	0.650309	0.973886	NA
BP	GO:0009261	ribonucleotide catabolic process			Agree	-1.43249	0.0693431	0.382173	-0.954032	0.549865	NA
BP	GO:0009954	proximal/distal pattern formation			Disagree	1.46906	0.0694143	0.382173	NA	NA	NA
CC	GO:0033290	eukaryotic 48S preinitiation complex			Agree	-1.48449	0.0694184	0.352432	-1.60736	0.0251102	NA
BP	GO:0033561	regulation of water loss via skin			Agree	-1.46416	0.0696798	0.382173	-1.28792	0.173594	NA
BP	GO:0099116	tRNA 5'-end processing			Agree	-1.46135	0.0696798	0.382173	-0.875229	0.610169	NA
MF	GO:0015932	nucleobase-containing compound transmembrane transporter activity			Agree	-1.42013	0.0697248	0.395107	-0.983601	0.48248	NA
BP	GO:0010837	regulation of keratinocyte proliferation			Agree	1.39399	0.0697674	0.382173	1.30264	0.121511	NA
BP	GO:0016266	O-glycan processing			Agree	1.3886	0.0697674	0.382173	1.60031	0.0300694	NA
BP	GO:0031343	positive regulation of cell killing			Disagree	-1.3678	0.0697674	0.382173	1.1287	0.277691	NA
BP	GO:0036444	calcium import into the mitochondrion			Disagree	-1.49636	0.0698529	0.382173	0.963961	0.508108	NA
BP	GO:0051580	regulation of neurotransmitter uptake			Disagree	1.45467	0.069869	0.382173	-0.623088	0.900442	NA
BP	GO:0032964	collagen biosynthetic process			Disagree	-1.44863	0.0699433	0.382214	1.71896	0.00842791	NA
BP	GO:0045471	response to ethanol			Agree	1.30114	0.0702179	0.382834	1.19522	0.171263	NA
BP	GO:0032945	negative regulation of mononuclear cell proliferation			Agree	1.30177	0.0702576	0.382834	1.47221	0.0246434	NA
BP	GO:0050672	negative regulation of lymphocyte proliferation			Agree	1.30177	0.0702576	0.382834	1.47221	0.0246434	NA
BP	GO:0010885	regulation of cholesterol storage			Agree	1.4472	0.0703625	0.382972	1.77972	0.00350422	NA
BP	GO:0031589	cell-substrate adhesion			Agree	1.19987	0.0704225	0.382972	1.46919	0.00188556	NA
MF	GO:0032266	phosphatidylinositol-3-phosphate binding			Agree	1.31771	0.0704846	0.39731	1.18448	0.224649	NA
BP	GO:0002862	negative regulation of inflammatory response to antigenic stimulus			Agree	1.41492	0.0705128	0.382972	0.796679	0.761513	NA
BP	GO:0050688	regulation of defense response to virus			Agree	1.31522	0.070615	0.382972	1.49215	0.0291512	NA
BP	GO:0042454	ribonucleoside catabolic process			Agree	1.47275	0.0706815	0.382972	1.36342	0.112436	NA
BP	GO:0044706	multi-multicellular organism process			Agree	1.29109	0.070685	0.382972	1.21282	0.136929	NA
MF	GO:0004715	non-membrane spanning protein tyrosine kinase activity			Agree	1.33191	0.0709677	0.39794	0.668014	0.939158	NA
BP	GO:0009123	nucleoside monophosphate metabolic process			Disagree	-1.31299	0.071048	0.384574	1.05176	0.358779	NA
BP	GO:0002230	positive regulation of defense response to virus by host			Agree	1.36587	0.0711207	0.384603	1.06449	0.365289	NA
BP	GO:0000712	resolution of meiotic recombination intermediates			Disagree	-1.49759	0.0715596	0.386161	1.13099	0.296763	NA
BP	GO:0072584	caveolin-mediated endocytosis			Agree	1.45767	0.0715835	0.386161	1.16016	0.294872	NA
MF	GO:0008174	mRNA methyltransferase activity			Agree	-1.49015	0.0716912	0.399132	-1.35328	0.136465	NA
BP	GO:0045652	regulation of megakaryocyte differentiation			Agree	-1.42704	0.0718336	0.386161	-0.770595	0.807692	NA
BP	GO:0045066	regulatory T cell differentiation			Agree	1.3844	0.0718816	0.386161	1.24508	0.168285	NA
BP	GO:2000403	positive regulation of lymphocyte migration			Agree	1.37659	0.0718816	0.386161	0.805925	0.752053	NA
BP	GO:0072529	pyrimidine-containing compound catabolic process			Agree	1.37546	0.0718816	0.386161	1.07761	0.356209	NA
BP	GO:0071548	response to dexamethasone			Agree	1.37534	0.0718816	0.386161	0.97004	0.509804	NA
MF	GO:0008528	G protein-coupled peptide receptor activity			Agree	1.31487	0.0719258	0.399132	1.10987	0.287651	NA
BP	GO:0071625	vocalization behavior			Disagree	1.45146	0.0722101	0.387561	NA	NA	NA
BP	GO:0006509	membrane protein ectodomain proteolysis			Agree	1.3521	0.0724947	0.388596	0.958508	0.524351	NA
BP	GO:0008361	regulation of cell size			Agree	1.24836	0.0725389	0.388596	1.1391	0.212414	NA
BP	GO:0072006	nephron development			Agree	1.29977	0.0726392	0.388769	1.43757	0.0287524	NA
BP	GO:0031341	regulation of cell killing			Disagree	-1.30924	0.072758	0.389041	1.13209	0.248538	NA
BP	GO:0098657	import into cell			Agree	1.23942	0.072973	0.389826	1.32461	0.0409836	NA
BP	GO:0036120	cellular response to platelet-derived growth factor stimulus			Agree	1.40469	0.0731183	0.390237	0.752682	0.810403	NA
BP	GO:2001020	regulation of response to DNA damage stimulus			Disagree	-1.21441	0.0732087	0.390254	0.649448	1	NA
BP	GO:0140058	neuron projection arborization			Disagree	-1.42973	0.0733083	0.390254	1.6882	0.0105021	NA
BP	GO:0055081	anion homeostasis			Disagree	1.37429	0.0733753	0.390254	-0.841698	0.683938	NA
BP	GO:0043101	purine-containing compound salvage			Agree	-1.49342	0.0733945	0.390254	-1.59681	0.0434859	NA
BP	GO:0046635	positive regulation of alpha-beta T cell activation			Agree	-1.31787	0.0738137	0.392118	-0.988165	0.47191	NA
BP	GO:0051403	stress-activated MAPK cascade			Agree	1.23427	0.0739726	0.392459	1.11785	0.234211	NA
BP	GO:0002829	negative regulation of type 2 immune response			Agree	1.4668	0.0741525	0.392459	1.34701	0.129091	NA
BP	GO:0140632	inflammasome complex assembly			Agree	1.3947	0.0741525	0.392459	1.65452	0.0184228	NA
BP	GO:0086011	membrane repolarization during action potential			Agree	1.39343	0.0741525	0.392459	0.96221	0.514238	NA
BP	GO:0050818	regulation of coagulation			Agree	1.33443	0.0742459	0.39259	1.31339	0.108359	NA
MF	GO:0046875	ephrin receptor binding			Agree	1.39769	0.0744681	0.410269	0.559488	0.977236	NA
BP	GO:1903051	negative regulation of proteolysis involved in protein catabolic process			Disagree	-1.37745	0.0744681	0.393401	0.853665	0.709828	NA
BP	GO:0034766	negative regulation of ion transmembrane transport			Agree	1.29019	0.0745921	0.39344	1.17079	0.215038	NA
MF	GO:1990782	protein tyrosine kinase binding			Agree	1.30157	0.0746988	0.410269	0.941898	0.552786	NA
BP	GO:1990748	cellular detoxification			Agree	-1.29359	0.0747029	0.39344	-1.30885	0.0793651	NA
BP	GO:0071549	cellular response to dexamethasone stimulus			Agree	1.406	0.0747863	0.39344	0.70212	0.875	NA
BP	GO:0008037	cell recognition			Agree	1.25939	0.074813	0.39344	1.74325	0.000163222	NA
BP	GO:0043266	regulation of potassium ion transport			Agree	1.29883	0.0749415	0.39344	0.90111	0.643939	NA
BP	GO:2000515	negative regulation of CD4-positive, alpha-beta T cell activation			Agree	1.35317	0.0749465	0.39344	1.36899	0.099026	NA
BP	GO:1901292	nucleoside phosphate catabolic process			Agree	-1.31113	0.0749574	0.39344	-1.05323	0.352239	NA
BP	GO:0001558	regulation of cell growth			Agree	1.17961	0.0751445	0.394061	1.08166	0.267157	NA
MF	GO:0015216	purine nucleotide transmembrane transporter activity			Agree	-1.48941	0.075188	0.410849	-0.922248	0.567237	NA
BP	GO:2000831	regulation of steroid hormone secretion			Agree	-1.50678	0.0752294	0.394144	-1.5588	0.0408477	NA
BP	GO:1900046	regulation of hemostasis			Agree	1.3255	0.0753425	0.394375	1.28332	0.126365	NA
BP	GO:0010975	regulation of neuron projection development			Agree	1.18094	0.0755287	0.394988	1.14295	0.154964	NA
BP	GO:0090128	regulation of synapse maturation			Disagree	1.45429	0.0759219	0.396463	NA	NA	NA
BP	GO:0032147	activation of protein kinase activity			Agree	1.25631	0.0759494	0.396463	1.03571	0.405817	NA
BP	GO:1904645	response to amyloid-beta			Agree	1.42193	0.0760239	0.396489	1.76795	0.00298121	NA
BP	GO:0048565	digestive tract development			Agree	-1.29984	0.0765217	0.397902	-1.19059	0.178363	NA
BP	GO:0060419	heart growth			Agree	1.32646	0.0765661	0.397902	0.810022	0.76935	NA
BP	GO:0015812	gamma-aminobutyric acid transport			Agree	1.43242	0.0765864	0.397902	0.988909	0.484043	NA
BP	GO:0007269	neurotransmitter secretion			Agree	1.33631	0.0766614	0.397902	1.7279	0.000472644	NA
BP	GO:0099643	signal release from synapse			Agree	1.33631	0.0766614	0.397902	1.7279	0.000472644	NA
BP	GO:0042886	amide transport			Agree	1.23276	0.0767123	0.397902	0.895956	0.714286	NA
BP	GO:1990845	adaptive thermogenesis			Agree	1.25371	0.0769231	0.398633	1.51546	0.00372889	NA
CC	GO:0045263	proton-transporting ATP synthase complex, coupling factor F(o)			Disagree	-1.50315	0.0770642	0.383089	0.866324	0.656028	NA
MF	GO:0005041	low-density lipoprotein particle receptor activity			Disagree	-1.48174	0.0770642	0.418963	1.14403	0.278777	NA
CC	GO:0043240	Fanconi anaemia nuclear complex			Agree	-1.47804	0.0770642	0.383089	-1.00572	0.466368	NA
BP	GO:0061339	establishment or maintenance of monopolar cell polarity			Disagree	-1.46443	0.0770677	0.399021	0.849299	0.666667	NA
CC	GO:0005744	TIM23 mitochondrial import inner membrane translocase complex			Agree	-1.45293	0.0772128	0.383089	-1.56941	0.0320587	NA
BP	GO:0101023	vascular endothelial cell proliferation			Agree	1.40418	0.0774194	0.39945	1.17941	0.229866	NA
BP	GO:1905562	regulation of vascular endothelial cell proliferation			Agree	1.40418	0.0774194	0.39945	1.17941	0.229866	NA
BP	GO:0070302	regulation of stress-activated protein kinase signaling cascade			Agree	1.21929	0.0775401	0.39945	0.961832	0.547814	NA
BP	GO:0021700	developmental maturation			Agree	1.20575	0.0775623	0.39945	1.27911	0.0515873	NA
MF	GO:0051861	glycolipid binding			Agree	1.40906	0.0775681	0.419573	1.06958	0.372937	NA
BP	GO:0045668	negative regulation of osteoblast differentiation			Agree	1.35315	0.0775681	0.39945	1.00914	0.446982	NA
BP	GO:0072224	metanephric glomerulus development			Disagree	-1.48496	0.077634	0.39945	0.953894	0.532967	NA
BP	GO:0050867	positive regulation of cell activation			Agree	1.16407	0.0776398	0.39945	1.72617	1.30138e-06	NA
BP	GO:0072525	pyridine-containing compound biosynthetic process			Agree	1.45249	0.077795	0.399888	1.25529	0.177236	NA
BP	GO:0009620	response to fungus			Agree	1.3176	0.077951	0.400331	2.1774	2.23016e-06	NA
CC	GO:0099240	intrinsic component of synaptic membrane			Agree	1.31077	0.0780488	0.383089	1.29689	0.0998553	NA
CC	GO:0030867	rough endoplasmic reticulum membrane			Agree	-1.41837	0.0780952	0.383089	-1.3624	0.10101	NA
BP	GO:0044788	modulation by host of viral process			Disagree	-1.40164	0.0783582	0.401694	1.10663	0.301413	NA
BP	GO:0035886	vascular associated smooth muscle cell differentiation			Disagree	1.37574	0.0783898	0.401694	-1.02735	0.409877	NA
BP	GO:0002705	positive regulation of leukocyte mediated immunity			Agree	1.25041	0.078481	0.401694	1.30314	0.0634483	NA
BP	GO:0032233	positive regulation of actin filament bundle assembly			Agree	-1.36428	0.078534	0.401694	-1.40567	0.0488628	NA
BP	GO:0006937	regulation of muscle contraction			Agree	1.28613	0.0786241	0.401694	1.22735	0.13491	NA
BP	GO:0006837	serotonin transport			Agree	1.42677	0.0787746	0.401694	0.928398	0.557554	NA
BP	GO:0045916	negative regulation of complement activation			Disagree	1.42442	0.0787746	0.401694	-1.21683	0.237668	NA
BP	GO:0070542	response to fatty acid			Agree	1.30939	0.0790068	0.401694	0.899583	0.598726	NA
BP	GO:0015850	organic hydroxy compound transport			Agree	1.22384	0.0790191	0.401694	1.14339	0.192886	NA
BP	GO:0042308	negative regulation of protein import into nucleus			Agree	-1.47121	0.0790441	0.401694	-1.07894	0.373602	NA
BP	GO:0045116	protein neddylation			Agree	-1.43481	0.0790441	0.401694	-0.914644	0.555831	NA
MF	GO:0090482	vitamin transmembrane transporter activity			Agree	1.38384	0.0790598	0.422247	1.10092	0.318408	NA
BP	GO:0006858	extracellular transport			Agree	1.36788	0.0790598	0.401694	1.21355	0.19187	NA
MF	GO:0005216	ion channel activity			Agree	1.21863	0.0791515	0.422247	1.37824	0.0119419	NA
BP	GO:0051573	negative regulation of histone H3-K9 methylation			Agree	-1.46689	0.0792453	0.402279	-0.711926	0.827434	NA
MF	GO:0015385	sodium:proton antiporter activity			Disagree	-1.46394	0.0792453	0.422247	0.780455	0.750909	NA
BP	GO:0048675	axon extension			Agree	1.28014	0.0795181	0.403306	1.19783	0.163504	NA
BP	GO:0043330	response to exogenous dsRNA			Agree	1.34915	0.0796646	0.403685	1.54535	0.0504886	NA
BP	GO:0045727	positive regulation of translation			Agree	-1.26911	0.0797342	0.403685	-0.963089	0.514706	NA
BP	GO:0046128	purine ribonucleoside metabolic process			Agree	-1.45017	0.0800745	0.405049	-1.3251	0.140394	NA
BP	GO:0051963	regulation of synapse assembly			Disagree	-1.35073	0.0804196	0.406435	1.32544	0.0990712	NA
BP	GO:0046640	regulation of alpha-beta T cell proliferation			Disagree	-1.40905	0.0806754	0.407368	1.06179	0.35634	NA
BP	GO:0072012	glomerulus vasculature development			Agree	1.38576	0.0808511	0.407739	1.17593	0.249581	NA
BP	GO:0032310	prostaglandin secretion			Agree	1.42006	0.0809628	0.407739	0.612206	0.93705	NA
BP	GO:0072028	nephron morphogenesis			Agree	1.32043	0.0809628	0.407739	1.18068	0.221509	NA
MF	GO:0016853	isomerase activity			Agree	-1.26125	0.0813953	0.430683	-1.24582	0.0978261	NA
MF	GO:0003729	mRNA binding			Disagree	-1.22168	0.0816327	0.430683	0.778049	0.968632	NA
BP	GO:0070830	bicellular tight junction assembly			Agree	1.29917	0.0817204	0.411192	1.06001	0.376766	NA
BP	GO:0097485	neuron projection guidance			Agree	1.24388	0.0820513	0.412242	1.28367	0.0807799	NA
BP	GO:0071398	cellular response to fatty acid			Agree	1.36513	0.0820734	0.412242	0.964488	0.517073	NA
MF	GO:0099094	ligand-gated cation channel activity			Agree	1.3289	0.0821918	0.431507	1.24729	0.171429	NA
BP	GO:2000379	positive regulation of reactive oxygen species metabolic process			Agree	1.3251	0.0821918	0.412474	1.57535	0.00934806	NA
BP	GO:0007215	glutamate receptor signaling pathway			Agree	1.35651	0.0824524	0.412555	1.10715	0.315182	NA
BP	GO:1990138	neuron projection extension			Agree	1.22899	0.0825	0.412555	1.04754	0.383008	NA
BP	GO:0001539	cilium or flagellum-dependent cell motility			Agree	1.27112	0.0825243	0.412555	0.985416	0.480292	NA
BP	GO:0060285	cilium-dependent cell motility			Agree	1.27112	0.0825243	0.412555	0.985416	0.480292	NA
BP	GO:0001682	tRNA 5'-leader removal			Agree	-1.47089	0.0825688	0.412555	-0.629957	0.899103	NA
BP	GO:0050870	positive regulation of T cell activation			Disagree	-1.22774	0.0829421	0.413834	1.22576	0.0898283	NA
BP	GO:0060416	response to growth hormone			Agree	1.36334	0.0829694	0.413834	1.19266	0.223706	NA
BP	GO:0005976	polysaccharide metabolic process			Agree	1.29149	0.0831296	0.414271	1.18612	0.181022	NA
MF	GO:0033691	sialic acid binding			Disagree	1.42715	0.0831557	0.434438	-1.29764	0.169492	NA
BP	GO:1900026	positive regulation of substrate adhesion-dependent cell spreading			Agree	1.3632	0.0833333	0.414563	1.52784	0.0525744	NA
BP	GO:2001056	positive regulation of cysteine-type endopeptidase activity			Agree	1.23769	0.0833333	0.414563	0.935112	0.588154	NA
BP	GO:0031099	regeneration			Agree	1.25134	0.0838548	0.416569	1.21973	0.133609	NA
BP	GO:0043271	negative regulation of ion transport			Agree	1.2807	0.0839506	0.416569	1.16666	0.206553	NA
BP	GO:0051590	positive regulation of neurotransmitter transport			Agree	-1.45186	0.0839552	0.416569	-0.776166	0.761446	NA
BP	GO:0021537	telencephalon development			Agree	1.2203	0.0844687	0.418287	0.943566	0.600547	NA
BP	GO:0001754	eye photoreceptor cell differentiation			Agree	1.34528	0.0845666	0.418287	0.749341	0.826299	NA
BP	GO:0003351	epithelial cilium movement involved in extracellular fluid movement			Agree	1.33536	0.0845666	0.418287	1.21516	0.197044	NA
MF	GO:0004713	protein tyrosine kinase activity			Disagree	1.26693	0.0845771	0.437664	-0.954604	0.528169	NA
MF	GO:0032454	histone H3-methyl-lysine-9 demethylase activity			Agree	1.43902	0.0845987	0.437664	1.06494	0.397436	NA
BP	GO:0046794	transport of virus			Agree	1.36768	0.0847458	0.418287	1.17988	0.249587	NA
BP	GO:0051090	regulation of DNA-binding transcription factor activity			Agree	1.17463	0.0848957	0.418287	1.2012	0.0795181	NA
BP	GO:0032371	regulation of sterol transport			Agree	1.28312	0.0850112	0.418287	1.29033	0.136943	NA
BP	GO:0032374	regulation of cholesterol transport			Agree	1.28312	0.0850112	0.418287	1.29033	0.136943	NA
BP	GO:0000387	spliceosomal snRNP assembly			Agree	-1.38685	0.0850662	0.418287	-1.26382	0.15285	NA
BP	GO:0010528	regulation of transposition			Agree	1.38156	0.0851064	0.418287	1.58361	0.0212846	NA
BP	GO:0010529	negative regulation of transposition			Agree	1.38156	0.0851064	0.418287	1.58361	0.0212846	NA
BP	GO:0071526	semaphorin-plexin signaling pathway			Agree	1.33679	0.0851064	0.418287	1.27447	0.136289	NA
BP	GO:0045824	negative regulation of innate immune response			Agree	1.28792	0.0854503	0.419354	1.54084	0.012354	NA
BP	GO:0060324	face development			Agree	1.35039	0.0854701	0.419354	0.66497	0.926829	NA
CC	GO:0098948	intrinsic component of postsynaptic specialization membrane			Agree	1.32429	0.0856531	0.417343	1.0927	0.334967	NA
MF	GO:0016799	hydrolase activity, hydrolyzing N-glycosyl compounds			Agree	1.31829	0.0856531	0.437664	1.24129	0.164228	NA
BP	GO:0036465	synaptic vesicle recycling			Disagree	-1.30344	0.086116	0.421996	0.967288	0.518692	NA
BP	GO:0014032	neural crest cell development			Agree	1.31543	0.0862471	0.421996	1.199	0.212361	NA
BP	GO:0032616	interleukin-13 production			Disagree	-1.42908	0.0863039	0.421996	0.96786	0.519097	NA
BP	GO:0032656	regulation of interleukin-13 production			Disagree	-1.42908	0.0863039	0.421996	0.96786	0.519097	NA
BP	GO:0034762	regulation of transmembrane transport			Agree	1.14186	0.0864198	0.422201	1.29157	0.0314926	NA
BP	GO:0001732	formation of cytoplasmic translation initiation complex			Agree	-1.44061	0.086629	0.422862	-1.5877	0.0269873	NA
MF	GO:0005201	extracellular matrix structural constituent			Agree	1.27024	0.086747	0.437664	1.36448	0.0648968	NA
BP	GO:1901214	regulation of neuron death			Agree	1.19312	0.0868347	0.423505	1.40277	0.0076889	NA
CC	GO:0000803	sex chromosome			Disagree	-1.39579	0.0871985	0.421118	0.822973	0.711221	NA
BP	GO:0140112	extracellular vesicle biogenesis			Disagree	1.37765	0.087234	0.424797	-0.828962	0.726817	NA
BP	GO:0031100	animal organ regeneration			Agree	1.31114	0.0872483	0.424797	1.1902	0.226688	NA
MF	GO:0032393	MHC class I receptor activity			Agree	1.44155	0.0873362	0.437664	1.54975	0.0316378	NA
BP	GO:0030010	establishment of cell polarity			Disagree	1.23409	0.0879397	0.427358	-0.862265	0.794118	NA
BP	GO:2000353	positive regulation of endothelial cell apoptotic process			Agree	-1.47288	0.0880734	0.427358	-1.10463	0.326484	NA
BP	GO:0051953	negative regulation of amine transport			Disagree	-1.46718	0.0880734	0.427358	0.664114	0.892086	NA
CC	GO:0035102	PRC1 complex			Disagree	-1.45395	0.0880734	0.421118	0.785197	0.760638	NA
BP	GO:0051290	protein heterotetramerization			Agree	-1.45257	0.0880734	0.427358	-1.28331	0.190583	NA
BP	GO:0006754	ATP biosynthetic process			Disagree	-1.27035	0.0882852	0.427953	1.29321	0.0876437	NA
BP	GO:0002098	tRNA wobble uridine modification			Agree	-1.45673	0.0883459	0.427953	-1.38198	0.112469	NA
CC	GO:0005801	cis-Golgi network			Disagree	1.29736	0.0883721	0.421118	-0.83279	0.777778	NA
BP	GO:0006261	DNA-templated DNA replication			Disagree	-1.24296	0.0884676	0.428056	0.86379	0.758808	NA
BP	GO:0034763	negative regulation of transmembrane transport			Agree	1.2817	0.0885167	0.428056	1.1674	0.206696	NA
BP	GO:0042276	error-prone translesion synthesis			Agree	-1.44992	0.0886792	0.428479	-0.710821	0.829646	NA
CC	GO:0030658	transport vesicle membrane			Disagree	-1.26307	0.088748	0.421118	1.53628	0.00230018	NA
BP	GO:0051204	protein insertion into mitochondrial membrane			Agree	-1.41804	0.0888469	0.428926	-1.05158	0.401042	NA
MF	GO:0030527	structural constituent of chromatin			Disagree	-1.28216	0.0888889	0.437664	1.87862	6.70643e-05	NA
MF	GO:0008391	arachidonic acid monooxygenase activity			Disagree	1.4222	0.0889371	0.437664	NA	NA	NA
BP	GO:0051493	regulation of cytoskeleton organization			Agree	1.13228	0.0889571	0.429096	0.910186	0.735739	NA
MF	GO:0009931	calcium-dependent protein serine/threonine kinase activity			Agree	1.37263	0.0893617	0.437664	0.780437	0.782245	NA
BP	GO:1902476	chloride transmembrane transport			Agree	1.30083	0.0894495	0.431108	1.61389	0.00817408	NA
MF	GO:0004697	protein kinase C activity			Agree	1.40323	0.0895522	0.437664	0.888598	0.623264	NA
MF	GO:0005161	platelet-derived growth factor receptor binding			Disagree	1.41177	0.0897155	0.437664	-1.18649	0.26009	NA
BP	GO:0051216	cartilage development			Agree	1.23313	0.0897756	0.432225	1.21059	0.165289	NA
MF	GO:0061134	peptidase regulator activity			Disagree	-1.25113	0.0898693	0.437664	1.25665	0.10585	NA
BP	GO:0006465	signal peptide processing			Agree	-1.45706	0.0899083	0.432225	-0.899496	0.589686	NA
BP	GO:0031338	regulation of vesicle fusion			Agree	-1.44144	0.0899083	0.432225	-0.661164	0.892694	NA
CC	GO:0031082	BLOC complex			Agree	-1.43992	0.0899083	0.422316	-0.687418	0.86758	NA
BP	GO:0036297	interstrand cross-link repair			Agree	-1.37213	0.0900563	0.432573	-1.02921	0.425824	NA
MF	GO:0016628	oxidoreductase activity, acting on the CH-CH group of donors, NAD or NADP as acceptor			Agree	-1.40437	0.0900735	0.437664	-1.42129	0.0808081	NA
BP	GO:0036010	protein localization to endosome			Agree	1.35021	0.0901468	0.432644	1.15597	0.259076	NA
CC	GO:0005770	late endosome			Agree	1.18415	0.0901639	0.422316	1.04976	0.343075	NA
MF	GO:0050840	extracellular matrix binding			Disagree	-1.37229	0.0907372	0.437664	0.986389	0.489431	NA
BP	GO:0032768	regulation of monooxygenase activity			Disagree	-1.3608	0.0907407	0.435129	0.901795	0.617886	NA
BP	GO:0060350	endochondral bone morphogenesis			Agree	1.33376	0.0909091	0.435571	0.960637	0.529412	NA
MF	GO:0016840	carbon-nitrogen lyase activity			Agree	1.40694	0.0911063	0.437664	1.4327	0.0805861	NA
BP	GO:0070988	demethylation			Agree	1.27386	0.0913349	0.436068	0.782773	0.841121	NA
BP	GO:0008360	regulation of cell shape			Agree	1.27034	0.0913564	0.436068	1.06473	0.34478	NA
BP	GO:0006094	gluconeogenesis			Disagree	-1.28787	0.0913884	0.436068	0.796979	0.812596	NA
BP	GO:0035584	calcium-mediated signaling using intracellular calcium source			Disagree	-1.43005	0.0914179	0.436068	1.27998	0.165261	NA
BP	GO:0002643	regulation of tolerance induction			Disagree	-1.42915	0.0914179	0.436068	1.06218	0.374787	NA
BP	GO:0006775	fat-soluble vitamin metabolic process			Agree	1.36563	0.0914894	0.436068	0.933437	0.550336	NA
BP	GO:0045834	positive regulation of lipid metabolic process			Agree	1.31829	0.0915467	0.436068	1.10081	0.282486	NA
CC	GO:0030133	transport vesicle			Agree	1.18091	0.0916523	0.423853	1.49594	0.00108421	NA
MF	GO:0016248	channel inhibitor activity			Disagree	-1.40272	0.0919118	0.437664	0.900132	0.60066	NA
BP	GO:0006356	regulation of transcription by RNA polymerase I			Agree	-1.37079	0.0919325	0.43718	-0.799648	0.807692	NA
BP	GO:0007040	lysosome organization			Agree	1.27437	0.0920097	0.43718	1.23296	0.132847	NA
BP	GO:0080171	lytic vacuole organization			Agree	1.27437	0.0920097	0.43718	1.23296	0.132847	NA
BP	GO:2000001	regulation of DNA damage checkpoint			Disagree	-1.39041	0.0921053	0.437271	0.996024	0.482927	NA
CC	GO:0030681	multimeric ribonuclease P complex			Agree	-1.4623	0.0924214	0.423853	-0.627461	0.894737	NA
MF	GO:0033204	ribonuclease P RNA binding			Agree	-1.4623	0.0924214	0.437664	-0.627461	0.894737	NA
MF	GO:0008649	rRNA methyltransferase activity			Agree	-1.42784	0.0924528	0.437664	-1.54764	0.0443088	NA
BP	GO:0086013	membrane repolarization during cardiac muscle cell action potential			Disagree	1.3769	0.0924731	0.438653	-1.06016	0.378313	NA
BP	GO:0003073	regulation of systemic arterial blood pressure			Agree	1.3043	0.0928074	0.439873	1.1786	0.224649	NA
MF	GO:0010857	calcium-dependent protein kinase activity			Agree	1.3572	0.0932203	0.437664	0.744034	0.829752	NA
BP	GO:0039702	viral budding via host ESCRT complex			Disagree	1.35633	0.0932203	0.441099	-0.472884	0.994962	NA
BP	GO:0035336	long-chain fatty-acyl-CoA metabolic process			Agree	1.35358	0.0932203	0.441099	0.743719	0.837479	NA
MF	GO:0009982	pseudouridine synthase activity			Agree	-1.45206	0.093578	0.437664	-0.978389	0.497758	NA
CC	GO:0030677	ribonuclease P complex			Agree	-1.44993	0.093578	0.423853	-0.763146	0.766816	NA
BP	GO:0019755	one-carbon compound transport			Agree	-1.42838	0.093578	0.441671	-1.21439	0.21831	NA
MF	GO:0043023	ribosomal large subunit binding			Disagree	-1.42626	0.093578	0.437664	0.584657	0.937943	NA
MF	GO:0017069	snRNA binding			Agree	-1.37041	0.093578	0.437664	-1.01203	0.448753	NA
CC	GO:0099060	integral component of postsynaptic specialization membrane			Agree	1.31181	0.093617	0.423853	1.10854	0.300971	NA
BP	GO:0071294	cellular response to zinc ion			Agree	1.3997	0.0938166	0.441671	1.08122	0.357914	NA
MF	GO:0005549	odorant binding			Agree	1.39523	0.0938166	0.437664	1.30208	0.171875	NA
MF	GO:0004714	transmembrane receptor protein tyrosine kinase activity			Disagree	1.32007	0.0938166	0.437664	-1.25719	0.15544	NA
BP	GO:0030195	negative regulation of blood coagulation			Agree	1.31963	0.0938166	0.441671	1.07224	0.347403	NA
BP	GO:1900047	negative regulation of hemostasis			Agree	1.30844	0.0938166	0.441671	1.07224	0.347403	NA
BP	GO:0035265	organ growth			Disagree	1.29713	0.0938585	0.441671	-1.11917	0.228873	NA
BP	GO:0071347	cellular response to interleukin-1			Agree	1.27649	0.0939759	0.441671	0.910733	0.641141	NA
BP	GO:0032967	positive regulation of collagen biosynthetic process			Disagree	-1.4381	0.093985	0.441671	1.59828	0.021823	NA
BP	GO:0009164	nucleoside catabolic process			Agree	1.35106	0.0940171	0.441671	1.29917	0.146382	NA
BP	GO:0032890	regulation of organic acid transport			Agree	1.29388	0.0940367	0.441671	1.27596	0.152516	NA
MF	GO:0015662	P-type ion transporter activity			Agree	1.40309	0.0940919	0.437664	1.07422	0.363309	NA
MF	GO:0004526	ribonuclease P activity			Agree	-1.44021	0.0943396	0.437664	-0.631758	0.89823	NA
BP	GO:2001198	regulation of dendritic cell differentiation			Agree	-1.43972	0.0943396	0.442367	-1.38234	0.119469	NA
BP	GO:0006469	negative regulation of protein kinase activity			Disagree	1.20487	0.0943396	0.442367	-0.922232	0.657795	NA
BP	GO:0016079	synaptic vesicle exocytosis			Agree	1.27687	0.0946602	0.443506	1.54581	0.00901418	NA
CC	GO:0035577	azurophil granule membrane			Agree	1.29624	0.0948081	0.423853	1.92565	9.35174e-05	NA
BP	GO:0032309	icosanoid secretion			Agree	1.33687	0.0948276	0.443927	1.15821	0.253756	NA
BP	GO:0006289	nucleotide-excision repair			Agree	-1.28811	0.0949153	0.443973	-0.522519	1	NA
MF	GO:0003779	actin binding			Agree	1.1874	0.0950785	0.437664	1.04725	0.340909	NA
CC	GO:0035578	azurophil granule lumen			Disagree	-1.27009	0.0951586	0.423853	1.93659	2.97592e-05	NA
BP	GO:0015697	quaternary ammonium group transport			Agree	1.42179	0.095339	0.444863	1.26367	0.212727	NA
MF	GO:0035004	phosphatidylinositol 3-kinase activity			Agree	1.42178	0.095339	0.437664	0.719746	0.82	NA
BP	GO:0051469	vesicle fusion with vacuole			Disagree	1.41276	0.095339	0.444863	-0.725938	0.811947	NA
BP	GO:0061763	multivesicular body-lysosome fusion			Disagree	1.41276	0.095339	0.444863	-0.725938	0.811947	NA
CC	GO:1904930	amphisome membrane			Disagree	1.41276	0.095339	0.423853	-0.725938	0.811947	NA
BP	GO:0002460	adaptive immune response based on somatic recombination of immune receptors built from immunoglobulin superfamily domains			Disagree	-1.1847	0.0954617	0.445033	1.85474	5.04916e-08	NA
MF	GO:0000030	mannosyltransferase activity			Agree	-1.38888	0.0955056	0.437664	-1.54358	0.0282887	NA
MF	GO:0043021	ribonucleoprotein complex binding			Agree	-1.23491	0.095624	0.437664	-0.919008	0.701439	NA
BP	GO:0051480	regulation of cytosolic calcium ion concentration			Agree	1.34501	0.0957447	0.445033	1.22364	0.198374	NA
BP	GO:0071692	protein localization to extracellular region			Agree	1.18073	0.0958904	0.445033	1.15932	0.159696	NA
BP	GO:0006383	transcription by RNA polymerase III			Agree	-1.32628	0.095986	0.445033	-1.06091	0.344444	NA
BP	GO:0051897	positive regulation of protein kinase B signaling			Agree	1.26873	0.0960591	0.445033	1.02223	0.40708	NA
BP	GO:0002468	dendritic cell antigen processing and presentation			Agree	1.41232	0.0960699	0.445033	1.07495	0.374545	NA
BP	GO:0070213	protein auto-ADP-ribosylation			Agree	1.40854	0.0960699	0.445033	0.957274	0.522523	NA
BP	GO:0097576	vacuole fusion			Disagree	1.40817	0.0960699	0.445033	-0.736482	0.809843	NA
BP	GO:0032963	collagen metabolic process			Disagree	-1.30942	0.0961538	0.445033	1.53881	0.019449	NA
BP	GO:0006869	lipid transport			Agree	1.16586	0.0961538	0.445033	1.20037	0.0997537	NA
BP	GO:0051349	positive regulation of lyase activity			Agree	1.34155	0.0964361	0.445978	0.996402	0.476898	NA
CC	GO:0008328	ionotropic glutamate receptor complex			Agree	1.38973	0.0965665	0.423853	0.736312	0.830221	NA
CC	GO:0055037	recycling endosome			Agree	-1.24407	0.0966719	0.423853	-1.02281	0.394834	NA
BP	GO:0046633	alpha-beta T cell proliferation			Disagree	-1.36293	0.0968343	0.447457	1.10808	0.305772	NA
CC	GO:0030670	phagocytic vesicle membrane			Agree	-1.27955	0.0968858	0.423853	-1.02698	0.382789	NA
BP	GO:0060071	Wnt signaling pathway, planar cell polarity pathway			Agree	-1.34761	0.0970149	0.447559	-1.19375	0.203166	NA
BP	GO:0019076	viral release from host cell			Disagree	1.34323	0.0971922	0.447559	-0.780108	0.795455	NA
BP	GO:0035891	exit from host cell			Disagree	1.34323	0.0971922	0.447559	-0.780108	0.795455	NA
BP	GO:0001778	plasma membrane repair			Agree	1.34166	0.0971922	0.447559	0.979416	0.505843	NA
BP	GO:0070071	proton-transporting two-sector ATPase complex assembly			Agree	-1.42	0.0972477	0.447559	-0.569601	0.954338	NA
BP	GO:0051291	protein heterooligomerization			Agree	-1.38406	0.0973783	0.447799	-0.862202	0.667506	NA
BP	GO:0035909	aorta morphogenesis			Agree	1.34222	0.0974576	0.447802	1.29268	0.155779	NA
MF	GO:0036312	phosphatidylinositol 3-kinase regulatory subunit binding			Disagree	1.38962	0.0976139	0.443577	NA	NA	NA
BP	GO:2000644	regulation of receptor catabolic process			Agree	1.38245	0.0976139	0.447802	0.714718	0.835165	NA
BP	GO:0033523	histone H2B ubiquitination			Agree	1.38151	0.0976139	0.447802	0.784149	0.736264	NA
MF	GO:0140102	catalytic activity, acting on a rRNA			Agree	-1.40216	0.0977444	0.443577	-1.54209	0.0294341	NA
BP	GO:0015980	energy derivation by oxidation of organic compounds			Disagree	-1.17788	0.0981308	0.449647	0.660624	1	NA
BP	GO:0030193	regulation of blood coagulation			Agree	1.29715	0.0981735	0.449647	1.32593	0.0982839	NA
BP	GO:0006487	protein N-linked glycosylation			Agree	-1.2797	0.0984183	0.450407	-1.34831	0.0730337	NA
BP	GO:0030449	regulation of complement activation			Disagree	1.38877	0.0987124	0.450671	-1.39803	0.108434	NA
BP	GO:0051767	nitric-oxide synthase biosynthetic process			Agree	1.38766	0.0987124	0.450671	1.55952	0.0412364	NA
BP	GO:0051769	regulation of nitric-oxide synthase biosynthetic process			Agree	1.38766	0.0987124	0.450671	1.55952	0.0412364	NA
BP	GO:0021696	cerebellar cortex morphogenesis			Agree	-1.39063	0.0990476	0.451841	-0.953936	0.507576	NA
MF	GO:0008374	O-acyltransferase activity			Disagree	1.27311	0.0991189	0.445434	-0.650771	0.962264	NA
CC	GO:0016514	SWI/SNF complex			Agree	1.33686	0.0993658	0.423853	0.798575	0.738843	NA
BP	GO:0002683	negative regulation of immune system process			Agree	1.14589	0.0993789	0.45299	1.46558	0.00116836	NA
MF	GO:0015318	inorganic molecular entity transmembrane transporter activity			Agree	1.13555	0.0993789	0.445434	1.17276	0.0889145	NA
BP	GO:0002097	tRNA wobble base modification			Agree	-1.42116	0.0996241	0.453746	-1.28355	0.167901	NA
MF	GO:0004659	prenyltransferase activity			Disagree	-1.41843	0.0996241	0.445434	0.566413	0.962901	NA
CC	GO:0016460	myosin II complex			Disagree	-1.41671	0.0996241	0.423853	0.631205	0.909574	NA
CC	GO:0019774	proteasome core complex, beta-subunit complex			Disagree	1.37648	0.0997831	0.423853	-0.819815	0.686404	NA
BP	GO:0000478	endonucleolytic cleavage involved in rRNA processing			Agree	-1.41069	0.0998117	0.453877	-1.64304	0.0173924	NA
BP	GO:0000479	endonucleolytic cleavage of tricistronic rRNA transcript (SSU-rRNA, 5.8S rRNA, LSU-rRNA)			Agree	-1.41069	0.0998117	0.453877	-1.64304	0.0173924	NA
MF	GO:0016670	oxidoreductase activity, acting on a sulfur group of donors, oxygen as acceptor			Agree	-1.41008	0.1	0.445434	-1.02168	0.433628	NA
BP	GO:0097284	hepatocyte apoptotic process			Agree	1.36595	0.1	0.454372	0.569609	0.961214	NA
CC	GO:0005758	mitochondrial intermembrane space			Agree	-1.27325	0.1	0.423853	-1.18653	0.184049	NA
BP	GO:0042776	proton motive force-driven mitochondrial ATP synthesis			Disagree	-1.28102	0.100176	0.454809	1.37099	0.0666667	NA
MF	GO:0015294	solute:cation symporter activity			Agree	1.23918	0.100233	0.445434	0.952478	0.550528	NA
BP	GO:0043524	negative regulation of neuron apoptotic process			Agree	1.24991	0.100737	0.455643	1.43296	0.0244995	NA
BP	GO:0050819	negative regulation of coagulation			Agree	1.29312	0.100858	0.455643	1.0829	0.332288	NA
BP	GO:0006177	GMP biosynthetic process			Agree	-1.4405	0.100917	0.455643	-1.33416	0.159193	NA
BP	GO:1902644	tertiary alcohol metabolic process			Disagree	-1.40705	0.100917	0.455643	0.885341	0.609091	NA
BP	GO:0086014	atrial cardiac muscle cell action potential			Disagree	-1.40339	0.100917	0.455643	1.29659	0.170909	NA
BP	GO:0086026	atrial cardiac muscle cell to AV node cell signaling			Disagree	-1.40339	0.100917	0.455643	1.29659	0.170909	NA
BP	GO:0086066	atrial cardiac muscle cell to AV node cell communication			Disagree	-1.40339	0.100917	0.455643	1.29659	0.170909	NA
MF	GO:0045499	chemorepellent activity			Agree	1.36517	0.101075	0.445602	1.00324	0.466443	NA
MF	GO:0140597	protein carrier chaperone			Agree	-1.38777	0.101103	0.445602	-0.814947	0.729529	NA
CC	GO:0030688	preribosome, small subunit precursor			Agree	-1.40173	0.101313	0.423853	-1.22946	0.204225	NA
BP	GO:0000463	maturation of LSU-rRNA from tricistronic rRNA transcript (SSU-rRNA, 5.8S rRNA, LSU-rRNA)			Agree	-1.40157	0.101313	0.456988	-1.42002	0.0915493	NA
BP	GO:0002920	regulation of humoral immune response			Disagree	1.32905	0.10148	0.456988	-1.22637	0.184343	NA
CC	GO:0034506	chromosome, centromeric core domain			Disagree	-1.4071	0.101504	0.423853	1.02113	0.431703	NA
CC	GO:0043505	CENP-A containing nucleosome			Disagree	-1.4071	0.101504	0.423853	1.02113	0.431703	NA
CC	GO:0061638	CENP-A containing chromatin			Disagree	-1.4071	0.101504	0.423853	1.02113	0.431703	NA
BP	GO:0061644	protein localization to CENP-A containing chromatin			Disagree	-1.4071	0.101504	0.456988	1.02113	0.431703	NA
BP	GO:0045216	cell-cell junction organization			Agree	1.2177	0.101562	0.456988	1.25784	0.0965517	NA
MF	GO:0016661	oxidoreductase activity, acting on other nitrogenous compounds as donors			Agree	1.39896	0.101695	0.446374	0.986358	0.5	NA
BP	GO:1905668	positive regulation of protein localization to endosome			Agree	1.39851	0.101695	0.456988	0.886539	0.605455	NA
BP	GO:0019373	epoxygenase P450 pathway			Disagree	1.39827	0.101695	0.456988	NA	NA	NA
CC	GO:0034706	sodium channel complex			Agree	1.3756	0.101911	0.423853	1.18779	0.253546	NA
BP	GO:0003401	axis elongation			Agree	1.37547	0.101911	0.457598	1.53043	0.0365018	NA
BP	GO:1900017	positive regulation of cytokine production involved in inflammatory response			Agree	1.36075	0.102128	0.458212	1.79546	0.00226813	NA
BP	GO:0030832	regulation of actin filament length			Agree	1.21689	0.102302	0.458549	0.953109	0.560274	NA
BP	GO:0006821	chloride transport			Agree	1.25843	0.102506	0.458549	1.343	0.0757576	NA
BP	GO:0070059	intrinsic apoptotic signaling pathway in response to endoplasmic reticulum stress			Agree	1.27944	0.102564	0.458549	0.856645	0.691824	NA
BP	GO:0099177	regulation of trans-synaptic signaling			Agree	1.16223	0.102703	0.458549	1.4764	0.00160578	NA
CC	GO:0005750	mitochondrial respiratory chain complex III			Disagree	-1.43129	0.102752	0.423853	0.841923	0.681655	NA
CC	GO:0045275	respiratory chain complex III			Disagree	-1.43129	0.102752	0.423853	0.841923	0.681655	NA
BP	GO:0022038	corpus callosum development			Agree	-1.41533	0.102752	0.458549	-1.05993	0.403587	NA
MF	GO:1901505	carbohydrate derivative transmembrane transporter activity			Agree	-1.34663	0.102752	0.448171	-0.803798	0.789757	NA
BP	GO:0062125	regulation of mitochondrial gene expression			Agree	-1.36261	0.102804	0.458549	-1.51286	0.0455715	NA
BP	GO:0002323	natural killer cell activation involved in immune response			Agree	1.38153	0.102845	0.458549	1.21533	0.22482	NA
BP	GO:0046761	viral budding from plasma membrane			Disagree	1.3691	0.102845	0.458549	-0.686881	0.860987	NA
BP	GO:0098789	pre-mRNA cleavage required for polyadenylation			Agree	-1.42059	0.102941	0.458622	-0.813701	0.695749	NA
MF	GO:0008324	cation transmembrane transporter activity			Agree	1.12874	0.102941	0.448171	1.17699	0.0937866	NA
BP	GO:0032355	response to estradiol			Agree	1.26456	0.103194	0.459174	1.08057	0.315634	NA
BP	GO:0044546	NLRP3 inflammasome complex assembly			Agree	1.36375	0.103226	0.459174	1.60179	0.019705	NA
BP	GO:0070304	positive regulation of stress-activated protein kinase signaling cascade			Agree	1.23107	0.103535	0.459463	1.17517	0.188889	NA
BP	GO:0050862	positive regulation of T cell receptor signaling pathway			Disagree	-1.39615	0.103578	0.459463	0.815561	0.704584	NA
BP	GO:0061005	cell differentiation involved in kidney development			Agree	1.30494	0.103594	0.459463	1.59212	0.0184565	NA
CC	GO:0031253	cell projection membrane			Agree	1.18074	0.103641	0.425106	0.913854	0.686946	NA
BP	GO:0045933	positive regulation of muscle contraction			Disagree	1.32136	0.103672	0.459463	-0.940741	0.531486	NA
BP	GO:0050804	modulation of chemical synaptic transmission			Agree	1.16679	0.103825	0.459463	1.48227	0.00230332	NA
BP	GO:0051250	negative regulation of lymphocyte activation			Agree	1.21475	0.104061	0.459463	1.65047	0.000635975	NA
BP	GO:0071731	response to nitric oxide			Disagree	1.3579	0.104255	0.459463	-0.562364	0.961259	NA
BP	GO:0061437	renal system vasculature development			Agree	1.34387	0.104255	0.459463	1.27279	0.170813	NA
BP	GO:0061440	kidney vasculature development			Agree	1.34387	0.104255	0.459463	1.27279	0.170813	NA
BP	GO:0051930	regulation of sensory perception of pain			Agree	1.3428	0.104255	0.459463	0.992352	0.46281	NA
BP	GO:0051931	regulation of sensory perception			Agree	1.3428	0.104255	0.459463	0.992352	0.46281	NA
BP	GO:0051497	negative regulation of stress fiber assembly			Agree	1.34127	0.104255	0.459463	1.49253	0.0613599	NA
BP	GO:0007096	regulation of exit from mitosis			Disagree	-1.39993	0.104587	0.460392	0.935499	0.559028	NA
BP	GO:0022409	positive regulation of cell-cell adhesion			Disagree	-1.19674	0.104688	0.460392	1.38628	0.00984268	NA
BP	GO:0015872	dopamine transport			Disagree	-1.37812	0.104779	0.460392	0.910449	0.583882	NA
BP	GO:0015698	inorganic anion transport			Agree	1.2366	0.104859	0.460392	1.07707	0.325485	NA
BP	GO:0009303	rRNA transcription			Agree	-1.34434	0.104869	0.460392	-0.715991	0.893782	NA
BP	GO:0002052	positive regulation of neuroblast proliferation			Agree	1.373	0.10515	0.461273	1.24447	0.20034	NA
BP	GO:0000963	mitochondrial RNA processing			Agree	-1.40909	0.105263	0.461414	-1.58143	0.0267816	NA
BP	GO:0045687	positive regulation of glial cell differentiation			Disagree	1.32394	0.105603	0.462446	-1.06489	0.367246	NA
CC	GO:0030672	synaptic vesicle membrane			Agree	1.26306	0.105651	0.425793	1.60071	0.00358848	NA
CC	GO:0099501	exocytic vesicle membrane			Agree	1.26306	0.105651	0.425793	1.60071	0.00358848	NA
BP	GO:0009127	purine nucleoside monophosphate biosynthetic process			Agree	-1.40385	0.10566	0.462446	-1.31956	0.153652	NA
BP	GO:0090151	establishment of protein localization to mitochondrial membrane			Agree	-1.33927	0.10586	0.462639	-1.09909	0.322997	NA
CC	GO:0005902	microvillus			Disagree	1.24947	0.106132	0.425793	-1.1731	0.189911	NA
CC	GO:0032994	protein-lipid complex			Disagree	1.33655	0.106383	0.425793	-1.17847	0.240602	NA
BP	GO:1903429	regulation of cell maturation			Disagree	-1.38703	0.106422	0.462639	1.17339	0.271277	NA
BP	GO:0009266	response to temperature stimulus			Agree	1.21418	0.106494	0.462639	1.13574	0.229081	NA
BP	GO:0048732	gland development			Agree	1.16079	0.106557	0.462639	1.13982	0.172414	NA
BP	GO:0046686	response to cadmium ion			Agree	1.28264	0.106576	0.462639	1.42004	0.0630915	NA
BP	GO:0120192	tight junction assembly			Agree	1.27264	0.106576	0.462639	0.949604	0.536278	NA
BP	GO:0051770	positive regulation of nitric-oxide synthase biosynthetic process			Agree	1.37363	0.10661	0.462639	1.64284	0.0164932	NA
MF	GO:0015459	potassium channel regulator activity			Agree	1.28339	0.10661	0.46118	1.37958	0.0941558	NA
BP	GO:0002548	monocyte chemotaxis			Agree	1.28244	0.10661	0.462639	1.30757	0.130016	NA
BP	GO:0050832	defense response to fungus			Agree	1.27898	0.10661	0.462639	2.18006	1.62678e-06	NA
BP	GO:0002251	organ or tissue specific immune response			Disagree	-1.39345	0.106667	0.462639	1.967	0.000275266	NA
CC	GO:0005732	sno(s)RNA-containing ribonucleoprotein complex			Agree	-1.36529	0.106742	0.425793	-1.64666	0.0119967	NA
BP	GO:0010257	NADH dehydrogenase complex assembly			Disagree	-1.28247	0.10683	0.462639	1.09946	0.3	NA
BP	GO:0032981	mitochondrial respiratory chain complex I assembly			Disagree	-1.28247	0.10683	0.462639	1.09946	0.3	NA
BP	GO:0099084	postsynaptic specialization organization			Agree	1.33655	0.106838	0.462639	1.48548	0.0653266	NA
BP	GO:0032232	negative regulation of actin filament bundle assembly			Agree	1.33581	0.106838	0.462639	1.42469	0.09375	NA
MF	GO:0019205	nucleobase-containing compound kinase activity			Disagree	-1.34499	0.106942	0.46118	1.12292	0.283699	NA
MF	GO:0015020	glucuronosyltransferase activity			Agree	1.37719	0.107221	0.46118	0.644008	0.888288	NA
BP	GO:0045064	T-helper 2 cell differentiation			Agree	1.37406	0.107221	0.463484	1.3736	0.113475	NA
BP	GO:0060216	definitive hemopoiesis			Agree	1.36038	0.107296	0.463484	0.956114	0.520134	NA
BP	GO:0110148	biomineralization			Agree	1.22195	0.107417	0.463484	1.23674	0.125864	NA
BP	GO:0009306	protein secretion			Agree	1.17199	0.107438	0.463484	1.1588	0.15051	NA
BP	GO:0035592	establishment of protein localization to extracellular region			Agree	1.17199	0.107438	0.463484	1.1588	0.15051	NA
MF	GO:0015293	symporter activity			Agree	1.22716	0.107656	0.461196	0.896957	0.667153	NA
BP	GO:0048488	synaptic vesicle endocytosis			Disagree	-1.27685	0.107774	0.464107	0.879103	0.646417	NA
BP	GO:0140238	presynaptic endocytosis			Disagree	-1.27685	0.107774	0.464107	0.879103	0.646417	NA
BP	GO:0098869	cellular oxidant detoxification			Agree	-1.25877	0.107826	0.464107	-1.39725	0.0380697	NA
MF	GO:0019842	vitamin binding			Agree	1.24158	0.108108	0.46129	1.47871	0.00652114	NA
CC	GO:0043235	receptor complex			Agree	-1.16509	0.108148	0.429047	-1.62666	5.91259e-06	NA
BP	GO:0071479	cellular response to ionizing radiation			Disagree	-1.25129	0.108348	0.466003	0.747566	0.883969	NA
BP	GO:0140029	exocytic process			Agree	1.24494	0.108491	0.466262	1.41284	0.0452489	NA
BP	GO:0048741	skeletal muscle fiber development			Agree	-1.36847	0.108571	0.466262	-1.45036	0.0757576	NA
BP	GO:0045662	negative regulation of myoblast differentiation			Disagree	-1.38908	0.108818	0.46697	0.824669	0.696809	NA
BP	GO:0036258	multivesicular body assembly			Disagree	1.30971	0.109208	0.468291	-0.413126	1	NA
BP	GO:0098781	ncRNA transcription			Agree	-1.28458	0.109375	0.468617	-0.813251	0.821326	NA
MF	GO:0004698	calcium-dependent protein kinase C activity			Agree	1.36777	0.109409	0.464989	0.871307	0.652482	NA
BP	GO:2000177	regulation of neural precursor cell proliferation			Agree	1.27914	0.109589	0.468617	1.00066	0.440625	NA
BP	GO:0006505	GPI anchor metabolic process			Agree	-1.36906	0.109641	0.468617	-1.63471	0.0263448	NA
BP	GO:0009649	entrainment of circadian clock			Agree	-1.36896	0.109641	0.468617	-0.97367	0.475578	NA
BP	GO:0030833	regulation of actin filament polymerization			Agree	1.21448	0.109694	0.468617	0.976802	0.498619	NA
BP	GO:0051496	positive regulation of stress fiber assembly			Agree	-1.34648	0.109929	0.468915	-1.46731	0.0461664	NA
BP	GO:0070374	positive regulation of ERK1 and ERK2 cascade			Agree	1.20955	0.109974	0.468915	1.29324	0.0720222	NA
BP	GO:0016558	protein import into peroxisome matrix			Agree	-1.41094	0.110092	0.468915	-1.20805	0.250559	NA
BP	GO:0046036	CTP metabolic process			Agree	-1.37413	0.110092	0.468915	-1.29603	0.171233	NA
BP	GO:1905039	carboxylic acid transmembrane transport			Agree	1.22284	0.110256	0.469267	1.03505	0.394483	NA
CC	GO:0005689	U12-type spliceosomal complex			Disagree	-1.36972	0.110294	0.434676	0.492898	0.991653	NA
BP	GO:0016052	carbohydrate catabolic process			Agree	1.21091	0.110553	0.469583	1.05922	0.363014	NA
BP	GO:0007009	plasma membrane organization			Agree	1.21075	0.110553	0.469583	1.31783	0.0529248	NA
BP	GO:0010878	cholesterol storage			Agree	1.34304	0.110638	0.469583	1.76472	0.00459037	NA
CC	GO:0019867	outer membrane			Agree	-1.19647	0.110764	0.434676	-0.980164	0.510204	NA
BP	GO:1903039	positive regulation of leukocyte cell-cell adhesion			Disagree	-1.19615	0.110764	0.469583	1.25872	0.0674449	NA
BP	GO:0014856	skeletal muscle cell proliferation			Agree	1.36552	0.110874	0.469583	1.17145	0.274823	NA
BP	GO:0033194	response to hydroperoxide			Agree	1.35623	0.110874	0.469583	1.33351	0.147569	NA
MF	GO:0022889	serine transmembrane transporter activity			Agree	-1.42062	0.110906	0.469306	-0.744154	0.780702	NA
BP	GO:0032329	serine transport			Agree	-1.42062	0.110906	0.469583	-0.744154	0.780702	NA
MF	GO:0004866	endopeptidase inhibitor activity			Disagree	-1.25425	0.111301	0.469306	1.38446	0.0467153	NA
BP	GO:0034122	negative regulation of toll-like receptor signaling pathway			Agree	1.30629	0.111349	0.471111	1.38241	0.096248	NA
BP	GO:0071695	anatomical structure maturation			Agree	1.19249	0.111702	0.471199	1.2102	0.129604	NA
BP	GO:0043270	positive regulation of ion transport			Agree	1.18156	0.111717	0.471199	1.1536	0.193333	NA
BP	GO:0032986	protein-DNA complex disassembly			Disagree	-1.39521	0.111732	0.471199	0.668987	0.89094	NA
BP	GO:0060420	regulation of heart growth			Agree	1.27157	0.111828	0.471199	0.776042	0.800628	NA
BP	GO:0043297	apical junction assembly			Agree	1.28563	0.111857	0.471199	1.04075	0.384615	NA
BP	GO:0002698	negative regulation of immune effector process			Disagree	-1.24243	0.111864	0.471199	1.34559	0.0603448	NA
MF	GO:0032977	membrane insertase activity			Agree	-1.36805	0.111927	0.470092	-0.752521	0.794521	NA
BP	GO:0010742	macrophage derived foam cell differentiation			Agree	1.30587	0.112311	0.472732	1.67825	0.013208	NA
BP	GO:0050921	positive regulation of chemotaxis			Agree	1.22718	0.112469	0.472965	1.50321	0.0105055	NA
BP	GO:0003341	cilium movement			Agree	1.21633	0.112532	0.472965	1.25684	0.11065	NA
MF	GO:0016675	oxidoreductase activity, acting on a heme group of donors			Agree	-1.38172	0.11257	0.470949	-0.980224	0.464789	NA
BP	GO:1901224	positive regulation of NIK/NF-kappaB signaling			Agree	1.28965	0.112676	0.473017	1.52804	0.0200326	NA
BP	GO:0007498	mesoderm development			Agree	1.25303	0.11271	0.473017	1.19841	0.181138	NA
CC	GO:0034361	very-low-density lipoprotein particle			Disagree	1.36244	0.112798	0.437174	-1.31804	0.16886	NA
CC	GO:0034385	triglyceride-rich plasma lipoprotein particle			Disagree	1.36244	0.112798	0.437174	-1.31804	0.16886	NA
BP	GO:1903037	regulation of leukocyte cell-cell adhesion			Disagree	-1.16896	0.112977	0.473022	1.31692	0.0309209	NA
BP	GO:0007159	leukocyte cell-cell adhesion			Disagree	-1.1699	0.113069	0.473022	1.39573	0.00644758	NA
BP	GO:0046349	amino sugar biosynthetic process			Disagree	-1.38103	0.113208	0.473022	0.655257	0.876364	NA
CC	GO:1990229	iron-sulfur cluster assembly complex			Agree	-1.38002	0.113208	0.437174	-1.32162	0.161504	NA
BP	GO:0048485	sympathetic nervous system development			Disagree	-1.37985	0.113208	0.473022	1.01233	0.450909	NA
BP	GO:0045589	regulation of regulatory T cell differentiation			Agree	1.30041	0.113208	0.473022	1.27195	0.155844	NA
BP	GO:0090278	negative regulation of peptide hormone secretion			Agree	1.29906	0.113208	0.473022	0.714092	0.88835	NA
MF	GO:0005416	amino acid:cation symporter activity			Agree	1.34183	0.113734	0.473965	1.13671	0.287905	NA
BP	GO:0031016	pancreas development			Agree	1.25223	0.114155	0.476226	1.145	0.26209	NA
BP	GO:0098771	inorganic ion homeostasis			Agree	1.1145	0.114198	0.476226	1.15827	0.111369	NA
BP	GO:0034656	nucleobase-containing small molecule catabolic process			Agree	1.29545	0.114224	0.476226	1.20226	0.208264	NA
CC	GO:0070160	tight junction			Disagree	1.22014	0.114914	0.439683	-1.08829	0.253247	NA
CC	GO:0030139	endocytic vesicle			Agree	1.15903	0.115068	0.439683	1.70381	8.35287e-06	NA
BP	GO:1903825	organic acid transmembrane transport			Agree	1.21444	0.11509	0.479484	1.05044	0.35408	NA
BP	GO:0051438	regulation of ubiquitin-protein transferase activity			Disagree	-1.28684	0.115183	0.479525	0.734273	0.883648	NA
BP	GO:0031641	regulation of myelination			Agree	1.2855	0.115385	0.479664	0.811899	0.75	NA
BP	GO:0045785	positive regulation of cell adhesion			Disagree	-1.16688	0.115385	0.479664	1.43516	0.00214795	NA
BP	GO:0002861	regulation of inflammatory response to antigenic stimulus			Agree	-1.32831	0.116105	0.482308	-1.02886	0.403101	NA
BP	GO:0031644	regulation of nervous system process			Agree	1.2097	0.116505	0.483418	1.13819	0.235808	NA
BP	GO:0006851	mitochondrial calcium ion transmembrane transport			Agree	-1.38225	0.116541	0.483418	-0.72697	0.806846	NA
MF	GO:0097602	cullin family protein binding			Agree	-1.35091	0.116541	0.483782	-1.55468	0.0253212	NA
CC	GO:0043025	neuronal cell body			Agree	1.13837	0.116564	0.443067	1.23212	0.0588942	NA
BP	GO:0007413	axonal fasciculation			Disagree	-1.37246	0.116761	0.483464	1.05065	0.399663	NA
BP	GO:0106030	neuron projection fasciculation			Disagree	-1.37246	0.116761	0.483464	1.05065	0.399663	NA
BP	GO:0007416	synapse assembly			Agree	1.22184	0.116915	0.483464	1.48166	0.0172705	NA
BP	GO:0014904	myotube cell development			Agree	-1.35746	0.1171	0.483464	-1.34991	0.108312	NA
BP	GO:0050708	regulation of protein secretion			Agree	1.18614	0.117166	0.483464	0.941751	0.591644	NA
BP	GO:0008038	neuron recognition			Disagree	-1.35328	0.117202	0.483464	1.17226	0.238636	NA
BP	GO:0050433	regulation of catecholamine secretion			Agree	-1.35007	0.117202	0.483464	-0.898818	0.568182	NA
BP	GO:0070936	protein K48-linked ubiquitination			Agree	-1.23979	0.117229	0.483464	-0.696125	0.959654	NA
BP	GO:1990874	vascular associated smooth muscle cell proliferation			Agree	1.2676	0.117512	0.48428	1.11297	0.301109	NA
BP	GO:0008064	regulation of actin polymerization or depolymerization			Agree	1.19662	0.117794	0.485096	0.943501	0.573407	NA
CC	GO:0000932	P-body			Agree	1.22494	0.118072	0.446461	1.09904	0.285924	NA
MF	GO:0050997	quaternary ammonium group binding			Agree	1.30601	0.118393	0.489572	0.894788	0.603306	NA
BP	GO:0140719	constitutive heterochromatin formation			Agree	1.38292	0.118644	0.486996	0.44875	0.989091	NA
BP	GO:0086103	G protein-coupled receptor signaling pathway involved in heart process			Agree	1.37442	0.118644	0.486996	1.4251	0.0927273	NA
BP	GO:0007141	male meiosis I			Agree	1.31239	0.118644	0.486996	1.5879	0.0219642	NA
BP	GO:0043552	positive regulation of phosphatidylinositol 3-kinase activity			Agree	1.28947	0.11879	0.486996	1.10757	0.310518	NA
BP	GO:0030239	myofibril assembly			Disagree	-1.32509	0.118794	0.486996	1.24643	0.171157	NA
BP	GO:0055002	striated muscle cell development			Disagree	-1.32509	0.118794	0.486996	1.24643	0.171157	NA
BP	GO:0006268	DNA unwinding involved in DNA replication			Disagree	-1.3834	0.118868	0.486996	0.682476	0.880597	NA
BP	GO:0006335	DNA replication-dependent chromatin assembly			Disagree	-1.36492	0.119093	0.486996	1.4072	0.0809061	NA
BP	GO:0070498	interleukin-1-mediated signaling pathway			Agree	1.3021	0.119149	0.486996	1.29142	0.147967	NA
BP	GO:0051402	neuron apoptotic process			Agree	1.18298	0.119241	0.486996	1.29553	0.044	NA
BP	GO:0033599	regulation of mammary gland epithelial cell proliferation			Disagree	-1.38649	0.119266	0.486996	1.05093	0.402482	NA
BP	GO:0060080	inhibitory postsynaptic potential			Disagree	1.35402	0.119306	0.486996	NA	NA	NA
BP	GO:1901215	negative regulation of neuron death			Agree	1.19069	0.119363	0.486996	1.35855	0.0354707	NA
BP	GO:0048841	regulation of axon extension involved in axon guidance			Agree	1.30989	0.119658	0.48785	1.09227	0.327303	NA
CC	GO:0042583	chromaffin granule			Disagree	-1.40264	0.120148	0.449919	NA	NA	NA
MF	GO:0005178	integrin binding			Agree	1.21943	0.120205	0.495151	1.46348	0.0268254	NA
BP	GO:0001835	blastocyst hatching			Disagree	-1.368	0.120301	0.489423	0.945115	0.523967	NA
BP	GO:0035188	hatching			Disagree	-1.368	0.120301	0.489423	0.945115	0.523967	NA
BP	GO:0071684	organism emergence from protective structure			Disagree	-1.368	0.120301	0.489423	0.945115	0.523967	NA
BP	GO:0003094	glomerular filtration			Agree	1.34448	0.12043	0.489601	1.53955	0.0420566	NA
BP	GO:0071498	cellular response to fluid shear stress			Disagree	-1.36484	0.120527	0.489648	1.07695	0.373514	NA
CC	GO:0150034	distal axon			Agree	1.1806	0.120548	0.449919	1.01202	0.418231	NA
BP	GO:0006120	mitochondrial electron transport, NADH to ubiquinone			Disagree	-1.28436	0.120721	0.490085	1.35202	0.0936508	NA
CC	GO:0044297	cell body			Agree	1.13261	0.120846	0.449919	1.2118	0.072104	NA
BP	GO:0031663	lipopolysaccharide-mediated signaling pathway			Agree	1.25265	0.121005	0.490252	1.51501	0.0229895	NA
BP	GO:0061844	antimicrobial humoral immune response mediated by antimicrobial peptide			Disagree	-1.30392	0.121043	0.490252	2.10857	1.29909e-05	NA
BP	GO:0006167	AMP biosynthetic process			Agree	-1.35512	0.121101	0.490252	-1.36846	0.130137	NA
BP	GO:0045428	regulation of nitric oxide biosynthetic process			Disagree	-1.27017	0.121157	0.490252	1.84582	0.00107644	NA
MF	GO:0003730	mRNA 3'-UTR binding			Agree	-1.23572	0.121262	0.496564	-0.695952	0.9653	NA
BP	GO:0031114	regulation of microtubule depolymerization			Disagree	1.29554	0.121277	0.490252	-0.89864	0.602067	NA
BP	GO:0051016	barbed-end actin filament capping			Agree	1.29239	0.121277	0.490252	1.39429	0.099187	NA
BP	GO:0034329	cell junction assembly			Agree	1.15337	0.121469	0.490683	1.44587	0.00584989	NA
MF	GO:0046974	histone methyltransferase activity (H3-K9 specific)			Disagree	1.35224	0.121475	0.496564	NA	NA	NA
BP	GO:0030098	lymphocyte differentiation			Disagree	-1.1533	0.121662	0.491015	1.08599	0.260714	NA
CC	GO:0032040	small-subunit processome			Disagree	-1.31319	0.121723	0.450871	1.2574	0.150974	NA
BP	GO:0009225	nucleotide-sugar metabolic process			Agree	-1.3107	0.121723	0.491015	-0.696063	0.930052	NA
BP	GO:0003179	heart valve morphogenesis			Disagree	-1.34741	0.12218	0.492513	0.782456	0.789902	NA
BP	GO:0080111	DNA demethylation			Agree	1.29694	0.122622	0.493943	0.763411	0.81157	NA
BP	GO:0010921	regulation of phosphatase activity			Disagree	-1.24365	0.122837	0.494464	1.01445	0.438914	NA
BP	GO:0035721	intraciliary retrograde transport			Disagree	-1.34984	0.122936	0.494512	0.961043	0.524823	NA
BP	GO:0055065	metal ion homeostasis			Agree	1.13711	0.123028	0.494536	1.23025	0.0558859	NA
BP	GO:0032259	methylation			Agree	-1.1595	0.123348	0.495132	-0.791024	0.994253	NA
BP	GO:0035024	negative regulation of Rho protein signal transduction			Agree	1.32987	0.123404	0.495132	1.03412	0.413735	NA
BP	GO:0043414	macromolecule methylation			Agree	-1.15769	0.123476	0.495132	-0.847499	0.958333	NA
BP	GO:0035850	epithelial cell differentiation involved in kidney development			Agree	1.2838	0.12369	0.495132	1.75749	0.00453922	NA
BP	GO:1902895	positive regulation of miRNA transcription			Disagree	-1.27793	0.123827	0.495132	1.22396	0.167208	NA
MF	GO:0008171	O-methyltransferase activity			Agree	-1.36103	0.12406	0.505203	-1.16354	0.258145	NA
BP	GO:0007034	vacuolar transport			Agree	1.19494	0.124352	0.495132	0.992952	0.487569	NA
BP	GO:0097396	response to interleukin-17			Agree	1.36773	0.124454	0.495132	0.7436	0.807207	NA
BP	GO:0097398	cellular response to interleukin-17			Agree	1.36773	0.124454	0.495132	0.7436	0.807207	NA
BP	GO:0010889	regulation of sequestering of triglyceride			Agree	1.36607	0.124454	0.495132	1.10458	0.344144	NA
BP	GO:0032878	regulation of establishment or maintenance of cell polarity			Agree	1.30975	0.124454	0.495132	1.27886	0.156928	NA
BP	GO:0010880	regulation of release of sequestered calcium ion into cytosol by sarcoplasmic reticulum			Disagree	-1.36843	0.124528	0.495132	1.18616	0.229983	NA
BP	GO:0046330	positive regulation of JNK cascade			Agree	1.22701	0.124694	0.495132	1.17644	0.19562	NA
BP	GO:0071985	multivesicular body sorting pathway			Disagree	1.25301	0.124717	0.495132	-0.61824	0.981283	NA
BP	GO:0007100	mitotic centrosome separation			Agree	1.34472	0.124726	0.495132	1.11207	0.321942	NA
BP	GO:0048670	regulation of collateral sprouting			Agree	1.34008	0.124726	0.495132	1.38539	0.107914	NA
BP	GO:0045091	regulation of single stranded viral RNA replication via double stranded DNA intermediate			Agree	1.34244	0.124731	0.495132	1.37775	0.10906	NA
BP	GO:0006607	NLS-bearing protein import into nucleus			Agree	1.3417	0.124731	0.495132	1.55118	0.0300189	NA
BP	GO:1904646	cellular response to amyloid-beta			Agree	1.27563	0.124736	0.495132	1.60859	0.0160908	NA
CC	GO:0034709	methylosome			Agree	-1.38802	0.125	0.459306	-1.43365	0.0872483	NA
BP	GO:0106106	cold-induced thermogenesis			Agree	1.19777	0.125	0.495492	1.6127	0.00268559	NA
BP	GO:0120161	regulation of cold-induced thermogenesis			Agree	1.19777	0.125	0.495492	1.6127	0.00268559	NA
BP	GO:0006360	transcription by RNA polymerase I			Agree	-1.24896	0.125224	0.495603	-0.672054	0.97191	NA
CC	GO:0033178	proton-transporting two-sector ATPase complex, catalytic domain			Disagree	1.31239	0.125265	0.459306	-0.73108	0.815981	NA
BP	GO:0045685	regulation of glial cell differentiation			Agree	1.24106	0.12528	0.495603	0.887703	0.629338	NA
BP	GO:0002456	T cell mediated immunity			Disagree	-1.23221	0.125424	0.495603	1.36657	0.045977	NA
BP	GO:0032495	response to muramyl dipeptide			Agree	1.32643	0.125532	0.495603	1.10789	0.314908	NA
BP	GO:0009948	anterior/posterior axis specification			Agree	1.28552	0.125532	0.495603	0.751	0.809756	NA
BP	GO:0009156	ribonucleoside monophosphate biosynthetic process			Agree	-1.3637	0.125714	0.495603	-0.913624	0.57732	NA
BP	GO:0046835	carbohydrate phosphorylation			Disagree	1.29075	0.125786	0.495603	-0.836881	0.704545	NA
BP	GO:0034501	protein localization to kinetochore			Disagree	-1.36074	0.12594	0.495603	1.43101	0.0708263	NA
BP	GO:1903083	protein localization to condensed chromosome			Disagree	-1.36074	0.12594	0.495603	1.43101	0.0708263	NA
BP	GO:0002675	positive regulation of acute inflammatory response			Disagree	-1.35986	0.12594	0.495603	0.865643	0.624793	NA
MF	GO:0042171	lysophosphatidic acid acyltransferase activity			Agree	1.30398	0.126068	0.509507	0.876652	0.631579	NA
MF	GO:0071617	lysophospholipid acyltransferase activity			Agree	1.30398	0.126068	0.509507	0.876652	0.631579	NA
BP	GO:0007097	nuclear migration			Agree	1.29753	0.126068	0.495603	0.878708	0.629934	NA
BP	GO:1902410	mitotic cytokinetic process			Agree	1.29723	0.126068	0.495603	1.00037	0.455592	NA
BP	GO:0002709	regulation of T cell mediated immunity			Disagree	-1.24937	0.12628	0.496093	1.37486	0.0534918	NA
BP	GO:1903532	positive regulation of secretion by cell			Agree	1.17052	0.126374	0.496121	1.04748	0.353403	NA
BP	GO:0072088	nephron epithelium morphogenesis			Agree	1.25645	0.126609	0.496705	1.11059	0.300325	NA
BP	GO:1901016	regulation of potassium ion transmembrane transporter activity			Agree	1.25447	0.126882	0.496887	0.781136	0.805778	NA
BP	GO:0046888	negative regulation of hormone secretion			Agree	1.25004	0.126984	0.496887	1.07985	0.332268	NA
BP	GO:0070167	regulation of biomineral tissue development			Agree	1.23307	0.127021	0.496887	1.2386	0.154799	NA
BP	GO:0046620	regulation of organ growth			Disagree	1.26912	0.127059	0.496887	-1.06372	0.308357	NA
BP	GO:0002824	positive regulation of adaptive immune response based on somatic recombination of immune receptors built from immunoglobulin superfamily domains			Disagree	-1.2248	0.12709	0.496887	1.1954	0.172414	NA
BP	GO:0016358	dendrite development			Agree	1.17791	0.127371	0.497411	1.2955	0.0484522	NA
BP	GO:0032413	negative regulation of ion transmembrane transporter activity			Agree	1.26374	0.127517	0.497411	1.2153	0.203526	NA
BP	GO:0120193	tight junction organization			Agree	1.25742	0.127517	0.497411	0.950415	0.541667	NA
BP	GO:0030072	peptide hormone secretion			Disagree	1.19996	0.127604	0.497411	-0.782895	0.945255	NA
BP	GO:0032872	regulation of stress-activated MAPK cascade			Agree	1.169	0.12766	0.497411	0.945009	0.587995	NA
BP	GO:0098739	import across plasma membrane			Agree	1.18966	0.12782	0.497581	1.5107	0.0075359	NA
BP	GO:0002064	epithelial cell development			Agree	1.19107	0.127877	0.497581	1.42326	0.01616	NA
BP	GO:0048512	circadian behavior			Agree	-1.32265	0.128015	0.497777	-1.13025	0.272727	NA
CC	GO:0030027	lamellipodium			Agree	1.17707	0.128065	0.465385	1.26398	0.0755735	NA
CC	GO:0030662	coated vesicle membrane			Disagree	-1.2071	0.128205	0.465385	1.04394	0.359781	NA
BP	GO:0000469	cleavage involved in rRNA processing			Agree	-1.33456	0.128253	0.498364	-1.57305	0.0276981	NA
BP	GO:0007160	cell-matrix adhesion			Agree	1.17172	0.128415	0.49848	1.43902	0.0111753	NA
MF	GO:0005324	long-chain fatty acid transporter activity			Disagree	-1.36728	0.12844	0.516731	0.918061	0.57554	NA
BP	GO:1902893	regulation of miRNA transcription			Disagree	-1.27452	0.128521	0.49848	1.36458	0.0996785	NA
BP	GO:0018345	protein palmitoylation			Agree	-1.32168	0.128544	0.49848	-1.53925	0.0506309	NA
MF	GO:0004029	aldehyde dehydrogenase (NAD+) activity			Agree	1.36186	0.128821	0.516731	1.52498	0.0486486	NA
BP	GO:0042117	monocyte activation			Agree	1.35332	0.128821	0.498876	1.59749	0.0278116	NA
BP	GO:0045671	negative regulation of osteoclast differentiation			Agree	1.29082	0.128821	0.498876	1.72027	0.00888513	NA
CC	GO:0098878	neurotransmitter receptor complex			Agree	1.33527	0.129032	0.466057	0.809639	0.740304	NA
BP	GO:0045987	positive regulation of smooth muscle contraction			Disagree	1.33141	0.129032	0.499291	-1.0475	0.385185	NA
BP	GO:0071732	cellular response to nitric oxide			Agree	1.3358	0.129103	0.499291	0.65464	0.902878	NA
BP	GO:0050769	positive regulation of neurogenesis			Disagree	1.17297	0.12938	0.500025	-1.29374	0.0449926	NA
BP	GO:0032965	regulation of collagen biosynthetic process			Disagree	-1.35067	0.129699	0.50092	1.61104	0.0265904	NA
BP	GO:0022408	negative regulation of cell-cell adhesion			Agree	1.19669	0.12987	0.501241	1.44308	0.0159048	NA
MF	GO:0070279	vitamin B6 binding			Agree	1.24597	0.129956	0.519231	1.33612	0.110764	NA
CC	GO:0045211	postsynaptic membrane			Agree	1.18758	0.130081	0.46752	1.54817	0.00602581	NA
BP	GO:0007492	endoderm development			Agree	1.24475	0.130137	0.501475	1.24453	0.172956	NA
BP	GO:0031345	negative regulation of cell projection organization			Disagree	1.18728	0.130208	0.501475	-1.01837	0.361314	NA
BP	GO:0060541	respiratory system development			Agree	1.18564	0.130208	0.501475	0.92916	0.61931	NA
BP	GO:0001912	positive regulation of leukocyte mediated cytotoxicity			Disagree	-1.2731	0.130282	0.501475	1.08869	0.328571	NA
BP	GO:1901264	carbohydrate derivative transport			Agree	-1.24225	0.130435	0.501726	-0.940338	0.587719	NA
BP	GO:0010714	positive regulation of collagen metabolic process			Disagree	-1.36362	0.130597	0.502012	1.57948	0.0356016	NA
BP	GO:2000401	regulation of lymphocyte migration			Disagree	1.2356	0.130734	0.502201	-0.876059	0.696133	NA
BP	GO:0002091	negative regulation of receptor internalization			Agree	1.35043	0.131004	0.502776	1.08067	0.374775	NA
BP	GO:0006766	vitamin metabolic process			Agree	1.2077	0.131068	0.502776	1.07525	0.318318	NA
MF	GO:0016893	endonuclease activity, active with either ribo- or deoxyribonucleic acids and producing 5'-phosphomonoesters			Agree	-1.2997	0.131086	0.519231	-1.06614	0.370466	NA
BP	GO:1901379	regulation of potassium ion transmembrane transport			Agree	1.23321	0.131148	0.502776	0.935434	0.566667	NA
MF	GO:0008097	5S rRNA binding			Agree	-1.3862	0.131238	0.519231	-1.31284	0.171053	NA
BP	GO:0002228	natural killer cell mediated immunity			Agree	1.23051	0.13164	0.504325	1.07115	0.336449	NA
MF	GO:0005546	phosphatidylinositol-4,5-bisphosphate binding			Agree	1.22289	0.13164	0.519231	1.3396	0.0844854	NA
BP	GO:0061709	reticulophagy			Disagree	-1.34979	0.131827	0.504703	0.959883	0.516129	NA
MF	GO:0070006	metalloaminopeptidase activity			Disagree	-1.35339	0.132075	0.519231	0.982868	0.480929	NA
BP	GO:0060079	excitatory postsynaptic potential			Agree	1.21631	0.132075	0.505317	1.07857	0.331797	NA
MF	GO:0003906	DNA-(apurinic or apyrimidinic site) endonuclease activity			Agree	-1.37793	0.132353	0.519231	-1.22812	0.232662	NA
BP	GO:0061614	miRNA transcription			Disagree	-1.26375	0.132635	0.507119	1.36683	0.0913462	NA
BP	GO:0055017	cardiac muscle tissue growth			Agree	1.22692	0.133028	0.508229	0.787108	0.816199	NA
BP	GO:0045214	sarcomere organization			Agree	1.28264	0.133188	0.508229	0.947051	0.534959	NA
BP	GO:0048246	macrophage chemotaxis			Agree	1.27751	0.133192	0.508229	1.05803	0.365416	NA
BP	GO:0060644	mammary gland epithelial cell differentiation			Agree	1.33004	0.133479	0.508984	1.20626	0.235612	NA
CC	GO:0097060	synaptic membrane			Agree	1.16372	0.133515	0.477497	1.63571	0.000216638	NA
BP	GO:0043647	inositol phosphate metabolic process			Agree	-1.27291	0.134078	0.510859	-1.28486	0.102426	NA
BP	GO:0048771	tissue remodeling			Agree	1.19391	0.134177	0.510859	1.39436	0.0296545	NA
CC	GO:0030686	90S preribosome			Agree	-1.31127	0.134216	0.477588	-1.55862	0.0452201	NA
BP	GO:0043062	extracellular structure organization			Disagree	-1.18223	0.134281	0.510859	1.383	0.0193457	NA
BP	GO:0044790	suppression of viral release by host			Disagree	1.3325	0.134328	0.510859	-1.06362	0.370892	NA
MF	GO:0072341	modified amino acid binding			Agree	1.21139	0.134571	0.525107	1.44348	0.0187009	NA
BP	GO:0050432	catecholamine secretion			Agree	-1.3132	0.134579	0.51127	-0.84113	0.680101	NA
BP	GO:0060306	regulation of membrane repolarization			Agree	1.28633	0.134615	0.51127	0.951075	0.522388	NA
MF	GO:0003785	actin monomer binding			Agree	-1.32391	0.134831	0.525107	-1.3729	0.11335	NA
BP	GO:0050829	defense response to Gram-negative bacterium			Disagree	-1.28519	0.135036	0.512371	1.98681	0.000125955	NA
BP	GO:0032048	cardiolipin metabolic process			Agree	-1.33804	0.135084	0.512371	-0.568776	0.957746	NA
CC	GO:0097525	spliceosomal snRNP complex			Agree	-1.23536	0.135417	0.477588	-0.962246	0.525	NA
BP	GO:0060219	camera-type eye photoreceptor cell differentiation			Disagree	1.31976	0.135484	0.513545	-0.613256	0.942169	NA
CC	GO:0031968	organelle outer membrane			Agree	-1.17216	0.135514	0.477588	-0.986821	0.471074	NA
MF	GO:0070273	phosphatidylinositol-4-phosphate binding			Agree	1.26828	0.135776	0.526869	1.24857	0.180301	NA
BP	GO:0006953	acute-phase response			Agree	1.26705	0.135776	0.514184	1.28119	0.157025	NA
BP	GO:0090657	telomeric loop disassembly			Agree	-1.35135	0.135849	0.514184	-1.17042	0.272124	NA
BP	GO:0070555	response to interleukin-1			Agree	1.19057	0.135922	0.514184	0.972756	0.503639	NA
BP	GO:0051647	nucleus localization			Agree	1.27526	0.13617	0.514781	0.726136	0.847154	NA
BP	GO:0007405	neuroblast proliferation			Agree	1.24188	0.136564	0.515857	1.39007	0.0826833	NA
CC	GO:0030666	endocytic vesicle membrane			Disagree	-1.20238	0.136585	0.479039	1.45687	0.0101042	NA
[truncated: 5,535 more rows]
