# Supplementary material for: Early-stage idiopathic Parkinson’s disease is associated with reduced circular RNA expression
Source: NPJ Parkinsons Dis. 2024 Jan 20;10:25. doi: 10.1038/s41531-024-00636-y (PMC10799891; doi:10.1038/s41531-024-00636-y)
Supplement: Supplementary file 5 — Supplmentary Data 3 [file 41531_2024_636_MOESM5_ESM.xlsx]

## Sheet: SData 3
Supplementary Data 3. GSEA (KEGG) of linear genes.
Table showing the results of Gene set enrichment analysis (GSEA) of genes (based on ranked fold changes) grouped into KEGG pathways. For each pathway we give the unique KEGG ID, the name of the pathway, whether it is significant in PPMI and replicated in ICICLE-PD (FDR <0.05) and whether the direction of effect agrees between PPMI and ICICLE-PD cohorts. For each cohort we give the normalised enri…
					PPMI			ICICLE-PD
KEGG ID	Name	Significant in PPMI	Replicated in ICICLE-PD	Direction	NES	P-value	FDR	NES	P-value	FDR
hsa03010	Ribosome	Y	Y	Agree	-3.02423	2.26975e-26	7.58096e-24	-2.46741	1.79798e-11	5.57375e-10
hsa05171	Coronavirus disease - COVID-19	Y		Disagree	-2.08979	3.92279e-09	6.55105e-07	1.1744	0.153129	0.206391
hsa05332	Graft-versus-host disease	Y		Disagree	-2.43914	2.16606e-08	2.27925e-06	1.33695	0.127592	0.181474
hsa04940	Type I diabetes mellitus	Y		Disagree	-2.41126	3.1246e-08	2.27925e-06	1.2546	0.179936	0.232418
hsa05330	Allograft rejection	Y		Disagree	-2.42317	3.41205e-08	2.27925e-06	1.22529	0.2064	0.255936
hsa05320	Autoimmune thyroid disease	Y		Disagree	-2.2911	1.05979e-06	5.89952e-05	1.19548	0.230892	0.275294
hsa05416	Viral myocarditis	Y		Disagree	-2.19813	2.28103e-06	0.000108838	1.31845	0.114148	0.176929
hsa04612	Antigen processing and presentation	Y		Disagree	-2.1046	7.34272e-06	0.000306559	1.45526	0.0507132	0.0873393
hsa05310	Asthma	Y		Disagree	-2.12435	1.9707e-05	0.000731348	1.84395	0.00258592	0.00839127
hsa04621	NOD-like receptor signaling pathway	Y	Y	Agree	1.81372	4.83532e-05	0.001615	1.98317	2.92548e-07	2.26725e-06
hsa04380	Osteoclast differentiation	Y	Y	Agree	1.80411	5.75936e-05	0.00174875	1.82553	4.85175e-05	0.000250674
hsa05160	Hepatitis C	Y	Y	Agree	1.81892	7.78697e-05	0.00216737	1.68311	0.00123416	0.00497769
hsa04062	Chemokine signaling pathway	Y		Agree	1.67939	0.000284509	0.00730968	1.0686	0.32377	0.334563
hsa05162	Measles	Y	Y	Agree	1.72002	0.000323798	0.00772489	1.50156	0.0107495	0.0222156
hsa04666	Fc gamma R-mediated phagocytosis	Y	Y	Agree	1.87061	0.000392701	0.00829663	1.63287	0.00324823	0.00839127
hsa04610	Complement and coagulation cascades	Y	Y	Agree	1.92858	0.000397444	0.00829663	1.59721	0.0072549	0.0160644
hsa04514	Cell adhesion molecules	Y		Disagree	-1.68463	0.000503972	0.00945081	1.59621	0.00309976	0.00839127
hsa00830	Retinol metabolism	Y		Agree	2.02815	0.000509325	0.00945081	1.12299	0.311367	0.332841
hsa04640	Hematopoietic cell lineage	Y		Disagree	-1.7263	0.000794878	0.0136244	1.25861	0.128788	0.181474
hsa05417	Lipid and atherosclerosis	Y	Y	Agree	1.59396	0.000815829	0.0136244	1.41465	0.0196156	0.0380052
hsa04670	Leukocyte transendothelial migration	Y		Agree	1.70275	0.000897974	0.0142821	1.10197	0.282282	0.312527
hsa05130	Pathogenic Escherichia coli infection	Y		Agree	1.59895	0.00094837	0.014398	1.10386	0.243132	0.279151
hsa04672	Intestinal immune network for IgA production	Y		Disagree	-1.82428	0.00168205	0.0244262	1.66158	0.00497977	0.0118748
hsa05134	Legionellosis	Y	Y	Agree	1.7719	0.0020265	0.0282021	1.52784	0.0222487	0.0405711
hsa04145	Phagosome	Y		Disagree	-1.56847	0.00271597	0.0362504	1.63767	0.00128456	0.00497769
hsa05164	Influenza A	Y	Y	Agree	1.55987	0.00282189	0.0362504	1.9845	2.12603e-06	1.31814e-05
hsa05322	Systemic lupus erythematosus	Y		Disagree	-1.53619	0.00326607	0.0404025	2.15781	2.04148e-08	3.1643e-07
hsa05161	Hepatitis B	Y	Y	Agree	1.53932	0.00372978	0.041985	1.57631	0.00318725	0.00839127
hsa05166	Human T-cell leukemia virus 1 infection	Y		Disagree	-1.48784	0.00380541	0.041985	1.26867	0.065445	0.106779
hsa04613	Neutrophil extracellular trap formation	Y	Y	Agree	1.45513	0.00382129	0.041985	1.97549	1.81782e-07	1.87842e-06
hsa04742	Taste transduction	Y		Agree	-1.74128	0.00389682	0.041985	-0.933097	0.564304	0.564304
hsa04935	Growth hormone synthesis, secretion and action			Agree	1.55417	0.00487544	0.0508874	1.24575	0.125926	NA
hsa04151	PI3K-Akt signaling pathway			Agree	1.38867	0.00532977	0.0539438	1.05802	0.31195	NA
hsa04217	Necroptosis			Agree	1.49624	0.00567165	0.0557156	1.50749	0.00992834	NA
hsa05168	Herpes simplex virus 1 infection			Disagree	-1.3239	0.00667324	0.0636818	1.06716	0.294387	NA
hsa05142	Chagas disease			Agree	1.55869	0.00748677	0.0694606	1.23661	0.144144	NA
hsa05144	Malaria			Agree	-1.62416	0.00785858	0.0709396	-1.01194	0.469657	NA
hsa04014	Ras signaling pathway			Agree	1.3864	0.00808307	0.071046	0.877587	0.758197	NA
hsa04218	Cellular senescence			Agree	-1.44168	0.00931917	0.0798103	-0.820252	0.929293	NA
hsa04971	Gastric acid secretion			Agree	1.57808	0.00996757	0.0832292	0.903246	0.600634	NA
hsa05321	Inflammatory bowel disease			Disagree	-1.61666	0.0106062	0.0864016	1.41904	0.0578778	NA
hsa04010	MAPK signaling pathway			Agree	1.33208	0.01194	0.0931839	1.33811	0.0284847	NA
hsa04668	TNF signaling pathway			Agree	1.50341	0.0119967	0.0931839	1.74192	0.000491598	NA
hsa05205	Proteoglycans in cancer			Agree	1.39872	0.0122772	0.0931949	1.48478	0.00404436	NA
hsa05323	Rheumatoid arthritis			Disagree	-1.56218	0.0131126	0.0973248	1.78478	0.000788882	NA
hsa05152	Tuberculosis			Agree	1.40962	0.0140904	0.100625	1.86352	7.74743e-06	NA
hsa04740	Olfactory transduction			Agree	1.47717	0.0142518	0.100625	1.50177	0.0113272	NA
hsa04015	Rap1 signaling pathway			Disagree	1.40711	0.0146009	0.100625	-1.16124	0.117871	NA
hsa03030	DNA replication			Agree	-1.59882	0.0147623	0.100625	-0.944151	0.530343	NA
hsa04060	Cytokine-cytokine receptor interaction			Disagree	1.37595	0.0162282	0.107619	-1.26711	0.0396517	NA
hsa04625	C-type lectin receptor signaling pathway			Agree	1.51861	0.0164328	0.107619	1.26224	0.122939	NA
hsa03008	Ribosome biogenesis in eukaryotes			Disagree	-1.52816	0.016859	0.108287	0.961697	0.507622	NA
hsa05221	Acute myeloid leukemia			Agree	1.53259	0.0176488	0.110046	1.0456	0.40591	NA
hsa00510	N-Glycan biosynthesis			Agree	-1.52485	0.0177919	0.110046	-1.43398	0.0502454	NA
hsa04012	ErbB signaling pathway			Agree	1.49714	0.0187475	0.113393	1.15232	0.246951	NA
hsa04622	RIG-I-like receptor signaling pathway			Agree	1.58476	0.019012	0.113393	1.56384	0.0129423	NA
hsa05032	Morphine addiction			Agree	1.55067	0.0201048	0.117178	1.38647	0.0734824	NA
hsa04630	JAK-STAT signaling pathway			Disagree	1.4207	0.0203483	0.117178	-1.15331	0.184127	NA
hsa04913	Ovarian steroidogenesis			Agree	1.60783	0.0210845	0.11936	1.428	0.0688576	NA
hsa04611	Platelet activation			Agree	1.41064	0.0238365	0.131881	0.962247	0.531295	NA
hsa04080	Neuroactive ligand-receptor interaction			Agree	1.39523	0.0240861	0.131881	1.22021	0.133615	NA
hsa04810	Regulation of actin cytoskeleton			Agree	1.31477	0.0251295	0.134517	1.04306	0.353495	NA
hsa04261	Adrenergic signaling in cardiomyocytes			Agree	1.36832	0.02572	0.134517	0.90306	0.668605	NA
hsa04520	Adherens junction			Agree	1.42437	0.0257758	0.134517	0.912342	0.591463	NA
hsa04140	Autophagy - animal			Agree	1.32154	0.028076	0.144267	0.966695	0.519203	NA
hsa04210	Apoptosis			Agree	1.3942	0.0287262	0.145372	0.768244	0.912676	NA
hsa04510	Focal adhesion			Agree	1.31999	0.0303413	0.151254	1.19933	0.131868	NA
hsa05100	Bacterial invasion of epithelial cells			Agree	1.45332	0.0316965	0.155686	0.779975	0.835131	NA
hsa05133	Pertussis			Agree	1.47155	0.0331038	0.160242	1.89429	0.000254315	NA
hsa05211	Renal cell carcinoma			Agree	1.4268	0.0358547	0.167008	0.844709	0.720247	NA
hsa05165	Human papillomavirus infection			Agree	1.24894	0.0363146	0.167008	1.23786	0.0650814	NA
hsa05120	Epithelial cell signaling in Helicobacter pylori infection			Agree	1.4824	0.0364056	0.167008	1.38977	0.0734824	NA
hsa03420	Nucleotide excision repair			Agree	-1.43876	0.0365018	0.167008	-1.44546	0.0259566	NA
hsa04664	Fc epsilon RI signaling pathway			Agree	1.40481	0.0394293	0.177965	1.39677	0.0660225	NA
hsa05200	Pathways in cancer			Disagree	1.22531	0.0419572	0.186849	-1.02428	0.354167	NA
hsa04658	Th1 and Th2 cell differentiation			Disagree	-1.39671	0.0451505	0.198425	1.25907	0.135542	NA
hsa05210	Colorectal cancer			Agree	1.32845	0.0468662	0.201144	0.709044	0.939394	NA
hsa05146	Amoebiasis			Agree	1.3627	0.0475361	0.201144	1.55271	0.0121458	NA
hsa00590	Arachidonic acid metabolism			Disagree	1.50325	0.0480676	0.201144	-1.06489	0.327128	NA
hsa03250	Viral life cycle - HIV-1			Agree	1.39896	0.0482731	0.201144	1.02297	0.428571	NA
hsa00190	Oxidative phosphorylation			Disagree	-1.35603	0.0487805	0.201144	1.25449	0.105951	NA
hsa04918	Thyroid hormone synthesis			Agree	1.42529	0.0497416	0.202606	0.812338	0.760563	NA
hsa04024	cAMP signaling pathway			Agree	1.26838	0.0542695	0.218386	1.186	0.165007	NA
hsa04926	Relaxin signaling pathway			Agree	1.31659	0.0584476	0.232399	1.13075	0.243402	NA
hsa00260	Glycine, serine and threonine metabolism			Agree	-1.45596	0.0599315	0.234524	-0.938299	0.568681	NA
hsa04917	Prolactin signaling pathway			Agree	1.35695	0.0603865	0.234524	0.907737	0.589258	NA
hsa04061	Viral protein interaction with cytokine and cytokine receptor			Agree	1.3702	0.0615387	0.235339	0.95451	0.535322	NA
hsa04662	B cell receptor signaling pathway			Agree	1.31932	0.0624009	0.235339	1.37266	0.0679758	NA
hsa03020	RNA polymerase			Agree	-1.42018	0.0629252	0.235339	-1.64839	0.00862113	NA
hsa04978	Mineral absorption			Disagree	1.37972	0.0634146	0.235339	-1.00783	0.445623	NA
hsa05215	Prostate cancer			Agree	1.3185	0.0662108	0.242896	0.83124	0.752994	NA
hsa05150	Staphylococcus aureus infection			Disagree	-1.36309	0.0671256	0.242896	1.89386	0.00025359	NA
hsa04979	Cholesterol metabolism			Agree	1.40431	0.0676329	0.242896	1.1921	0.234742	NA
hsa00512	Mucin type O-glycan biosynthesis			Agree	1.41274	0.0692841	0.244273	1.73802	0.00352014	NA
hsa04750	Inflammatory mediator regulation of TRP channels			Agree	1.29457	0.0694789	0.244273	1.00771	0.446936	NA
hsa04066	HIF-1 signaling pathway			Agree	1.36618	0.0706445	0.245784	0.900039	0.63609	NA
hsa04550	Signaling pathways regulating pluripotency of stem cells			Agree	1.27139	0.0757576	0.258789	0.756142	0.908419	NA
hsa04620	Toll-like receptor signaling pathway			Agree	1.26578	0.0773067	0.258789	1.5819	0.00761281	NA
hsa00760	Nicotinate and nicotinamide metabolism			Agree	1.41346	0.0774648	0.258789	0.69462	0.877389	NA
hsa04270	Vascular smooth muscle contraction			Agree	1.25922	0.0774818	0.258789	1.3277	0.0721805	NA
hsa04974	Protein digestion and absorption			Disagree	1.37967	0.0782887	0.258895	-1.34695	0.0716253	NA
hsa00053	Ascorbate and aldarate metabolism			Agree	1.45991	0.0792952	0.259653	1.10705	0.36	NA
hsa03460	Fanconi anemia pathway			Disagree	-1.32157	0.0826162	0.267633	0.639116	0.965024	NA
hsa04976	Bile secretion			Agree	1.35859	0.0833348	0.267633	0.986731	0.474277	NA
hsa04915	Estrogen signaling pathway			Agree	1.31516	0.0843793	0.268254	0.948156	0.542729	NA
hsa04260	Cardiac muscle contraction			Disagree	-1.30202	0.0857143	0.268254	0.809875	0.781447	NA
hsa04936	Alcoholic liver disease			Agree	1.24729	0.0859375	0.268254	1.72287	0.0005116	NA
hsa05340	Primary immunodeficiency			Agree	-1.36102	0.0884354	0.271826	-1.17155	0.224	NA
hsa05131	Shigellosis			Agree	1.20043	0.0887097	0.271826	0.913861	0.685678	NA
hsa04360	Axon guidance			Agree	1.22583	0.0938338	0.281894	0.893132	0.689704	NA
hsa00020	Citrate cycle (TCA cycle)			Agree	-1.38299	0.0944056	0.281894	-0.834628	0.710875	NA
hsa04623	Cytosolic DNA-sensing pathway			Agree	1.28019	0.0945274	0.281894	1.084	0.334913	NA
hsa05143	African trypanosomiasis			Agree	-1.37851	0.0961538	0.284207	-0.830385	0.721485	NA
hsa05213	Endometrial cancer			Disagree	1.26701	0.0992736	0.290854	-0.803239	0.841823	NA
hsa00592	alpha-Linolenic acid metabolism			Agree	1.40481	0.100686	0.292429	1.36403	0.114007	NA
hsa04929	GnRH secretion			Disagree	-1.29396	0.103093	0.296836	0.768246	0.831715	NA
hsa01240	Biosynthesis of cofactors			Agree	-1.24708	0.104065	0.297075	-0.825367	0.888179	NA
hsa05207	Chemical carcinogenesis - receptor activation			Agree	1.22867	0.105691	0.299159	1.13677	0.227528	NA
hsa00071	Fatty acid degradation			Agree	1.29384	0.10687	0.299955	1.21737	0.206119	NA
hsa00100	Steroid biosynthesis			Agree	-1.3899	0.107965	0.300501	-1.25903	0.170792	NA
hsa04970	Salivary secretion			Agree	1.25752	0.11138	0.30375	1.40906	0.0623003	NA
hsa00561	Glycerolipid metabolism			Agree	1.25907	0.111639	0.30375	0.928562	0.566343	NA
hsa04650	Natural killer cell mediated cytotoxicity			Agree	1.22922	0.112172	0.30375	1.04589	0.373293	NA
hsa00620	Pyruvate metabolism			Disagree	-1.33416	0.112769	0.30375	0.757042	0.817014	NA
hsa05219	Bladder cancer			Agree	1.29207	0.115288	0.305861	0.809151	0.769854	NA
hsa00500	Starch and sucrose metabolism			Agree	1.3484	0.115385	0.305861	0.954032	0.52883	NA
hsa05169	Epstein-Barr virus infection			Disagree	-1.22774	0.116505	0.306399	1.41964	0.0107006	NA
hsa05135	Yersinia infection			Agree	1.21747	0.118557	0.309359	1.52826	0.00718153	NA
hsa04660	T cell receptor signaling pathway			Agree	-1.24046	0.125	0.323643	-0.776432	0.900585	NA
hsa04972	Pancreatic secretion			Agree	1.24281	0.128329	0.329708	0.997645	0.458529	NA
hsa04727	GABAergic synapse			Agree	1.22536	0.130435	0.33205	1.31395	0.0933977	NA
hsa05145	Toxoplasmosis			Disagree	-1.22376	0.131229	0.33205	1.61228	0.00448664	NA
hsa05418	Fluid shear stress and atherosclerosis			Agree	1.18993	0.137306	0.344813	0.893928	0.677279	NA
hsa04914	Progesterone-mediated oocyte maturation			Agree	1.19119	0.139651	0.348085	1.37797	0.0575758	NA
hsa05140	Leishmaniasis			Disagree	-1.21299	0.144068	0.35584	1.7427	0.000527688	NA
hsa04330	Notch signaling pathway			Agree	1.21353	0.144893	0.35584	0.879609	0.661905	NA
hsa00120	Primary bile acid biosynthesis			Disagree	1.3575	0.147577	0.357496	-0.980005	0.457547	NA
hsa04659	Th17 cell differentiation			Disagree	-1.20361	0.147708	0.357496	1.13326	0.243609	NA
hsa05132	Salmonella infection			Agree	1.1442	0.149333	0.35883	1.01771	0.413401	NA
hsa04068	FoxO signaling pathway			Agree	1.16361	0.157068	0.372018	1.10372	0.26492	NA
hsa04713	Circadian entrainment			Agree	1.19766	0.157385	0.372018	1.24466	0.141524	NA
hsa04722	Neurotrophin signaling pathway			Agree	1.17129	0.158163	0.372018	0.96533	0.529582	NA
hsa04022	cGMP-PKG signaling pathway			Agree	1.16314	0.165375	0.38626	1.06352	0.317664	NA
hsa01522	Endocrine resistance			Agree	1.16188	0.168704	0.390511	1.26616	0.12012	NA
hsa04540	Gap junction			Disagree	1.18632	0.169533	0.390511	-1.44057	0.0414649	NA
hsa05163	Human cytomegalovirus infection			Disagree	1.1399	0.174479	0.397449	-0.869896	0.856031	NA
hsa03410	Base excision repair			Agree	-1.23231	0.175084	0.397449	-1.26899	0.126649	NA
hsa05167	Kaposi sarcoma-associated herpesvirus infection			Agree	1.13797	0.176923	0.397449	1.05219	0.34478	NA
hsa00563	Glycosylphosphatidylinositol (GPI)-anchor biosynthesis			Agree	-1.25091	0.177305	0.397449	-1.55744	0.0208341	NA
hsa00983	Drug metabolism - other enzymes			Disagree	-1.20981	0.180272	0.401406	0.997555	0.453674	NA
hsa05230	Central carbon metabolism in cancer			Agree	-1.19366	0.186757	0.413092	-0.952429	0.519685	NA
hsa04530	Tight junction			Disagree	1.1462	0.188976	0.415251	-0.827183	0.910299	NA
hsa00860	Porphyrin metabolism			Agree	-1.22355	0.191071	0.41711	-1.32484	0.141753	NA
hsa04710	Circadian rhythm			Agree	-1.25596	0.193772	0.420258	-0.969368	0.506739	NA
hsa05212	Pancreatic cancer			Agree	1.17092	0.196078	0.422517	1.08644	0.327769	NA
hsa05033	Nicotine addiction			Agree	1.27636	0.204494	0.437828	1.4509	0.0570934	NA
hsa03320	PPAR signaling pathway			Agree	1.17759	0.206235	0.438742	1.73792	0.00217902	NA
hsa00591	Linoleic acid metabolism			Agree	1.21093	0.208617	0.441	0.927991	0.569748	NA
hsa05206	MicroRNAs in cancer			Agree	1.1325	0.215259	0.452179	1.20177	0.148096	NA
hsa05214	Glioma			Disagree	1.14603	0.218978	0.453045	-0.938228	0.577465	NA
hsa04977	Vitamin digestion and absorption			Agree	1.20513	0.221258	0.453045	1.1627	0.277686	NA
hsa00052	Galactose metabolism			Agree	1.20215	0.221719	0.453045	0.810237	0.726524	NA
hsa04721	Synaptic vesicle cycle			Agree	1.15138	0.222494	0.453045	1.32475	0.0987461	NA
hsa05220	Chronic myeloid leukemia			Agree	1.14464	0.223039	0.453045	0.97029	0.496206	NA
hsa05231	Choline metabolism in cancer			Agree	1.13398	0.22381	0.453045	1.17727	0.202703	NA
hsa00480	Glutathione metabolism			Agree	-1.17336	0.225589	0.453896	-0.992617	0.468421	NA
hsa04960	Aldosterone-regulated sodium reabsorption			Agree	1.1725	0.234742	0.469484	0.681838	0.8976	NA
hsa05224	Breast cancer			Disagree	1.10957	0.237726	0.472622	-0.918379	0.650155	NA
hsa05226	Gastric cancer			Agree	1.09479	0.246753	0.484991	0.834874	0.79912	NA
hsa05203	Viral carcinogenesis			Disagree	-1.09952	0.248377	0.484991	0.808581	0.892144	NA
hsa04724	Glutamatergic synapse			Agree	1.11513	0.25	0.484991	1.42408	0.0503049	NA
hsa00515	Mannose type O-glycan biosynthesis			Agree	-1.1807	0.250883	0.484991	-1.51484	0.0411437	NA
hsa04973	Carbohydrate digestion and absorption			Disagree	1.15945	0.251208	0.484991	-0.886008	0.639118	NA
hsa04150	mTOR signaling pathway			Disagree	1.08372	0.267717	0.510927	-0.824953	0.915309	NA
hsa04930	Type II diabetes mellitus			Agree	1.13365	0.26817	0.510927	1.22914	0.200949	NA
hsa01521	EGFR tyrosine kinase inhibitor resistance			Agree	1.11577	0.269231	0.510927	0.841126	0.728682	NA
hsa00340	Histidine metabolism			Disagree	1.15451	0.279379	0.525891	-1.31788	0.149877	NA
hsa01250	Biosynthesis of nucleotide sugars			Agree	-1.14601	0.280265	0.525891	-0.830513	0.76781	NA
hsa04728	Dopaminergic synapse			Agree	1.08388	0.283619	0.52921	0.869796	0.722727	NA
hsa00520	Amino sugar and nucleotide sugar metabolism			Disagree	-1.11576	0.291667	0.541204	0.769692	0.827922	NA
hsa04714	Thermogenesis			Disagree	-1.06138	0.311183	0.574227	0.971445	0.534282	NA
hsa05012	Parkinson disease			Agree	-1.05269	0.316199	0.578705	-0.789826	0.990521	NA
hsa04137	Mitophagy - animal			Agree	-1.08049	0.317406	0.578705	-0.645952	0.991597	NA
hsa04975	Fat digestion and absorption			Agree	1.10979	0.318807	0.578705	0.82677	0.716216	NA
hsa04215	Apoptosis - multiple species			Agree	1.1103	0.323185	0.58348	0.76817	0.8	NA
hsa03430	Mismatch repair			Agree	-1.10645	0.326821	0.586871	-1.05817	0.365729	NA
hsa05235	PD-L1 expression and PD-1 checkpoint pathway in cancer			Agree	1.06177	0.329268	0.588105	1.08661	0.307346	NA
hsa01232	Nucleotide metabolism			Disagree	-1.0678	0.340067	0.604162	1.13015	0.272048	NA
hsa00513	Various types of N-glycan biosynthesis			Agree	-1.08896	0.343284	0.606649	-0.812744	0.797297	NA
hsa00030	Pentose phosphate pathway			Agree	1.06732	0.350679	0.616456	0.803856	0.738056	NA
hsa03060	Protein export			Agree	-1.08792	0.353464	0.618099	-1.30544	0.161125	NA
hsa00980	Metabolism of xenobiotics by cytochrome P450			Agree	-1.06763	0.355442	0.618321	-1.31697	0.104396	NA
hsa05208	Chemical carcinogenesis - reactive oxygen species			Disagree	-1.03969	0.363489	0.629044	0.884436	0.75066	NA
hsa04657	IL-17 signaling pathway			Disagree	-1.05995	0.369748	0.634661	1.2576	0.133956	NA
hsa04966	Collecting duct acid secretion			Agree	1.05878	0.370536	0.634661	1.26472	0.1875	NA
hsa04933	AGE-RAGE signaling pathway in diabetic complications			Disagree	-1.03849	0.380471	0.645107	1.21107	0.157576	NA
hsa04923	Regulation of lipolysis in adipocytes			Agree	1.04274	0.381679	0.645107	1.18741	0.227929	NA
hsa04390	Hippo signaling pathway			Disagree	1.02713	0.382429	0.645107	-0.958244	0.535484	NA
hsa00533	Glycosaminoglycan biosynthesis - keratan sulfate			Agree	1.03149	0.401302	0.673541	0.59491	0.930308	NA
hsa04350	TGF-beta signaling pathway			Agree	-1.02755	0.405085	0.675321	-0.955972	0.527378	NA
hsa04310	Wnt signaling pathway			Disagree	-1.02597	0.406807	0.675321	0.870561	0.734012	NA
hsa04152	AMPK signaling pathway			Disagree	-1.02203	0.408428	0.675321	0.997153	0.465492	NA
hsa05030	Cocaine addiction			Agree	-1.02032	0.421793	0.685277	-0.860483	0.668449	NA
hsa04213	Longevity regulating pathway - multiple species			Agree	1.01809	0.425532	0.685277	0.920071	0.579288	NA
hsa05216	Thyroid cancer			Agree	-1.01194	0.426202	0.685277	-1.2564	0.145946	NA
hsa04512	ECM-receptor interaction			Agree	1.0085	0.427873	0.685277	1.44351	0.0495208	NA
hsa00532	Glycosaminoglycan biosynthesis - chondroitin sulfate / dermatan sulfate			Disagree	1.02632	0.431151	0.685277	-1.35787	0.126829	NA
hsa00061	Fatty acid biosynthesis			Agree	1.00639	0.432373	0.685277	0.837262	0.690756	NA
hsa00534	Glycosaminoglycan biosynthesis - heparan sulfate / heparin			Disagree	1.0242	0.433107	0.685277	-0.894668	0.582524	NA
hsa00970	Aminoacyl-tRNA biosynthesis			Agree	-1.01513	0.434343	0.685277	-1.27927	0.118734	NA
hsa00240	Pyrimidine metabolism			Agree	1.01178	0.434988	0.685277	1.40354	0.0679612	NA
hsa00730	Thiamine metabolism			Agree	-1.02035	0.436266	0.685277	-0.984902	0.472637	NA
hsa05202	Transcriptional misregulation in cancer			Agree	0.996359	0.437018	0.685277	1.84497	1.51295e-05	NA
hsa00410	beta-Alanine metabolism			Agree	1.01168	0.443418	0.692064	1.15865	0.275917	NA
hsa04144	Endocytosis			Disagree	-1.00531	0.450704	0.696096	0.800089	0.92142	NA
hsa04370	VEGF signaling pathway			Agree	0.997498	0.451306	0.696096	0.998699	0.45628	NA
hsa04814	Motor proteins			Disagree	-1.00461	0.452303	0.696096	1.21006	0.136612	NA
hsa04392	Hippo signaling pathway - multiple species			Agree	0.997612	0.454338	0.696096	0.787716	0.751227	NA
hsa00270	Cysteine and methionine metabolism			Agree	-0.998995	0.461028	0.70008	-1.12305	0.257979	NA
hsa00650	Butanoate metabolism			Agree	-0.993455	0.461131	0.70008	-0.8871	0.613811	NA
hsa05170	Human immunodeficiency virus 1 infection			Disagree	-0.995082	0.464927	0.702649	1.0409	0.35514	NA
hsa05223	Non-small cell lung cancer			Agree	0.977546	0.469586	0.704017	0.698075	0.92272	NA
hsa05415	Diabetic cardiomyopathy			Disagree	-0.99216	0.471452	0.704017	1.01946	0.408545	NA
hsa04911	Insulin secretion			Agree	0.995771	0.472155	0.704017	1.46483	0.0458136	NA
hsa00982	Drug metabolism - cytochrome P450			Agree	-0.988435	0.474783	0.704788	-1.57855	0.0251992	NA
hsa04142	Lysosome			Agree	0.981276	0.48564	0.715233	1.44441	0.0147277	NA
hsa04920	Adipocytokine signaling pathway			Disagree	-0.982556	0.487267	0.715233	1.23204	0.172524	NA
hsa00630	Glyoxylate and dicarboxylate metabolism			Agree	-0.987731	0.489583	0.715233	-0.760353	0.842246	NA
hsa00600	Sphingolipid metabolism			Disagree	0.978936	0.490385	0.715233	-0.978043	0.481383	NA
hsa04726	Serotonergic synapse			Agree	0.98242	0.492537	0.71525	0.842184	0.727134	NA
hsa01524	Platinum drug resistance			Disagree	-0.971248	0.509275	0.735824	0.632366	0.976816	NA
hsa05110	Vibrio cholerae infection			Agree	0.965731	0.511111	0.735824	0.914755	0.573955	NA
hsa00230	Purine metabolism			Disagree	-0.961021	0.531148	0.761387	0.979549	0.484848	NA
hsa05217	Basal cell carcinoma			Disagree	-0.940178	0.543771	0.776152	0.842585	0.70947	NA
hsa00250	Alanine, aspartate and glutamate metabolism			Agree	0.916458	0.556582	0.791057	0.690842	0.8752	NA
hsa04964	Proximal tubule bicarbonate reclamation			Agree	0.923952	0.564334	0.795916	0.839764	0.699324	NA
hsa04114	Oocyte meiosis			Agree	0.957736	0.564767	0.795916	1.27762	0.106782	NA
hsa04927	Cortisol synthesis and secretion			Disagree	-0.919701	0.570707	0.797883	1.1476	0.258427	NA
hsa00010	Glycolysis / Gluconeogenesis			Disagree	-0.936123	0.57094	0.797883	0.719217	0.898876	NA
hsa04020	Calcium signaling pathway			Disagree	-0.935346	0.583468	0.811994	1.1539	0.190608	NA
hsa04931	Insulin resistance			Agree	0.945776	0.587112	0.813431	1.20223	0.169415	NA
hsa04730	Long-term depression			Agree	0.928278	0.589372	0.813431	0.817046	0.757282	NA
hsa04110	Cell cycle			Disagree	-0.918287	0.599354	0.822208	1.51868	0.0055903	NA
hsa00140	Steroid hormone biosynthesis			Disagree	0.907692	0.604072	0.822208	-1.60403	0.0220012	NA
hsa04725	Cholinergic synapse			Agree	0.940928	0.605985	0.822208	1.10849	0.27439	NA
hsa00790	Folate biosynthesis			Disagree	0.89261	0.607223	0.822208	-1.06811	0.363171	NA
hsa03440	Homologous recombination			Disagree	-0.899734	0.60804	0.822208	0.899619	0.599678	NA
hsa04912	GnRH signaling pathway			Agree	0.920251	0.615942	0.82541	1.50622	0.0123353	NA
hsa05218	Melanoma			Disagree	0.914919	0.621622	0.82541	-1.21599	0.15427	NA
hsa00531	Glycosaminoglycan degradation			Agree	-0.886388	0.622103	0.82541	-0.677455	0.881443	NA
hsa04720	Long-term potentiation			Agree	-0.910918	0.622449	0.82541	-0.93191	0.593583	NA
hsa04921	Oxytocin signaling pathway			Disagree	-0.917744	0.622764	0.82541	1.18814	0.174603	NA
hsa04064	NF-kappa B signaling pathway			Agree	0.928119	0.630072	0.827134	1.27542	0.118441	NA
hsa04928	Parathyroid hormone synthesis, secretion and action			Agree	0.924459	0.633663	0.827134	1.61165	0.00589431	NA
hsa04934	Cushing syndrome			Disagree	-0.913606	0.633871	0.827134	0.913387	0.640988	NA
hsa05204	Chemical carcinogenesis - DNA adducts			Disagree	0.889024	0.633971	0.827134	-1.26109	0.156593	NA
hsa03013	Nucleocytoplasmic transport			Agree	-0.911229	0.639535	0.829057	-0.626704	0.993528	NA
hsa04919	Thyroid hormone signaling pathway			Disagree	0.92704	0.642487	0.829057	-0.673411	0.993528	NA
hsa04371	Apelin signaling pathway			Agree	0.923894	0.645995	0.829057	1.12162	0.253991	NA
hsa04916	Melanogenesis			Disagree	0.915058	0.646766	0.829057	-1.00684	0.432432	NA
hsa00770	Pantothenate and CoA biosynthesis			Agree	0.865908	0.647856	0.829057	1.37574	0.086743	NA
hsa05020	Prion disease			Disagree	-0.921074	0.664062	0.846553	1.29538	0.0406091	NA
hsa02010	ABC transporters			Agree	0.869041	0.666667	0.846641	1.30159	0.144462	NA
hsa04910	Insulin signaling pathway			Agree	0.907415	0.675393	0.852282	0.624378	0.997093	NA
hsa04744	Phototransduction			Agree	0.833675	0.676211	0.852282	1.05924	0.395041	NA
hsa00051	Fructose and mannose metabolism			Agree	-0.853943	0.680141	0.853652	-1.02509	0.422872	NA
hsa04072	Phospholipase D signaling pathway			Agree	-0.895626	0.68241	0.853652	-1.05978	0.335616	NA
hsa00564	Glycerophospholipid metabolism			Agree	0.904106	0.695122	0.866309	0.928798	0.580694	NA
hsa04216	Ferroptosis			Disagree	-0.843206	0.702303	0.872004	1.46886	0.0512	NA
hsa00330	Arginine and proline metabolism			Agree	-0.83402	0.706076	0.873442	-1.01939	0.440633	NA
hsa04925	Aldosterone synthesis and secretion			Agree	0.883223	0.709443	0.873847	1.24967	0.141085	NA
hsa05222	Small cell lung cancer			Disagree	-0.868329	0.711636	0.873847	0.757343	0.891403	NA
hsa00920	Sulfur metabolism			Agree	0.804033	0.715232	0.875045	0.675605	0.882353	NA
hsa00310	Lysine degradation			Agree	0.872027	0.722222	0.87869	1.04579	0.385466	NA
hsa04120	Ubiquitin mediated proteolysis			Agree	-0.877729	0.723473	0.87869	-0.845022	0.865517	NA
hsa01523	Antifolate resistance			Disagree	-0.799929	0.729167	0.879813	1.05575	0.3712	NA
hsa00380	Tryptophan metabolism			Disagree	0.831212	0.729665	0.879813	-1.32048	0.114667	NA
hsa00910	Nitrogen metabolism			Disagree	0.790891	0.73348	0.881232	-1.18941	0.266169	NA
hsa04070	Phosphatidylinositol signaling system			Disagree	0.882173	0.746377	0.893512	-0.735404	0.958084	NA
hsa01212	Fatty acid metabolism			Disagree	-0.841503	0.75043	0.895156	0.776105	0.810345	NA
hsa04614	Renin-angiotensin system			Agree	0.78597	0.754386	0.896672	1.81894	0.0030914	NA
hsa03050	Proteasome			Disagree	0.835829	0.767157	0.908618	-0.834142	0.804749	NA
hsa00430	Taurine and hypotaurine metabolism			Disagree	-0.7773	0.779174	0.919591	1.03248	0.446667	NA
hsa05031	Amphetamine addiction			Disagree	-0.793951	0.782753	0.920562	0.926306	0.554662	NA
hsa04932	Non-alcoholic fatty liver disease			Disagree	-0.841906	0.791209	0.926077	0.794722	0.902128	NA
hsa03018	RNA degradation			Agree	-0.819796	0.792988	0.926077	-0.939062	0.566197	NA
hsa05410	Hypertrophic cardiomyopathy			Disagree	-0.809008	0.809444	0.942	1.10438	0.321821	NA
hsa04924	Renin secretion			Disagree	-0.775104	0.817579	0.947437	0.951319	0.52488	NA
hsa00900	Terpenoid backbone biosynthesis			Agree	-0.751679	0.819788	0.947437	-0.512513	0.98977	NA
hsa04961	Endocrine and other factor-regulated calcium reabsorption			Agree	0.801777	0.826829	0.952279	0.863917	0.667203	NA
hsa00350	Tyrosine metabolism			Agree	-0.717333	0.836007	0.957452	-1.26036	0.191748	NA
hsa00670	One carbon pool by folate			Agree	0.753656	0.837054	0.957452	1.32431	0.133446	NA
hsa05034	Alcoholism			Disagree	-0.817766	0.85103	0.970116	1.15277	0.201149	NA
hsa04071	Sphingolipid signaling pathway			Disagree	0.828272	0.864583	0.982214	-0.949412	0.607029	NA
hsa00603	Glycosphingolipid biosynthesis - globo and isoglobo series			Agree	0.696173	0.870614	0.985529	0.973558	0.510535	NA
hsa04115	p53 signaling pathway			Disagree	-0.7716	0.877966	0.985529	0.98854	0.470313	NA
hsa00040	Pentose and glucuronate interconversions			Disagree	0.684438	0.879819	0.985529	-0.844315	0.660714	NA
hsa04340	Hedgehog signaling pathway			Disagree	-0.718561	0.88547	0.985529	1.10742	0.310289	NA
hsa00601	Glycosphingolipid biosynthesis - lacto and neolacto series			Agree	0.709431	0.886105	0.985529	1.00666	0.465798	NA
hsa05010	Alzheimer disease			Disagree	-0.84988	0.886707	0.985529	1.08337	0.263095	NA
hsa00514	Other types of O-glycan biosynthesis			Agree	0.752685	0.890244	0.985529	1.24458	0.177316	NA
hsa00220	Arginine biosynthesis			Disagree	-0.658359	0.891107	0.985529	1.04749	0.436975	NA
hsa05412	Arrhythmogenic right ventricular cardiomyopathy			Disagree	-0.754708	0.894558	0.98608	1.10423	0.315372	NA
hsa05414	Dilated cardiomyopathy			Agree	0.766745	0.898305	0.986954	1.35982	0.0729814	NA
hsa01230	Biosynthesis of amino acids			Disagree	-0.733597	0.904924	0.989596	0.866278	0.689211	NA
hsa00062	Fatty acid elongation			Agree	-0.668529	0.91119	0.989596	-1.10163	0.321519	NA
hsa00604	Glycosphingolipid biosynthesis - ganglio series			Disagree	-0.645808	0.911275	0.989596	1.45113	0.077686	NA
hsa00640	Propanoate metabolism			Disagree	0.708566	0.918033	0.989596	-0.718069	0.875332	NA
hsa04211	Longevity regulating pathway			Disagree	-0.753261	0.918469	0.989596	0.782083	0.848943	NA
hsa00565	Ether lipid metabolism			Disagree	-0.678231	0.92053	0.989596	1.06639	0.356564	NA
hsa05022	Pathways of neurodegeneration - multiple diseases			Agree	0.870803	0.92145	0.989596	1.02403	0.394186	NA
hsa03040	Spliceosome			Agree	-0.763083	0.927066	0.991395	-1.03278	0.394737	NA
hsa00511	Other glycan degradation			Agree	0.643861	0.929062	0.991395	0.645167	0.901338	NA
hsa05016	Huntington disease			Disagree	-0.817238	0.934351	0.992442	0.888723	0.766667	NA
hsa04136	Autophagy - other			Disagree	-0.649072	0.935986	0.992442	0.842937	0.700627	NA
hsa04130	SNARE interactions in vesicular transport			Agree	-0.640743	0.942907	0.992793	-0.459675	1	NA
hsa00450	Selenocompound metabolism			Disagree	0.635639	0.944568	0.992793	-1.311	0.152334	NA
hsa03015	mRNA surveillance pathway			Agree	-0.72954	0.948419	0.992793	-0.81541	0.849558	NA
hsa01210	2-Oxocarboxylic acid metabolism			Agree	-0.572959	0.950442	0.992793	-0.96879	0.482673	NA
hsa00280	Valine, leucine and isoleucine degradation			Agree	-0.674294	0.951178	0.992793	-0.588471	0.989446	NA
hsa05225	Hepatocellular carcinoma			Disagree	0.784646	0.957105	0.993702	-0.932274	0.65529	NA
hsa01040	Biosynthesis of unsaturated fatty acids			Disagree	-0.609079	0.95922	0.993702	0.799708	0.740032	NA
hsa04723	Retrograde endocannabinoid signaling			Disagree	-0.716757	0.960976	0.993702	1.2952	0.0824891	NA
hsa04146	Peroxisome			Agree	-0.694409	0.96633	0.996155	-0.717962	0.966967	NA
hsa05017	Spinocerebellar ataxia			Disagree	0.75735	0.971429	0.99833	-0.710185	0.987097	NA
hsa04962	Vasopressin-regulated water reabsorption			Disagree	-0.615914	0.974747	0.998668	0.97426	0.47943	NA
hsa00130	Ubiquinone and other terpenoid-quinone biosynthesis			Disagree	0.525009	0.98234	1	-0.77214	0.768868	NA
hsa00562	Inositol phosphate metabolism			Disagree	0.655689	0.98533	1	-0.685984	0.983003	NA
hsa03450	Non-homologous end-joining			Disagree	-0.512458	0.985401	1	0.619775	0.910859	NA
hsa03022	Basal transcription factors			Disagree	0.583469	0.995062	1	-1.1457	0.242744	NA
hsa05014	Amyotrophic lateral sclerosis			Disagree	-0.714734	0.996923	1	0.895474	0.759281	NA
hsa01200	Carbon metabolism			Disagree	-0.599192	0.998299	1	0.527516	1	NA
hsa04141	Protein processing in endoplasmic reticulum			Disagree	-0.570064	1	1	0.583186	1	NA
hsa04922	Glucagon signaling pathway			Disagree	-0.527621	1	1	0.927735	0.577273	NA
