# Supplementary material for: Early-stage idiopathic Parkinson’s disease is associated with reduced circular RNA expression
Source: NPJ Parkinsons Dis. 2024 Jan 20;10:25. doi: 10.1038/s41531-024-00636-y (PMC10799891; doi:10.1038/s41531-024-00636-y)
Supplement: Supplementary file 6 — Supplmentary Data 4 [file 41531_2024_636_MOESM6_ESM.xlsx]

## Sheet: SData 4
Supplementary Data 4. Previously reported PD genes from blood RNAseq studies
Table showing the results of differential gene expression analysis of whole-blood genes reported as differentially expressed in PD in previous RNAseq studies. The table shows the reported gene symbol in each manuscript, the alternative/updated gene symbol, Ensembl gene ID, corresponding reference (DOI) and whether it was significant after differential expression testing in the PPMI and ICICLE-PD …
						PPMI						ICICLE-PD
Reported Gene Symbol	Alternative Gene Symbol	Gene ID	Reference (DOI)	Significant in PPMI	Significant in ICICLE-PD	Normalised mean expression	Fold change (log2)	Fold change SE	Stat	P-value	FDR	Normalised mean expression	Fold change (log2)	Fold change SE	Stat	P-value	FDR
LSMEM1	LSMEM1	ENSG00000181016	https://doi.org/10.3389/fgene.2021.640266	Y		217.231	0.195673	0.0540899	3.61755	0.000297406	0.0487393	185.248	0.171584	0.106122	1.61686	0.105909	0.430359
TPST1	TPST1	ENSG00000169902	https://doi.org/10.1016/j.neurobiolaging.2015.10.026	Y		430.945	0.256715	0.0725264	3.53961	0.000400721	0.0487393	771.595	0.132575	0.125899	1.05302	0.292332	0.571275
SLED1	SLED1	ENSG00000249138	https://doi.org/10.1016/j.neurobiolaging.2015.10.026	Y		360.296	0.226021	0.0655496	3.4481	0.000564548	0.0487393	325.821	0.33955	0.116759	2.90812	0.00363612	0.103427
IL1R2	IL1R2	ENSG00000115590	https://doi.org/10.1016/j.neurobiolaging.2015.10.026			1684.21	0.181619	0.0578443	3.1398	0.00169065	0.10947	3440.3	0.0074064	0.111265	0.0665656	0.946928	0.969654
GBP6	GBP6	ENSG00000183347	https://doi.org/10.1016/j.neurobiolaging.2015.10.026			112.323	0.182947	0.060402	3.02883	0.00245507	0.110952	135.849	0.0919973	0.122542	0.75074	0.452809	0.690027
ALOX5AP	ALOX5AP	ENSG00000132965	https://doi.org/10.1016/j.neurobiolaging.2015.10.026			3405.87	0.145853	0.0483766	3.01494	0.00257032	0.110952	6088.21	0.155493	0.0857911	1.81247	0.0699143	0.324984
DAAM2	DAAM2	ENSG00000146122	https://doi.org/10.1016/j.neurobiolaging.2015.10.026			294.953	0.147489	0.0528455	2.79096	0.00525526	0.194444	267.546	0.240067	0.15577	1.54116	0.123278	0.445841
NCAPG2	NCAPG2	ENSG00000146918	https://doi.org/10.1016/j.neurobiolaging.2015.10.026			426.552	0.233255	0.0875752	2.66348	0.00773372	0.210444	620.725	-0.581749	0.195598	-2.97421	0.00293743	0.0939976
EPM2AIP1	EPM2AIP1	ENSG00000178567	https://doi.org/10.1177/1535370220967325			2277.82	-0.0770407	0.0294117	-2.61939	0.00880874	0.210444	3107.09	-0.00279907	0.0644963	-0.0433989	0.965384	0.980707
MMP9	MMP9	ENSG00000100985	https://doi.org/10.1016/j.neurobiolaging.2015.10.026			782.008	0.236344	0.0903502	2.61586	0.00890021	0.210444	1923.38	0.415897	0.155831	2.66889	0.00761027	0.105769
RNASE3	RNASE3	ENSG00000169397	https://doi.org/10.1016/j.neurobiolaging.2015.10.026			34.2175	-0.309969	0.118561	-2.61443	0.00893775	0.210444	64.2306	0.311829	0.210058	1.48449	0.13768	0.466225
OLAH	OLAH	ENSG00000152463	https://doi.org/10.1016/j.neurobiolaging.2015.10.026			67.9152	0.125719	0.0504218	2.49335	0.0126544	0.273125	42.3592	0.371016	0.163662	2.26697	0.0233918	0.18552
DRAXIN	DRAXIN	ENSG00000162490	https://doi.org/10.1016/j.neurobiolaging.2015.10.026			326.562	0.0666144	0.0272054	2.44858	0.0143422	0.28574	247.74	0.13052	0.10023	1.30221	0.192845	0.489392
FCER2	FCER2	ENSG00000104921	https://doi.org/10.1016/j.neurobiolaging.2015.10.026			85.8308	-0.207718	0.0877927	-2.36601	0.0179811	0.328036	99.307	0.127182	0.169127	0.75199	0.452057	0.690027
APOBEC3B	APOBEC3B	ENSG00000179750	https://doi.org/10.1016/j.neurobiolaging.2015.10.026			68.7637	0.36229	0.154457	2.34557	0.0189982	0.328036	217.491	0.488282	0.379759	1.28577	0.198523	0.489392
RUFY4	RUFY4	ENSG00000188282	https://doi.org/10.1016/j.neurobiolaging.2015.10.026			50.6032	0.198597	0.0871151	2.2797	0.0226253	0.366247	82.02	0.0869063	0.155069	0.560437	0.575181	0.766909
CD36	CD36	ENSG00000135218	https://doi.org/10.1177/1535370220967325			4719.59	-0.0980923	0.0435568	-2.25206	0.0243188	0.370503	8424.98	0.106293	0.0919301	1.15623	0.247585	0.532621
KRT1	KRT1	ENSG00000167768	https://doi.org/10.1016/j.neurobiolaging.2015.10.026			969.962	-0.265099	0.119454	-2.21926	0.0264691	0.375748	2226.41	-0.19356	0.234458	-0.825566	0.409051	0.662765
RPL34	RPL34	ENSG00000109475	https://doi.org/10.3389/fgene.2021.640266			2535.02	-0.273531	0.124668	-2.19408	0.0282299	0.375748	3909.67	-0.199791	0.231283	-0.863837	0.387677	0.64241
SLC2A14	SLC2A14	ENSG00000173262	https://doi.org/10.1016/j.neurobiolaging.2015.10.026			89.5137	0.190802	0.0873922	2.18328	0.0290153	0.375748	161.031	-0.131721	0.294902	-0.446662	0.655119	0.802442
ECHDC3	ECHDC3	ENSG00000134463	https://doi.org/10.1016/j.neurobiolaging.2015.10.026			183.622	0.118738	0.0554927	2.1397	0.0323791	0.380851	267.584	0.113601	0.122891	0.924401	0.355277	0.632606
KCNH8	KCNH8	ENSG00000183960	https://doi.org/10.1016/j.neurobiolaging.2015.10.026			92.402	-0.174327	0.0825726	-2.11119	0.034756	0.380851	128.678	-0.31115	0.149446	-2.08203	0.0373399	0.240918
NFXL1	NFXL1	ENSG00000170448	https://doi.org/10.1016/j.neurobiolaging.2015.10.026			821.728	0.147564	0.0713304	2.06874	0.0385709	0.380851	1236.97	-0.199052	0.154912	-1.28493	0.198816	0.489392
DEFA4	DEFA4	ENSG00000164821	https://doi.org/10.1016/j.neurobiolaging.2015.10.026			137.796	-0.281813	0.136989	-2.0572	0.0396671	0.380851	213.347	0.656464	0.273852	2.39715	0.0165231	0.156664
CFH	CFH	ENSG00000000971	https://doi.org/10.1016/j.neurobiolaging.2015.10.026			239.139	-0.176081	0.0865103	-2.03538	0.0418129	0.380851	436.651	-0.443002	0.218177	-2.03047	0.0423084	0.244479
MARCHF1	MARCHF1	ENSG00000145416	https://doi.org/10.1016/j.neurobiolaging.2015.10.026			3731.63	-0.0781606	0.0385464	-2.0277	0.0425907	0.380851	5979.17	0.0434931	0.0733156	0.59323	0.553027	0.757085
COMMD6	COMMD6	ENSG00000188243	https://doi.org/10.3389/fgene.2021.640266			309.783	-0.223107	0.110354	-2.02173	0.0432039	0.380851	586.165	-0.0666154	0.200894	-0.331594	0.740196	0.842178
KLC3	KLC3	ENSG00000104892	https://doi.org/10.3389/fgene.2021.640266			426.784	-0.14214	0.0708301	-2.00677	0.0447738	0.380851	601.447	-0.00246985	0.161778	-0.0152669	0.987819	0.995597
COX6C	COX6C	ENSG00000164919	https://doi.org/10.3389/fgene.2021.640266			350.546	-0.127684	0.0637628	-2.00249	0.0452319	0.380851	644.63	-0.042564	0.134231	-0.317096	0.751171	0.847136
COX7B	COX7B	ENSG00000131174	https://doi.org/10.3389/fgene.2021.640266			452.081	-0.0857385	0.0434645	-1.97261	0.0485401	0.380851	786.922	0.00503431	0.159217	0.0316191	0.974776	0.986334
IL18R1	IL18R1	ENSG00000115604	https://doi.org/10.1177/1535370220967325			1158.33	0.0803414	0.0412686	1.94679	0.0515597	0.380851	1842.7	0.148891	0.0800598	1.85975	0.0629214	0.309767
C1QB	C1QB	ENSG00000173369	https://doi.org/10.1016/j.neurobiolaging.2015.10.026			21.8348	0.202615	0.105225	1.92553	0.0541626	0.380851	74.9088	0.419209	0.232262	1.8049	0.0710901	0.324984
AZU1	AZU1	ENSG00000172232	https://doi.org/10.1016/j.neurobiolaging.2015.10.026			223.906	0.0593274	0.030875	1.92153	0.0546644	0.380851	155.803	0.138053	0.0960035	1.438	0.150435	0.482108
TLR7	TLR7	ENSG00000196664	https://doi.org/10.1016/j.neurobiolaging.2015.10.026			741.236	-0.066803	0.0349171	-1.91319	0.0557238	0.380851	993.901	0.180863	0.079906	2.26345	0.0236082	0.18552
TGM3	TGM3	ENSG00000125780	https://doi.org/10.1016/j.neurobiolaging.2015.10.026			58.615	0.181029	0.0951248	1.90307	0.0570315	0.380851	134.851	0.0371823	0.177491	0.209489	0.834067	0.912089
RPS24	RPS24	ENSG00000138326	https://doi.org/10.3389/fgene.2021.640266			3989.7	-0.173128	0.0909821	-1.90288	0.0570563	0.380851	8629.84	-0.127252	0.169547	-0.750542	0.452928	0.690027
AHSP	AHSP	ENSG00000169877	https://doi.org/10.1016/j.neurobiolaging.2015.10.026			405.343	-0.186328	0.0979541	-1.9022	0.0571452	0.380851	826.862	-0.220385	0.192686	-1.14375	0.252727	0.539151
PPFIA4	PPFIA4	ENSG00000143847	https://doi.org/10.1016/j.neurobiolaging.2015.10.026			54.79	-0.179477	0.0948029	-1.89316	0.0583365	0.380851	74.135	-0.165549	0.186254	-0.888833	0.374093	0.64241
EFHA2	MICU3	ENSG00000155970	https://doi.org/10.1016/j.neurobiolaging.2015.10.026			148.859	-0.137296	0.0725981	-1.89118	0.0586003	0.380851	171.741	-0.0188652	0.141395	-0.133422	0.89386	0.93782
CORIN	CORIN	ENSG00000145244	https://doi.org/10.1016/j.neurobiolaging.2015.10.026			65.3519	0.209147	0.111695	1.87248	0.0611404	0.380851	65.9731	-0.140304	0.28607	-0.490453	0.623813	0.786681
MSR1	MSR1	ENSG00000038945	https://doi.org/10.1016/j.neurobiolaging.2015.10.026			172.389	0.163648	0.0879629	1.86042	0.0628268	0.380851	314.505	0.346529	0.183924	1.88409	0.0595533	0.304913
FOSB	FOSB	ENSG00000125740	https://doi.org/10.3389/fgene.2021.640266			28.9336	-0.178402	0.096479	-1.84913	0.0644386	0.380851	32.191	0.0563091	0.154714	0.363956	0.715891	0.833036
COL19A1	COL19A1	ENSG00000082293	https://doi.org/10.1016/j.neurobiolaging.2015.10.026			652.799	-0.108152	0.0588629	-1.83736	0.0661566	0.380851	834.824	-0.153462	0.127645	-1.20225	0.229266	0.52183
SLC25A39	SLC25A39	ENSG00000013306	https://doi.org/10.1016/j.neurobiolaging.2015.10.026			10093.3	-0.150177	0.0819502	-1.83254	0.0668705	0.380851	28355.3	-0.228173	0.144386	-1.5803	0.114038	0.445841
GBP1P1	GBP1P1	ENSG00000225492	https://doi.org/10.1016/j.neurobiolaging.2015.10.026			53.1779	0.200845	0.109989	1.82605	0.0678424	0.380851	61.2341	0.375088	0.217556	1.7241	0.0846895	0.373802
NPFFR1	NPFFR1	ENSG00000148734	https://doi.org/10.1016/j.neurobiolaging.2015.10.026			265.179	0.0584336	0.0322791	1.81026	0.070255	0.380851	149.229	0.0820509	0.0701704	1.16931	0.242279	0.529773
HIST1H3E	H3C4	ENSG00000197409	https://doi.org/10.1016/j.neurobiolaging.2015.10.026			1466.85	-0.0713711	0.0396615	-1.79951	0.0719386	0.380851	1394.73	0.0852454	0.0643546	1.32462	0.185298	0.484043
HIST1H3D	H3C4	ENSG00000197409	https://doi.org/10.1016/j.neurobiolaging.2015.10.026			1466.85	-0.0713711	0.0396615	-1.79951	0.0719386	0.380851	1394.73	0.0852454	0.0643546	1.32462	0.185298	0.484043
SLC1A3	SLC1A3	ENSG00000079215	https://doi.org/10.1016/j.neurobiolaging.2015.10.026			33.4744	-0.158299	0.0880033	-1.79878	0.0720529	0.380851	47.6848	0.4411	0.174255	2.53134	0.0113626	0.126471
C15orf17	FAM219B	ENSG00000178761	https://doi.org/10.1177/1535370220967325			1071.18	-0.0366098	0.0205502	-1.78148	0.0748339	0.38764	2155.37	-0.0667956	0.0475941	-1.40344	0.160485	0.484043
EPB49	DMTN	ENSG00000158856	https://doi.org/10.1016/j.neurobiolaging.2015.10.026			4064.57	-0.164782	0.093313	-1.7659	0.0774118	0.388372	4818.52	-0.0308446	0.167285	-0.184383	0.853713	0.912089
MPO	MPO	ENSG00000005381	https://doi.org/10.1016/j.neurobiolaging.2015.10.026			130.254	-0.163883	0.0929797	-1.76256	0.0779743	0.388372	254.672	0.559422	0.182485	3.06558	0.00217245	0.0821194
TKTL1	TKTL1	ENSG00000007350	https://doi.org/10.1016/j.neurobiolaging.2015.10.026			99.7389	0.108533	0.0619971	1.75062	0.0800116	0.391	223.171	0.0842147	0.146668	0.574187	0.565841	0.762397
RNF175	RNF175	ENSG00000145428	https://doi.org/10.3389/fgene.2021.640266			53.1208	-0.13364	0.0767611	-1.74099	0.0816856	0.391788	78.9891	-0.229612	0.170481	-1.34685	0.17803	0.484043
TARS2	TARS2	ENSG00000143374	https://doi.org/10.3389/fgene.2021.640266			469.18	-0.0350446	0.0202493	-1.73066	0.0835126	0.393269	660.857	-0.11545	0.0425139	-2.71558	0.00661603	0.103617
KIN	KIN	ENSG00000151657	https://doi.org/10.3389/fgene.2021.640266			1745.53	0.0283159	0.0165891	1.7069	0.0878413	0.406266	1281.23	0.0435029	0.0484938	0.897083	0.369675	0.639438
GBP1	GBP1	ENSG00000117228	https://doi.org/10.1016/j.neurobiolaging.2015.10.026			2891.24	0.126689	0.0760433	1.66601	0.0957108	0.421055	6601.41	0.157142	0.133841	1.17409	0.240358	0.529773
ANKRD22	ANKRD22	ENSG00000152766	https://doi.org/10.1016/j.neurobiolaging.2015.10.026			161.677	0.190352	0.114818	1.65786	0.0973458	0.421055	205.243	0.206034	0.202753	1.01618	0.309542	0.586984
GUSBP3	GUSBP3	ENSG00000253203	https://doi.org/10.1016/j.neurobiolaging.2015.10.026			276.831	0.0708132	0.043051	1.64487	0.099997	0.421055	199.214	0.0129162	0.0879191	0.14691	0.883203	0.930453
BTNL9	BTNL9	ENSG00000165810	https://doi.org/10.1016/j.neurobiolaging.2015.10.026			38.8839	-0.110208	0.0672925	-1.63774	0.101476	0.421055	26.8708	0.264106	0.197653	1.33621	0.18148	0.484043
KRT79	KRT79	ENSG00000185640	https://doi.org/10.1016/j.neurobiolaging.2015.10.026			16.9846	-0.24988	0.152776	-1.6356	0.101924	0.421055	NA	NA	NA	NA	NA	NA
IFIT1	IFIT1	ENSG00000185745	https://doi.org/10.1016/j.neurobiolaging.2015.10.026		Y	2082.68	0.214364	0.131843	1.62591	0.103969	0.421055	3779.26	0.821662	0.236144	3.47949	0.00050237	0.0442225
INHBB	INHBB	ENSG00000163083	https://doi.org/10.1016/j.neurobiolaging.2015.10.026			32.7159	0.132183	0.081413	1.62362	0.104458	0.421055	44.0966	0.107075	0.16486	0.649488	0.516023	0.736828
NPEPPS	NPEPPS	ENSG00000141279	https://doi.org/10.3389/fgene.2021.640266			4961.14	0.0472167	0.0291691	1.61873	0.105506	0.421055	5283.78	0.0780868	0.0546614	1.42855	0.153132	0.483974
LTF	LTF	ENSG00000012223	https://doi.org/10.1016/j.neurobiolaging.2015.10.026			459.534	-0.19549	0.120825	-1.61796	0.10567	0.421055	1103.22	0.686662	0.268116	2.56107	0.0104351	0.121427
APOL4	APOL4	ENSG00000100336	https://doi.org/10.1016/j.neurobiolaging.2015.10.026			667.112	0.0593658	0.0369622	1.60612	0.108247	0.424787	582.196	0.0872289	0.0582343	1.4979	0.13416	0.464122
GGT5	GGT5	ENSG00000099998	https://doi.org/10.1016/j.neurobiolaging.2015.10.026			122.912	0.0850045	0.053814	1.5796	0.114199	0.430804	86.8678	-0.118007	0.119032	-0.991391	0.321495	0.597385
KLHDC8B	KLHDC8B	ENSG00000185909	https://doi.org/10.1016/j.neurobiolaging.2015.10.026			221.404	0.0991742	0.0628401	1.5782	0.11452	0.430804	446.474	0.22193	0.10965	2.02398	0.0429718	0.244479
CTSG	CTSG	ENSG00000100448	https://doi.org/10.1016/j.neurobiolaging.2015.10.026			35.5825	-0.202907	0.12893	-1.57378	0.115538	0.430804	86.8057	0.58262	0.258111	2.25724	0.0239928	0.18552
RSAD2	RSAD2	ENSG00000134321	https://doi.org/10.1016/j.neurobiolaging.2015.10.026		Y	2093.85	0.216672	0.138014	1.56992	0.116433	0.430804	3641.5	1.01172	0.272594	3.71146	0.000206066	0.0442225
WARS	WARS1	ENSG00000140105	https://doi.org/10.1016/j.neurobiolaging.2015.10.026			3550.1	0.0832109	0.0533002	1.56117	0.118483	0.432211	6935.09	0.0154894	0.121103	0.127903	0.898226	0.938554
SNCA	SNCA	ENSG00000145335	https://doi.org/10.1016/j.neurobiolaging.2015.10.026			38644.2	-0.135526	0.087989	-1.54027	0.123496	0.444242	39504.5	-0.139835	0.151448	-0.923319	0.355841	0.632606
S100A8	S100A8	ENSG00000143546	https://doi.org/10.3389/fgene.2021.640266			11201.5	0.155964	0.103163	1.51181	0.130581	0.463006	20725	0.104351	0.196052	0.532261	0.594545	0.768705
SIGLEC1	SIGLEC1	ENSG00000088827	https://doi.org/10.1016/j.neurobiolaging.2015.10.026			149.268	0.217833	0.144726	1.50514	0.132288	0.463006	265.473	0.723886	0.265299	2.72857	0.006361	0.103617
PC	PC	ENSG00000173599	https://doi.org/10.3389/fgene.2021.640266			62.4803	-0.101188	0.0679201	-1.48981	0.136275	0.466228	105.808	-0.0403077	0.0973716	-0.413958	0.678905	0.821645
RUNDC3A	RUNDC3A	ENSG00000108309	https://doi.org/10.1016/j.neurobiolaging.2015.10.026			1118.11	-0.107497	0.0725252	-1.4822	0.138287	0.466228	1457.47	0.014446	0.173783	0.0831269	0.933751	0.960001
TSPAN13	TSPAN13	ENSG00000106537	https://doi.org/10.1016/j.neurobiolaging.2015.10.026			154.389	-0.0804172	0.0542995	-1.48099	0.138608	0.466228	330.427	-0.148439	0.11155	-1.33069	0.18329	0.484043
TCN2	TCN2	ENSG00000185339	https://doi.org/10.1016/j.neurobiolaging.2015.10.026			58.6667	0.107622	0.0738892	1.45653	0.145246	0.477124	144.044	0.281232	0.16104	1.74634	0.0807514	0.362673
LGALS9B	LGALS9B	ENSG00000170298	https://doi.org/10.1016/j.neurobiolaging.2015.10.026			16.9133	0.130491	0.0897854	1.45336	0.146123	0.477124	22.0295	0.498009	0.199404	2.49748	0.0125079	0.133417
FCGR1A	FCGR1A	ENSG00000150337	https://doi.org/10.1016/j.neurobiolaging.2015.10.026			876.46	0.133681	0.0923441	1.44764	0.147718	0.477124	1836.47	0.1312	0.150181	0.873614	0.382329	0.64241
TCF4	TCF4	ENSG00000196628	https://doi.org/10.3389/fgene.2021.640266			1388.27	-0.0788108	0.0546423	-1.4423	0.149216	0.477124	1607.71	-0.0341736	0.0735288	-0.464765	0.6421	0.797949
ETV7	ETV7	ENSG00000010030	https://doi.org/10.3389/fgene.2021.640266			120.241	0.183055	0.129118	1.41773	0.156269	0.489073	286.871	0.131323	0.236996	0.554114	0.579501	0.768664
OR7D2	OR7D2	ENSG00000188000	https://doi.org/10.1016/j.neurobiolaging.2015.10.026			284.759	0.0455237	0.0325279	1.39953	0.161655	0.489073	129.266	0.0317875	0.0853549	0.372415	0.709584	0.829468
VWCE	VWCE	ENSG00000167992	https://doi.org/10.1016/j.neurobiolaging.2015.10.026			150.277	0.0540539	0.0388296	1.39208	0.163898	0.489073	85.2181	0.118258	0.0951075	1.24341	0.213715	0.511372
CDC20	CDC20	ENSG00000117399	https://doi.org/10.1016/j.neurobiolaging.2015.10.026			13.6405	0.130576	0.093969	1.38957	0.16466	0.489073	28.523	0.41701	0.181288	2.30026	0.0214338	0.182901
PRPF4B	PRPF4B	ENSG00000112739	https://doi.org/10.1177/1535370220967325			3406.91	-0.0302382	0.0218183	-1.38591	0.165774	0.489073	5186	0.0208755	0.0386466	0.540164	0.589084	0.768705
SOWAHC	SOWAHC	ENSG00000198142	https://doi.org/10.1016/j.neurobiolaging.2015.10.026			159.22	-0.0486774	0.0352638	-1.38038	0.16747	0.489073	216.313	0.0267141	0.0782531	0.341381	0.732817	0.837505
CACNG8	CACNG8	ENSG00000142408	https://doi.org/10.1016/j.neurobiolaging.2015.10.026			137.289	0.072604	0.0526176	1.37984	0.167636	0.489073	113.512	-0.0603531	0.0944889	-0.638732	0.522997	0.736828
PDCD1LG2	PDCD1LG2	ENSG00000197646	https://doi.org/10.1016/j.neurobiolaging.2015.10.026			31.562	0.131674	0.0955225	1.37846	0.16806	0.489073	61.4219	0.22137	0.190087	1.16457	0.244192	0.529773
FAM129C	NIBAN3	ENSG00000167483	https://doi.org/10.1016/j.neurobiolaging.2015.10.026			1839.54	-0.0762348	0.056077	-1.35947	0.173999	0.49118	1894.61	0.000477495	0.105959	0.0045064	0.996404	0.996404
ART3	ART3	ENSG00000156219	https://doi.org/10.1016/j.neurobiolaging.2015.10.026			23.795	0.0843687	0.0621247	1.35805	0.174447	0.49118	31.288	-0.106018	0.114796	-0.923538	0.355727	0.632606
TCL1B	TCL1B	ENSG00000213231	https://doi.org/10.1016/j.neurobiolaging.2015.10.026			17.5091	-0.132618	0.0976591	-1.35797	0.174473	0.49118	24.5351	-0.253756	0.217597	-1.16618	0.243544	0.529773
MMP8	MMP8	ENSG00000118113	https://doi.org/10.1016/j.neurobiolaging.2015.10.026			132.142	-0.184781	0.137053	-1.34825	0.177579	0.494547	299.372	0.820168	0.293342	2.79594	0.00517484	0.103617
DLG2	DLG2	ENSG00000150672	https://doi.org/10.1016/j.neurobiolaging.2015.10.026			41.8817	-0.0763452	0.0573223	-1.33186	0.182907	0.503966	30.1349	-0.188099	0.153269	-1.22725	0.21973	0.511372
BCL2A1	BCL2A1	ENSG00000140379	https://doi.org/10.3389/fgene.2021.640266			488.103	0.123561	0.0939924	1.31458	0.18865	0.514319	1142.37	0.119633	0.14043	0.851908	0.394265	0.647
STOX1	STOX1	ENSG00000165730	https://doi.org/10.1016/j.neurobiolaging.2015.10.026			18.5184	0.171096	0.130862	1.30746	0.191058	0.515458	33.009	-0.185174	0.305867	-0.605406	0.54491	0.755085
P2RX7	P2RX7	ENSG00000089041	https://doi.org/10.1016/j.neurobiolaging.2015.10.026			816.395	-0.0453798	0.0350224	-1.29574	0.195067	0.520848	1118.42	-0.0599156	0.0833252	-0.719057	0.472106	0.700541
TMEM45A	TMEM45A	ENSG00000181458	https://doi.org/10.1016/j.neurobiolaging.2015.10.026			21136.7	0.0417609	0.0326755	1.27805	0.201232	0.523369	13563.4	0.0339877	0.0374851	0.906699	0.364566	0.639438
FLT3	FLT3	ENSG00000122025	https://doi.org/10.1016/j.neurobiolaging.2015.10.026			196.271	0.0749427	0.0587036	1.27663	0.201734	0.523369	479.695	0.110656	0.106204	1.04192	0.297447	0.576866
RAD51C	RAD51C	ENSG00000108384	https://doi.org/10.3389/fgene.2021.640266			258.38	-0.0494803	0.0390189	-1.26811	0.204758	0.523369	351.436	-0.100316	0.0822977	-1.21894	0.222868	0.514003
FCRL2	FCRL2	ENSG00000132704	https://doi.org/10.1016/j.neurobiolaging.2015.10.026			820.021	-0.0875855	0.0692612	-1.26457	0.206026	0.523369	840.277	0.0249292	0.135721	0.18368	0.854264	0.912089
CEACAM6	CEACAM6	ENSG00000086548	https://doi.org/10.1016/j.neurobiolaging.2015.10.026			27.2413	-0.15429	0.122093	-1.26371	0.206335	0.523369	65.3661	0.803366	0.250161	3.21139	0.00132094	0.0676323
C2	C2	ENSG00000166278	https://doi.org/10.1016/j.neurobiolaging.2015.10.026			55.9896	0.0589167	0.0468072	1.25871	0.208135	0.523369	83.1582	0.220764	0.11364	1.94267	0.0520565	0.283542
NAIP	NAIP	ENSG00000249437	https://doi.org/10.1016/j.neurobiolaging.2015.10.026			2052.33	0.109658	0.0891459	1.23009	0.218663	0.544555	1711.17	0.406501	0.200845	2.02395	0.0429749	0.244479
SMIM1	SMIM1	ENSG00000235169	https://doi.org/10.1016/j.neurobiolaging.2015.10.026			245.684	-0.189976	0.155383	-1.22263	0.221469	0.546291	250.095	-0.112016	0.344606	-0.325054	0.74514	0.844052
GRIN3A	GRIN3A	ENSG00000198785	https://doi.org/10.1016/j.neurobiolaging.2015.10.026			29.3676	0.106332	0.0879122	1.20953	0.226461	0.5525	28.2608	0.314074	0.15111	2.07845	0.0376683	0.240918
DPYSL4	DPYSL4	ENSG00000151640	https://doi.org/10.1016/j.neurobiolaging.2015.10.026			16.0695	-0.186558	0.154837	-1.20487	0.228253	0.5525	28.5885	0.332431	0.30245	1.09913	0.271713	0.556042
ZNF142	ZNF142	ENSG00000115568	https://doi.org/10.3389/fgene.2021.640266			263.874	-0.0384398	0.03232	-1.18935	0.234301	0.561889	475.864	0.0229723	0.0653254	0.35166	0.725093	0.836144
BIRC5	BIRC5	ENSG00000089685	https://doi.org/10.1016/j.neurobiolaging.2015.10.026			413.074	0.0461295	0.039112	1.17942	0.23823	0.563871	227.445	0.0911233	0.0771105	1.18172	0.237315	0.529773
APCDD1	APCDD1	ENSG00000154856	https://doi.org/10.1016/j.neurobiolaging.2015.10.026			270.684	0.03718	0.0316636	1.17422	0.240308	0.563871	92.3622	0.0582552	0.0788542	0.738771	0.460046	0.692775
OLIG1	OLIG1	ENSG00000184221	https://doi.org/10.1016/j.neurobiolaging.2015.10.026			143.843	-0.0931974	0.0795981	-1.17085	0.241659	0.563871	204.725	-0.0650345	0.136814	-0.475349	0.634538	0.794386
BPI	BPI	ENSG00000101425	https://doi.org/10.1016/j.neurobiolaging.2015.10.026			117.583	-0.12208	0.105873	-1.15308	0.248876	0.575526	189.892	0.551554	0.214544	2.57082	0.0101457	0.121427
ARMC9	ARMC9	ENSG00000135931	https://doi.org/10.1016/j.neurobiolaging.2015.10.026			495.268	0.0422383	0.0373308	1.13146	0.257862	0.591028	364.309	0.0400356	0.0459016	0.872204	0.383097	0.64241
LHFPL2	LHFPL2	ENSG00000145685	https://doi.org/10.1016/j.neurobiolaging.2015.10.026			544.695	0.0527873	0.0472756	1.11659	0.264171	0.600178	1088.71	0.13507	0.100559	1.3432	0.179208	0.484043
MYL4	MYL4	ENSG00000198336	https://doi.org/10.1016/j.neurobiolaging.2015.10.026			234	-0.0961133	0.0870447	-1.10418	0.269514	0.606992	268.923	0.0693563	0.163266	0.424806	0.670978	0.817954
SLC6A12	SLC6A12	ENSG00000111181	https://doi.org/10.1016/j.neurobiolaging.2015.10.026			78.046	0.0694602	0.0634068	1.09547	0.273311	0.608304	166.913	0.129879	0.118765	1.09358	0.274137	0.556042
ANKRD30BL	ANKRD30BL	ENSG00000163046	https://doi.org/10.1016/j.neurobiolaging.2015.10.026			69.6962	-0.0806142	0.0740227	-1.08905	0.276133	0.608304	82.3257	0.260617	0.116657	2.23404	0.0254801	0.18552
ALDH1A1	ALDH1A1	ENSG00000165092	https://doi.org/10.1016/j.neurobiolaging.2015.10.026			746.553	0.0569927	0.0524505	1.0866	0.277213	0.608304	1460.89	0.0876776	0.113644	0.771514	0.440403	0.690027
PPP2R3B	PPP2R3B	ENSG00000167393	https://doi.org/10.1016/j.neurobiolaging.2015.10.026			108.466	-0.0984103	0.0914427	-1.0762	0.28184	0.608304	164.074	-0.175292	0.245247	-0.714759	0.474758	0.700541
PPP2R3B	PPP2R3B	ENSG00000167393	https://doi.org/10.1016/j.neurobiolaging.2015.10.026			108.466	-0.0984103	0.0914427	-1.0762	0.28184	0.608304	164.074	-0.175292	0.245247	-0.714759	0.474758	0.700541
PKM2	PKM	ENSG00000067225	https://doi.org/10.1177/1535370220967325			2399.09	-0.0367749	0.0346815	-1.06036	0.288981	0.618504	3720.72	0.182124	0.0701764	2.59524	0.00945259	0.120993
PTPN4	PTPN4	ENSG00000088179	https://doi.org/10.1177/1535370220967325			5335.54	-0.036615	0.0347001	-1.05518	0.291342	0.618504	8965.19	-0.11378	0.061746	-1.84272	0.0653701	0.309903
DGKK	DGKK	ENSG00000274588	https://doi.org/10.1016/j.neurobiolaging.2015.10.026			87.8581	0.10389	0.0993434	1.04577	0.295667	0.622154	114.526	0.0604595	0.209795	0.288183	0.773207	0.864371
BCAT1	BCAT1	ENSG00000060982	https://doi.org/10.1016/j.neurobiolaging.2015.10.026			440.172	0.0648769	0.0623204	1.04102	0.297865	0.622154	672.514	0.187946	0.115292	1.63018	0.103063	0.425552
GRB10	GRB10	ENSG00000106070	https://doi.org/10.1016/j.neurobiolaging.2015.10.026			236.507	0.0640215	0.0620589	1.03162	0.302248	0.626258	359.379	-0.145222	0.107462	-1.35138	0.176574	0.484043
OLFML2B	OLFML2B	ENSG00000162745	https://doi.org/10.1016/j.neurobiolaging.2015.10.026			13.7146	0.105972	0.104077	1.0182	0.308583	0.629162	22.6081	0.124604	0.216029	0.576791	0.564081	0.762397
GFPT2	GFPT2	ENSG00000131459	https://doi.org/10.1016/j.neurobiolaging.2015.10.026			21.495	0.136294	0.134851	1.0107	0.312158	0.629162	18.6375	0.185452	0.290933	0.637439	0.523839	0.736828
LRRN1	LRRN1	ENSG00000175928	https://doi.org/10.1016/j.neurobiolaging.2015.10.026			108.268	0.0706289	0.0699235	1.01009	0.312453	0.629162	136.653	0.00106211	0.138761	0.00765421	0.993893	0.996404
KIF18B	KIF18B	ENSG00000186185	https://doi.org/10.1016/j.neurobiolaging.2015.10.026			314.611	0.0333152	0.0330448	1.00818	0.313366	0.629162	209.413	0.0579391	0.077642	0.746234	0.455526	0.690027
FCRL1	FCRL1	ENSG00000163534	https://doi.org/10.1016/j.neurobiolaging.2015.10.026			1541.06	-0.0739104	0.0743467	-0.994131	0.320159	0.637855	1794.63	-0.0543387	0.140478	-0.386812	0.698896	0.828321
PTH2R	PTH2R	ENSG00000144407	https://doi.org/10.1016/j.neurobiolaging.2015.10.026			119.441	-0.0337294	0.0351684	-0.959082	0.337517	0.66608	97.1674	0.183742	0.0756215	2.42976	0.0151087	0.148762
GMPPA	GMPPA	ENSG00000144591	https://doi.org/10.1177/1535370220967325			159.865	-0.0292686	0.0309061	-0.947017	0.34363	0.66608	289.953	0.0178186	0.063273	0.281614	0.778239	0.866214
SIGLEC16	SIGLEC16	ENSG00000161643	https://doi.org/10.1016/j.neurobiolaging.2015.10.026			253.446	0.0333836	0.0354077	0.942832	0.345767	0.66608	175.866	0.0642889	0.0809762	0.793924	0.427239	0.675144
ZNF767	ZNF767P	ENSG00000133624	https://doi.org/10.1177/1535370220967325			1322.1	0.0293629	0.031411	0.934796	0.349893	0.66608	1449.19	-0.0396701	0.0382696	-1.0366	0.299924	0.577297
ALOX15B	ALOX15B	ENSG00000179593	https://doi.org/10.1016/j.neurobiolaging.2015.10.026			14.086	-0.0874891	0.0939467	-0.931264	0.351717	0.66608	35.0853	0.249748	0.185428	1.34687	0.178022	0.484043
CD163	CD163	ENSG00000177575	https://doi.org/10.1016/j.neurobiolaging.2015.10.026			1011.46	0.0475055	0.0510474	0.930615	0.352053	0.66608	2332.81	0.186291	0.0998935	1.8649	0.0621956	0.309767
GLIPR1	GLIPR1	ENSG00000139278	https://doi.org/10.3389/fgene.2021.640266			8082.84	0.0273413	0.0293966	0.930083	0.352328	0.66608	14535.2	0.058713	0.0648423	0.905475	0.365214	0.639438
TOP2A	TOP2A	ENSG00000131747	https://doi.org/10.1016/j.neurobiolaging.2015.10.026			131.356	-0.0674986	0.0742044	-0.909632	0.363017	0.673428	274.32	0.00778601	0.129663	0.0600479	0.952117	0.971084
TNNT1	TNNT1	ENSG00000105048	https://doi.org/10.1016/j.neurobiolaging.2015.10.026			64.5362	-0.0944479	0.1046	-0.902947	0.366554	0.673428	100.384	0.519034	0.219475	2.36489	0.0180355	0.164392
C1QA	C1QA	ENSG00000173372	https://doi.org/10.1016/j.neurobiolaging.2015.10.026			110.83	0.0771208	0.0863079	0.893554	0.371561	0.673428	214.417	0.309228	0.199054	1.55348	0.120307	0.445841
NECAB2	NECAB2	ENSG00000103154	https://doi.org/10.1016/j.neurobiolaging.2015.10.026			21.3704	0.0870921	0.0977566	0.890907	0.372979	0.673428	23.558	0.0297818	0.202603	0.146996	0.883135	0.930453
CDT1	CDT1	ENSG00000167513	https://doi.org/10.1016/j.neurobiolaging.2015.10.026			52.6888	0.0395994	0.0445701	0.888474	0.374286	0.673428	29.2683	0.164573	0.116856	1.40834	0.15903	0.484043
ARHGEF17	ARHGEF17	ENSG00000110237	https://doi.org/10.1016/j.neurobiolaging.2015.10.026			49.2902	-0.140933	0.159684	-0.882571	0.377468	0.673428	42.7113	-0.0613601	0.275016	-0.223114	0.823446	0.908631
SMPD3	SMPD3	ENSG00000103056	https://doi.org/10.1016/j.neurobiolaging.2015.10.026			229.345	0.0656554	0.0747243	0.878635	0.379599	0.673428	472.586	-0.289837	0.13027	-2.22489	0.0260887	0.18552
FCGR1C	FCGR1CP	ENSG00000265531	https://doi.org/10.1016/j.neurobiolaging.2015.10.026			76.6337	0.086039	0.098844	0.870452	0.384053	0.673428	247.185	0.208441	0.1695	1.22974	0.218794	0.511372
HIST1H2AD	H2AC7	ENSG00000196866	https://doi.org/10.1016/j.neurobiolaging.2015.10.026			966.047	-0.0362915	0.0418528	-0.867124	0.385874	0.673428	941.835	0.155388	0.0842701	1.84392	0.0651945	0.309903
RAB39A	RAB39A	ENSG00000179331	https://doi.org/10.1016/j.neurobiolaging.2015.10.026			121.268	-0.0391389	0.0451898	-0.8661	0.386435	0.673428	166.479	0.0791634	0.0914827	0.865337	0.386854	0.64241
CD160	CD160	ENSG00000117281	https://doi.org/10.1016/j.neurobiolaging.2015.10.026			236.978	0.0594717	0.0687982	0.864437	0.387348	0.673428	523.772	-0.274429	0.164056	-1.67278	0.0943699	0.402645
GPR84	GPR84	ENSG00000139572	https://doi.org/10.1016/j.neurobiolaging.2015.10.026			26.473	-0.0643867	0.0748566	-0.860134	0.389715	0.673428	42.1935	0.419539	0.137298	3.05569	0.00224545	0.0821194
ACCS	ACCS	ENSG00000110455	https://doi.org/10.1016/j.neurobiolaging.2015.10.026			446.844	0.0640212	0.0746079	0.858103	0.390835	0.673428	524.766	-0.110726	0.135785	-0.815456	0.414811	0.665737
IGFBP2	IGFBP2	ENSG00000115457	https://doi.org/10.1016/j.neurobiolaging.2015.10.026			294.831	0.033792	0.0396102	0.853115	0.393596	0.673428	243.713	0.0691557	0.122596	0.564095	0.57269	0.766909
PGM5	PGM5	ENSG00000154330	https://doi.org/10.1016/j.neurobiolaging.2015.10.026			179.511	0.0784219	0.0922399	0.850195	0.395217	0.673428	264.645	0.575688	0.236464	2.43457	0.0149093	0.148762
STAP1	STAP1	ENSG00000035720	https://doi.org/10.1016/j.neurobiolaging.2015.10.026			196.136	-0.0605	0.0724667	-0.834865	0.403793	0.683546	312.204	-0.0556532	0.117631	-0.473118	0.636129	0.794386
CDK15	CDK15	ENSG00000138395	https://doi.org/10.1016/j.neurobiolaging.2015.10.026			25.4463	0.0929214	0.112567	0.825478	0.4091	0.688032	30.2574	-0.231629	0.212075	-1.0922	0.274744	0.556042
VSTM1	VSTM1	ENSG00000189068	https://doi.org/10.1016/j.neurobiolaging.2015.10.026			56.1231	-0.0752764	0.0921229	-0.817131	0.413854	0.688222	124.589	0.198805	0.211349	0.940648	0.346885	0.629805
CEACAM8	CEACAM8	ENSG00000124469	https://doi.org/10.1016/j.neurobiolaging.2015.10.026			274.906	-0.0508511	0.0623212	-0.815952	0.414528	0.688222	329.658	0.558371	0.206608	2.70256	0.00688078	0.103617
FN1	FN1	ENSG00000115414	https://doi.org/10.1016/j.neurobiolaging.2015.10.026			241.228	0.040542	0.0499723	0.811291	0.417199	0.688245	82.6539	0.139244	0.107587	1.29424	0.195582	0.489392
TPX2	TPX2	ENSG00000088325	https://doi.org/10.1016/j.neurobiolaging.2015.10.026			67.0998	-0.048403	0.0625896	-0.77334	0.439321	0.720153	132.501	0.164318	0.103572	1.58651	0.112624	0.445841
VSIG4	VSIG4	ENSG00000155659	https://doi.org/10.1016/j.neurobiolaging.2015.10.026			51.9403	0.0560554	0.073452	0.763157	0.44537	0.721971	124.917	0.143543	0.163676	0.876997	0.380488	0.64241
OGT	OGT	ENSG00000147162	https://doi.org/10.1177/1535370220967325			19305	-0.0167147	0.0220003	-0.759747	0.447406	0.721971	24909.3	0.0106182	0.0263469	0.403013	0.686939	0.821645
TUBB6	TUBB6	ENSG00000176014	https://doi.org/10.3389/fgene.2021.640266			139.957	-0.0471434	0.0629093	-0.749386	0.453624	0.721971	298.622	0.0843265	0.129212	0.652621	0.514	0.736828
PCGF3	PCGF3	ENSG00000185619	https://doi.org/10.1177/1535370220967325			1562.78	0.0230315	0.0309974	0.743016	0.457472	0.721971	1896.68	0.0410898	0.0679996	0.604266	0.545667	0.755085
SLCO5A1	SLCO5A1	ENSG00000137571	https://doi.org/10.1016/j.neurobiolaging.2015.10.026			87.0884	0.0351459	0.0473259	0.742635	0.457702	0.721971	63.3778	-0.00888667	0.100808	-0.0881543	0.929754	0.959746
IGJ	JCHAIN	ENSG00000132465	https://doi.org/10.1016/j.neurobiolaging.2015.10.026			1539.46	0.0715948	0.0968768	0.73903	0.459889	0.721971	2351.47	0.294021	0.214428	1.37119	0.170317	0.484043
ABCB4	ABCB4	ENSG00000005471	https://doi.org/10.1016/j.neurobiolaging.2015.10.026			192.479	-0.05537	0.0749316	-0.738941	0.459943	0.721971	253.611	-0.0558019	0.156698	-0.35611	0.721758	0.836063
HBM	HBM	ENSG00000206177	https://doi.org/10.1016/j.neurobiolaging.2015.10.026			191.498	-0.0644385	0.0888243	-0.72546	0.46817	0.730458	595.48	-0.352472	0.172554	-2.04267	0.0410847	0.244479
CXCR2P1	CXCR2P1	ENSG00000229754	https://doi.org/10.1016/j.neurobiolaging.2015.10.026			274.944	0.0510942	0.0716889	0.712721	0.476019	0.738256	720.476	-0.252157	0.161199	-1.56426	0.117756	0.445841
KIF14	KIF14	ENSG00000118193	https://doi.org/10.1016/j.neurobiolaging.2015.10.026			132.623	-0.0528889	0.0746932	-0.708082	0.478895	0.738296	238.925	0.0587548	0.119676	0.49095	0.623462	0.786681
MAPK10	MAPK10	ENSG00000109339	https://doi.org/10.1016/j.neurobiolaging.2015.10.026			1419.25	0.0265075	0.0382256	0.693449	0.488028	0.746683	2217.02	0.0686658	0.0673072	1.02019	0.30764	0.586984
MYO16	MYO16	ENSG00000041515	https://doi.org/10.1016/j.neurobiolaging.2015.10.026			49.0156	0.0888071	0.128678	0.690149	0.490101	0.746683	57.5206	-0.230454	0.302081	-0.762887	0.445531	0.690027
KLHDC7B	KLHDC7B	ENSG00000130487	https://doi.org/10.1016/j.neurobiolaging.2015.10.026			44.8138	-0.0460938	0.0675466	-0.6824	0.494986	0.749716	82.7209	-0.0244921	0.134103	-0.182637	0.855083	0.912089
TYRO3P	TYRO3P	ENSG00000259581	https://doi.org/10.1016/j.neurobiolaging.2015.10.026			96.7098	0.030802	0.0461478	0.667464	0.504476	0.759647	134.061	-0.0925253	0.0737083	-1.25529	0.209374	0.510473
GYPC	GYPC	ENSG00000136732	https://doi.org/10.1016/j.neurobiolaging.2015.10.026			18745.5	-0.0461972	0.070517	-0.655122	0.512389	0.767103	34021.5	-0.195055	0.128172	-1.52183	0.128051	0.455294
SIGLEC8	SIGLEC8	ENSG00000105366	https://doi.org/10.1016/j.neurobiolaging.2015.10.026			129.724	-0.0591329	0.0910028	-0.649792	0.515826	0.767482	231.647	-0.372103	0.171592	-2.16853	0.0301181	0.202901
CLEC6A	CLEC6A	ENSG00000205846	https://doi.org/10.1016/j.neurobiolaging.2015.10.026			70.4699	0.0446083	0.0696996	0.640007	0.522168	0.767482	118.367	0.157922	0.148881	1.06072	0.288816	0.570331
EMID1	EMID1	ENSG00000186998	https://doi.org/10.1016/j.neurobiolaging.2015.10.026			38.9064	-0.0656089	0.102929	-0.637422	0.52385	0.767482	47.4672	-0.2635	0.177832	-1.48174	0.138411	0.466225
CD209	CD209	ENSG00000090659	https://doi.org/10.1016/j.neurobiolaging.2015.10.026			42.814	0.0296369	0.046768	0.633701	0.526276	0.767482	22.079	0.0648659	0.16266	0.398783	0.690053	0.821645
PGLYRP1	PGLYRP1	ENSG00000008438	https://doi.org/10.1016/j.neurobiolaging.2015.10.026			63.7732	0.0467007	0.0739065	0.63189	0.527459	0.767482	85.0297	0.296245	0.156947	1.88755	0.0590869	0.304913
GTF2H2	GTF2H2	ENSG00000145736	https://doi.org/10.1016/j.neurobiolaging.2015.10.026			731.322	0.0405625	0.064874	0.625251	0.531806	0.769485	639.025	-0.0152909	0.150587	-0.101542	0.919121	0.952611
SLAMF7	SLAMF7	ENSG00000026751	https://doi.org/10.1016/j.neurobiolaging.2015.10.026			952.744	0.0298261	0.0486999	0.612447	0.540242	0.777348	1995.44	-0.0213343	0.114424	-0.186449	0.852093	0.912089
RCAN1	RCAN1	ENSG00000159200	https://doi.org/10.3389/fgene.2021.640266			323.529	0.0136439	0.0225332	0.605503	0.544845	0.778746	510.071	-0.00731766	0.0416434	-0.175722	0.860512	0.914071
EPPK1	EPPK1	ENSG00000261150	https://doi.org/10.1016/j.neurobiolaging.2015.10.026			395.443	0.0414302	0.0688301	0.601921	0.547227	0.778746	664.696	-0.0998239	0.164847	-0.605556	0.54481	0.755085
SUSD4	SUSD4	ENSG00000143502	https://doi.org/10.1016/j.neurobiolaging.2015.10.026			90.6112	-0.0422626	0.0724669	-0.583199	0.559759	0.789096	145.027	-0.589727	0.212963	-2.76915	0.00562019	0.103617
S100B	S100B	ENSG00000160307	https://doi.org/10.1016/j.neurobiolaging.2015.10.026			56.8358	0.0932372	0.160212	0.58196	0.560594	0.789096	128.96	-0.18224	0.341464	-0.533703	0.593547	0.768705
OLIG2	OLIG2	ENSG00000205927	https://doi.org/10.1016/j.neurobiolaging.2015.10.026		Y	109.804	-0.055393	0.0964447	-0.574349	0.565732	0.792024	148.747	-0.62108	0.184532	-3.3657	0.000763498	0.0488639
LSM3	LSM3	ENSG00000170860	https://doi.org/10.3389/fgene.2021.640266			263.475	-0.0277434	0.0492073	-0.563808	0.572885	0.797727	354.158	-0.0925866	0.0934936	-0.990299	0.322028	0.597385
SMA4	SMN1	ENSG00000172062	https://doi.org/10.1016/j.neurobiolaging.2015.10.026			161.591	0.0550119	0.101219	0.543495	0.586789	0.809961	163.155	0.0234587	0.205107	0.114373	0.908942	0.945891
ST18	ST18	ENSG00000147488	https://doi.org/10.1016/j.neurobiolaging.2015.10.026			31.7426	0.0317751	0.0588499	0.539934	0.589242	0.809961	25.2918	0.0915151	0.155658	0.587924	0.556584	0.757901
MYT1L	MYT1L	ENSG00000186487	https://doi.org/10.1016/j.neurobiolaging.2015.10.026			717.738	0.0188687	0.0351169	0.537312	0.591052	0.809961	369.227	0.0654833	0.0586601	1.11632	0.264286	0.550059
PVRL2	NECTIN2	ENSG00000130202	https://doi.org/10.1016/j.neurobiolaging.2015.10.026			77.0417	-0.0773204	0.148023	-0.522355	0.601423	0.819835	214.234	0.662247	0.320144	2.06859	0.0385845	0.240918
SLC38A11	SLC38A11	ENSG00000169507	https://doi.org/10.1016/j.neurobiolaging.2015.10.026			111.172	-0.0493866	0.0960683	-0.514078	0.607197	0.823372	92.5199	0.157384	0.19707	0.79862	0.424511	0.674999
TMTC1	TMTC1	ENSG00000133687	https://doi.org/10.1016/j.neurobiolaging.2015.10.026			443.614	0.0463859	0.0948838	0.48887	0.624933	0.843009	525.396	-0.168559	0.238058	-0.708057	0.47891	0.700577
FAM26F	CALHM6	ENSG00000188820	https://doi.org/10.1016/j.neurobiolaging.2015.10.026			396.509	-0.0345736	0.0723625	-0.477783	0.632805	0.849204	528.46	-0.041033	0.141824	-0.289322	0.772335	0.864371
IGLL5	IGLL5	ENSG00000254709	https://doi.org/10.1016/j.neurobiolaging.2015.10.026			163.568	-0.0431247	0.0916175	-0.470704	0.637852	0.850409	210.851	0.0365236	0.177026	0.206318	0.836543	0.912089
SLC29A1	SLC29A1	ENSG00000112759	https://doi.org/10.1016/j.neurobiolaging.2015.10.026			95.0355	-0.0409816	0.0876944	-0.467323	0.640269	0.850409	173.194	-0.313633	0.133291	-2.353	0.0186225	0.164392
HJURP	HJURP	ENSG00000123485	https://doi.org/10.1016/j.neurobiolaging.2015.10.026			82.4588	0.0205814	0.0453158	0.454177	0.649701	0.857426	98.7843	0.107147	0.100093	1.07047	0.284408	0.568815
ENOSF1	ENOSF1	ENSG00000132199	https://doi.org/10.1177/1535370220967325			776.407	-0.0177703	0.0394243	-0.450744	0.652174	0.857426	891.632	-0.0182871	0.0904267	-0.202231	0.839736	0.912089
ALOX15	ALOX15	ENSG00000161905	https://doi.org/10.1016/j.neurobiolaging.2015.10.026			244.617	0.0500945	0.114259	0.438431	0.661074	0.864738	327.224	-0.100712	0.224588	-0.448432	0.653841	0.802442
TRPC6	TRPC6	ENSG00000137672	https://doi.org/10.1016/j.neurobiolaging.2015.10.026			64.3015	0.044211	0.105865	0.417615	0.676229	0.876652	130.966	-0.117219	0.222677	-0.526409	0.598604	0.769206
FAM200B	FAM200B	ENSG00000237765	https://doi.org/10.3389/fgene.2021.640266			832.248	0.012226	0.0293451	0.416627	0.676951	0.876652	1314.2	0.0747114	0.0575537	1.29812	0.194247	0.489392
CLEC2B	CLEC2B	ENSG00000110852	https://doi.org/10.3389/fgene.2021.640266			1114.15	0.0202153	0.0507341	0.398455	0.690295	0.885043	1834.34	0.108521	0.0904733	1.19949	0.230339	0.52183
TESC	TESC	ENSG00000088992	https://doi.org/10.1016/j.neurobiolaging.2015.10.026			2033.33	0.0254275	0.0649853	0.391282	0.695589	0.885043	3328.66	-0.100496	0.123576	-0.813231	0.416086	0.665737
PPP1R9A	PPP1R9A	ENSG00000158528	https://doi.org/10.1016/j.neurobiolaging.2015.10.026			107.28	0.037598	0.0966535	0.388998	0.697278	0.885043	142.637	0.123242	0.206847	0.59581	0.551302	0.757085
CXCL10	CXCL10	ENSG00000169245	https://doi.org/10.1016/j.neurobiolaging.2015.10.026			38.6979	-0.0494717	0.128709	-0.384368	0.700706	0.885043	60.2224	0.065527	0.173657	0.377335	0.705924	0.829468
OCLN	OCLN	ENSG00000197822	https://doi.org/10.1016/j.neurobiolaging.2015.10.026			303.154	-0.0182118	0.0474113	-0.384125	0.700886	0.885043	283.304	-0.192239	0.116015	-1.65702	0.0975156	0.409246
CTSL1	CTSL	ENSG00000135047	https://doi.org/10.1016/j.neurobiolaging.2015.10.026			279.778	0.0224489	0.0590735	0.380016	0.703934	0.885043	421.693	0.115172	0.121828	0.945364	0.344473	0.629805
STARD9	STARD9	ENSG00000159433	https://doi.org/10.1177/1535370220967325			849.794	0.0123931	0.0331176	0.374214	0.708245	0.886162	1073.89	-0.0129391	0.0707352	-0.182924	0.854858	0.912089
GUSBP9	GUSBP9	ENSG00000215630	https://doi.org/10.1016/j.neurobiolaging.2015.10.026			140.432	0.0250956	0.072563	0.345845	0.729459	0.898788	304.668	-0.201286	0.13003	-1.548	0.121622	0.445841
GUSBP9	GUSBP9	ENSG00000215630	https://doi.org/10.1016/j.neurobiolaging.2015.10.026			140.432	0.0250956	0.072563	0.345845	0.729459	0.898788	304.668	-0.201286	0.13003	-1.548	0.121622	0.445841
A2M	A2M	ENSG00000175899	https://doi.org/10.1177/1535370220967325			15.9377	0.0394966	0.114363	0.345362	0.729822	0.898788	21.5751	-0.3387	0.275437	-1.22968	0.218816	0.511372
TGM2	TGM2	ENSG00000198959	https://doi.org/10.1016/j.neurobiolaging.2015.10.026			148.364	-0.0279407	0.0816923	-0.342024	0.732333	0.898788	371.055	-0.03621	0.144854	-0.249977	0.802605	0.889468
STAT4	STAT4	ENSG00000138378	https://doi.org/10.1177/1535370220967325			1875.28	-0.0112339	0.0332789	-0.337569	0.735688	0.898788	3745.9	-0.0430645	0.0794297	-0.542171	0.587701	0.768705
IFI44L	IFI44L	ENSG00000137959	https://doi.org/10.1016/j.neurobiolaging.2015.10.026		Y	2613.2	0.0479759	0.14434	0.332381	0.739602	0.899328	3840.74	0.989131	0.284958	3.47115	0.000518232	0.0442225
SAMD4A	SAMD4A	ENSG00000020577	https://doi.org/10.1016/j.neurobiolaging.2015.10.026			260.183	-0.01904	0.0584931	-0.325509	0.744796	0.901412	305.404	0.225551	0.117897	1.91312	0.055733	0.297243
MDGA1	MDGA1	ENSG00000112139	https://doi.org/10.1016/j.neurobiolaging.2015.10.026			209.807	0.0513705	0.165894	0.309659	0.756821	0.905609	257.732	0.571202	0.420745	1.3576	0.174591	0.484043
PPT1	PPT1	ENSG00000131238	https://doi.org/10.1177/1535370220967325			4270.43	0.0129172	0.042327	0.305177	0.760231	0.905609	11819	0.0784374	0.104043	0.753894	0.450913	0.690027
UBE2J1	UBE2J1	ENSG00000198833	https://doi.org/10.1177/1535370220967325			2393.26	-0.0108169	0.0355069	-0.304643	0.760638	0.905609	4325.07	-0.0842144	0.0546979	-1.53963	0.123651	0.445841
GUSBP2	GUSBP2	ENSG00000241549	https://doi.org/10.1016/j.neurobiolaging.2015.10.026			474.787	0.00920465	0.0304258	0.302528	0.76225	0.905609	413.441	-0.108223	0.0637604	-1.69734	0.0896331	0.388916
CDK14	CDK14	ENSG00000058091	https://doi.org/10.3389/fgene.2021.640266			984.893	0.0179706	0.0616805	0.29135	0.770783	0.906666	1100.24	0.220395	0.0799458	2.75681	0.00583683	0.103617
LY96	LY96	ENSG00000154589	https://doi.org/10.3389/fgene.2021.640266			374.171	-0.0183287	0.063499	-0.288646	0.772853	0.906666	445.71	0.230664	0.15724	1.46695	0.142389	0.47109
SLAMF8	SLAMF8	ENSG00000158714	https://doi.org/10.1016/j.neurobiolaging.2015.10.026			54.2973	0.0224791	0.0781569	0.287615	0.773641	0.906666	80.9609	-0.156721	0.156302	-1.00268	0.316016	0.594853
PYHIN1	PYHIN1	ENSG00000163564	https://doi.org/10.1177/1535370220967325			1218.02	0.0118249	0.04212	0.280742	0.778908	0.908726	1447.96	-0.0882237	0.104388	-0.845149	0.398028	0.649014
SMA5	AC146944.1	ENSG00000196302	https://doi.org/10.1016/j.neurobiolaging.2015.10.026			46.2077	0.0400268	0.148893	0.268829	0.788061	0.911348	89.081	0.168263	0.421374	0.39932	0.689658	0.821645
ADARB2	ADARB2	ENSG00000185736	https://doi.org/10.1016/j.neurobiolaging.2015.10.026			108.787	0.052688	0.196964	0.267501	0.789084	0.911348	92.3527	0.682113	0.474609	1.43721	0.150659	0.482108
AGPAT4	AGPAT4	ENSG00000026652	https://doi.org/10.1177/1535370220967325			1333.99	0.0102375	0.0391672	0.261379	0.7938	0.911348	1962.4	-0.051327	0.0720368	-0.71251	0.476149	0.700541
MYOM2	MYOM2	ENSG00000036448	https://doi.org/10.1016/j.neurobiolaging.2015.10.026			179.295	-0.0466185	0.185256	-0.251644	0.801316	0.911348	332.746	-0.427225	0.392061	-1.08969	0.275849	0.556042
CTSE	CTSE	ENSG00000196188	https://doi.org/10.1016/j.neurobiolaging.2015.10.026			60.0531	0.0245545	0.0991377	0.247681	0.804381	0.911348	82.3528	-0.11971	0.177203	-0.67555	0.499326	0.722189
TMC5	TMC5	ENSG00000103534	https://doi.org/10.1016/j.neurobiolaging.2015.10.026			103.951	-0.0208977	0.084393	-0.247624	0.804426	0.911348	88.2805	0.143323	0.166363	0.861506	0.388959	0.64241
IL5RA	IL5RA	ENSG00000091181	https://doi.org/10.1016/j.neurobiolaging.2015.10.026			685.951	-0.0200234	0.0824078	-0.24298	0.808021	0.911348	1475.69	-0.276726	0.140556	-1.9688	0.048976	0.272562
FOLR3	FOLR3	ENSG00000110203	https://doi.org/10.1016/j.neurobiolaging.2015.10.026			499.483	-0.0255747	0.105977	-0.241323	0.809305	0.911348	970.535	0.155574	0.221635	0.70194	0.482717	0.702133
FAM21B	WASHC2A	ENSG00000099290	https://doi.org/10.1016/j.neurobiolaging.2015.10.026			1143.03	0.00560426	0.0247053	0.226845	0.820545	0.920005	2197.63	0.0638523	0.0462647	1.38015	0.16754	0.484043
LRRC37A4P	LRRC37A4P	ENSG00000214425	https://doi.org/10.1016/j.neurobiolaging.2015.10.026			2503.75	0.0246797	0.123992	0.199044	0.842229	0.939338	3423.61	0.109413	0.242019	0.452083	0.651209	0.802442
ARG1	ARG1	ENSG00000118520	https://doi.org/10.1016/j.neurobiolaging.2015.10.026			218.835	0.0163812	0.0850817	0.192535	0.847323	0.939338	346.395	0.374501	0.169572	2.2085	0.0272093	0.188259
VSIG10	VSIG10	ENSG00000176834	https://doi.org/10.1016/j.neurobiolaging.2015.10.026			132.37	0.0103404	0.0542547	0.19059	0.848847	0.939338	158.691	-0.189279	0.137346	-1.37811	0.168168	0.484043
MKI67	MKI67	ENSG00000148773	https://doi.org/10.1016/j.neurobiolaging.2015.10.026			308.84	0.0165312	0.0887861	0.186191	0.852295	0.939338	724.64	0.209203	0.159529	1.31138	0.189729	0.489392
MYO18B	MYO18B	ENSG00000133454	https://doi.org/10.1016/j.neurobiolaging.2015.10.026			42.1785	-0.0307675	0.169537	-0.18148	0.855991	0.939414	19.177	-0.272896	0.283908	-0.961214	0.336444	0.619638
CNTNAP2	CNTNAP2	ENSG00000174469	https://doi.org/10.1016/j.neurobiolaging.2015.10.026			40.7516	0.0132158	0.0810705	0.163016	0.870506	0.951312	27.6982	0.243413	0.229862	1.05895	0.289621	0.570331
CA6	CA6	ENSG00000131686	https://doi.org/10.1016/j.neurobiolaging.2015.10.026			17.0279	0.00861051	0.0626949	0.13734	0.890762	0.957195	19.3548	0.0775568	0.225569	0.343827	0.730976	0.837505
PTGDR2	PTGDR2	ENSG00000183134	https://doi.org/10.1016/j.neurobiolaging.2015.10.026			438.468	0.00966201	0.0711872	0.135727	0.892037	0.957195	1100.88	-0.360819	0.129603	-2.78403	0.00536888	0.103617
PRSS33	PRSS33	ENSG00000103355	https://doi.org/10.1016/j.neurobiolaging.2015.10.026			83.5183	0.0141207	0.106736	0.132295	0.894751	0.957195	120.309	-0.497494	0.187137	-2.65845	0.00785007	0.105769
RAB32	RAB32	ENSG00000118508	https://doi.org/10.1177/1535370220967325			805.952	0.00421222	0.0320615	0.131379	0.895475	0.957195	1452.91	0.0923071	0.0670444	1.37681	0.168572	0.484043
ATF3	ATF3	ENSG00000162772	https://doi.org/10.1016/j.neurobiolaging.2015.10.026			33.2159	0.0121695	0.0928159	0.131114	0.895685	0.957195	39.5854	0.252568	0.172667	1.46275	0.143535	0.47109
MYOF	MYOF	ENSG00000138119	https://doi.org/10.1016/j.neurobiolaging.2015.10.026			637.922	0.00793241	0.0644691	0.123042	0.902074	0.957195	1261.76	0.130929	0.116144	1.1273	0.259615	0.545508
PNMAL1	PNMA8A	ENSG00000182013	https://doi.org/10.1016/j.neurobiolaging.2015.10.026			18.0737	-0.0143334	0.120899	-0.118556	0.905627	0.957195	NA	NA	NA	NA	NA	NA
SYTL2	SYTL2	ENSG00000137501	https://doi.org/10.1177/1535370220967325			3323.75	0.00481818	0.0416724	0.11562	0.907953	0.957195	3450.25	0.11716	0.104007	1.12646	0.259969	0.545508
MOCS1	MOCS1	ENSG00000124615	https://doi.org/10.1016/j.neurobiolaging.2015.10.026			16.3508	0.0127571	0.112657	0.113239	0.909841	0.957195	18.3703	-0.13165	0.20623	-0.638364	0.523237	0.736828
ITGB4	ITGB4	ENSG00000132470	https://doi.org/10.1016/j.neurobiolaging.2015.10.026			25.9601	0.0127657	0.120017	0.106366	0.915292	0.957195	41.6166	0.289418	0.234765	1.2328	0.217651	0.511372
ZDHHC11	ZDHHC11	ENSG00000188818	https://doi.org/10.3389/fgene.2021.640266			48.9243	0.00926841	0.088447	0.104791	0.916542	0.957195	60.799	-0.257167	0.170703	-1.50652	0.131934	0.462674
CLC	CLC	ENSG00000105205	https://doi.org/10.1016/j.neurobiolaging.2015.10.026			1893.31	0.0060399	0.0883683	0.0683491	0.945508	0.98348	3039.56	-0.335223	0.15034	-2.22976	0.0257633	0.18552
LUC7L3	LUC7L3	ENSG00000108848	https://doi.org/10.1177/1535370220967325			5344.36	-0.0011659	0.0210797	-0.0553092	0.955892	0.984936	7310.25	0.0258324	0.0507633	0.50888	0.610837	0.777981
UNC45B	UNC45B	ENSG00000141161	https://doi.org/10.1016/j.neurobiolaging.2015.10.026			38.3279	0.00356086	0.0665333	0.0535199	0.957318	0.984936	58.4705	-0.210835	0.151159	-1.39479	0.163079	0.484043
VAMP5	VAMP5	ENSG00000168899	https://doi.org/10.1016/j.neurobiolaging.2015.10.026			203.43	-0.0021419	0.0409799	-0.0522671	0.958316	0.984936	299.014	-0.034964	0.085078	-0.410964	0.681099	0.821645
ITLN1	ITLN1	ENSG00000179914	https://doi.org/10.1016/j.neurobiolaging.2015.10.026			97.0816	0.00419406	0.111162	0.0377293	0.969903	0.992905	163.751	-0.108548	0.201312	-0.539204	0.589746	0.768705
IQSEC3	IQSEC3	ENSG00000120645	https://doi.org/10.1016/j.neurobiolaging.2015.10.026			23.4421	0.00464	0.161014	0.0288174	0.97701	0.993182	NA	NA	NA	NA	NA	NA
PDE3A	PDE3A	ENSG00000172572	https://doi.org/10.1016/j.neurobiolaging.2015.10.026			104.868	0.00248955	0.0896397	0.0277728	0.977843	0.993182	171.89	-0.0903862	0.172807	-0.523046	0.600942	0.769206
CPM	CPM	ENSG00000135678	https://doi.org/10.1016/j.neurobiolaging.2015.10.026			299.14	-0.000962631	0.0473132	-0.0203459	0.983767	0.995296	369.854	0.041866	0.11226	0.372938	0.709195	0.829468
EPB41L3	EPB41L3	ENSG00000082397	https://doi.org/10.1016/j.neurobiolaging.2015.10.026			929.283	0.000417269	0.0454259	0.00918571	0.992671	0.997829	1627.09	0.0918076	0.102143	0.898812	0.368753	0.639438
SDC3	SDC3	ENSG00000162512	https://doi.org/10.1016/j.neurobiolaging.2015.10.026			28.5026	0.000904044	0.119749	0.00754949	0.993976	0.997829	31.7481	0.565353	0.20554	2.75057	0.00594919	0.103617
RRM2	RRM2	ENSG00000171848	https://doi.org/10.1016/j.neurobiolaging.2015.10.026			282.406	-0.000102255	0.0434372	-0.00235408	0.998122	0.998122	297.336	0.159763	0.114148	1.39962	0.161627	0.484043
SCARNA2	NA	ENSG00000278249	https://doi.org/10.3390/ijms21249500			NA	NA	NA	NA	NA	NA	NA	NA	NA	NA	NA	NA
RP1-29C18.8	NA	NA	https://doi.org/10.3390/ijms21249500			NA	NA	NA	NA	NA	NA	NA	NA	NA	NA	NA	NA
RP1-29C18.9	NA	NA	https://doi.org/10.3390/ijms21249500			NA	NA	NA	NA	NA	NA	NA	NA	NA	NA	NA	NA
SNORD57	NA	ENSG00000226572	https://doi.org/10.3390/ijms21249500			NA	NA	NA	NA	NA	NA	NA	NA	NA	NA	NA	NA
TBC1D3	NA	ENSG00000274611	https://doi.org/10.3390/ijms21249500			NA	NA	NA	NA	NA	NA	NA	NA	NA	NA	NA	NA
SNORD42A	NA	ENSG00000238649	https://doi.org/10.1016/j.neurobiolaging.2015.10.026			NA	NA	NA	NA	NA	NA	NA	NA	NA	NA	NA	NA
ADAMTS2	NA	ENSG00000283802	https://doi.org/10.1016/j.neurobiolaging.2015.10.026			NA	NA	NA	NA	NA	NA	NA	NA	NA	NA	NA	NA
ADAMTS2	NA	ENSG00000087116	https://doi.org/10.1016/j.neurobiolaging.2015.10.026			NA	NA	NA	NA	NA	NA	NA	NA	NA	NA	NA	NA
CXCL12	NA	ENSG00000107562	https://doi.org/10.1016/j.neurobiolaging.2015.10.026			NA	NA	NA	NA	NA	NA	NA	NA	NA	NA	NA	NA
MIR3183	NA	ENSG00000264429	https://doi.org/10.1016/j.neurobiolaging.2015.10.026			NA	NA	NA	NA	NA	NA	NA	NA	NA	NA	NA	NA
C1QC	NA	ENSG00000159189	https://doi.org/10.1016/j.neurobiolaging.2015.10.026			NA	NA	NA	NA	NA	NA	NA	NA	NA	NA	NA	NA
SCARNA3	NA	ENSG00000252906	https://doi.org/10.1016/j.neurobiolaging.2015.10.026			NA	NA	NA	NA	NA	NA	NA	NA	NA	NA	NA	NA
SNORA68	NA	ENSG00000207166	https://doi.org/10.1016/j.neurobiolaging.2015.10.026			NA	NA	NA	NA	NA	NA	NA	NA	NA	NA	NA	NA
GBP1P1	NA	ENSG00000290525	https://doi.org/10.1016/j.neurobiolaging.2015.10.026			NA	NA	NA	NA	NA	NA	NA	NA	NA	NA	NA	NA
GPR128	NA	ENSG00000271779	https://doi.org/10.1016/j.neurobiolaging.2015.10.026			NA	NA	NA	NA	NA	NA	NA	NA	NA	NA	NA	NA
LCN8	NA	ENSG00000204001	https://doi.org/10.1016/j.neurobiolaging.2015.10.026			NA	NA	NA	NA	NA	NA	NA	NA	NA	NA	NA	NA
CFB	NA	ENSG00000242335	https://doi.org/10.1016/j.neurobiolaging.2015.10.026			NA	NA	NA	NA	NA	NA	NA	NA	NA	NA	NA	NA
CFB	NA	ENSG00000241534	https://doi.org/10.1016/j.neurobiolaging.2015.10.026			NA	NA	NA	NA	NA	NA	NA	NA	NA	NA	NA	NA
CFB	NA	ENSG00000243570	https://doi.org/10.1016/j.neurobiolaging.2015.10.026			NA	NA	NA	NA	NA	NA	NA	NA	NA	NA	NA	NA
CFB	NA	ENSG00000204359	https://doi.org/10.1016/j.neurobiolaging.2015.10.026			NA	NA	NA	NA	NA	NA	NA	NA	NA	NA	NA	NA
CFB	NA	ENSG00000241253	https://doi.org/10.1016/j.neurobiolaging.2015.10.026			NA	NA	NA	NA	NA	NA	NA	NA	NA	NA	NA	NA
CFB	NA	ENSG00000239754	https://doi.org/10.1016/j.neurobiolaging.2015.10.026			NA	NA	NA	NA	NA	NA	NA	NA	NA	NA	NA	NA
CFB	NA	ENSG00000243649	https://doi.org/10.1016/j.neurobiolaging.2015.10.026			NA	NA	NA	NA	NA	NA	NA	NA	NA	NA	NA	NA
WFDC13	NA	ENSG00000168634	https://doi.org/10.1016/j.neurobiolaging.2015.10.026			NA	NA	NA	NA	NA	NA	NA	NA	NA	NA	NA	NA
SNORA37	NA	ENSG00000207233	https://doi.org/10.1016/j.neurobiolaging.2015.10.026			NA	NA	NA	NA	NA	NA	NA	NA	NA	NA	NA	NA
TUBA3C	NA	ENSG00000198033	https://doi.org/10.1016/j.neurobiolaging.2015.10.026			NA	NA	NA	NA	NA	NA	NA	NA	NA	NA	NA	NA
LOC644172	NA	NA	https://doi.org/10.1016/j.neurobiolaging.2015.10.026			NA	NA	NA	NA	NA	NA	NA	NA	NA	NA	NA	NA
SNORA54	NA	ENSG00000273525	https://doi.org/10.1016/j.neurobiolaging.2015.10.026			NA	NA	NA	NA	NA	NA	NA	NA	NA	NA	NA	NA
SNORA54	NA	ENSG00000207008	https://doi.org/10.1016/j.neurobiolaging.2015.10.026			NA	NA	NA	NA	NA	NA	NA	NA	NA	NA	NA	NA
MIR4655	NA	ENSG00000265089	https://doi.org/10.1016/j.neurobiolaging.2015.10.026			NA	NA	NA	NA	NA	NA	NA	NA	NA	NA	NA	NA
CYP26B1	NA	ENSG00000003137	https://doi.org/10.1016/j.neurobiolaging.2015.10.026			NA	NA	NA	NA	NA	NA	NA	NA	NA	NA	NA	NA
MIR5690	NA	ENSG00000265527	https://doi.org/10.1016/j.neurobiolaging.2015.10.026			NA	NA	NA	NA	NA	NA	NA	NA	NA	NA	NA	NA
ERICH1-AS1	NA	ENSG00000198010	https://doi.org/10.1016/j.neurobiolaging.2015.10.026			NA	NA	NA	NA	NA	NA	NA	NA	NA	NA	NA	NA
ITPK1-AS1	NA	ENSG00000280802	https://doi.org/10.1016/j.neurobiolaging.2015.10.026			NA	NA	NA	NA	NA	NA	NA	NA	NA	NA	NA	NA
ITPK1-AS1	NA	ENSG00000258730	https://doi.org/10.1016/j.neurobiolaging.2015.10.026			NA	NA	NA	NA	NA	NA	NA	NA	NA	NA	NA	NA
MSLN	NA	ENSG00000102854	https://doi.org/10.1016/j.neurobiolaging.2015.10.026			NA	NA	NA	NA	NA	NA	NA	NA	NA	NA	NA	NA
HFM1	NA	ENSG00000162669	https://doi.org/10.1016/j.neurobiolaging.2015.10.026			NA	NA	NA	NA	NA	NA	NA	NA	NA	NA	NA	NA
UGT2B11	NA	ENSG00000213759	https://doi.org/10.1016/j.neurobiolaging.2015.10.026			NA	NA	NA	NA	NA	NA	NA	NA	NA	NA	NA	NA
LIX1	NA	ENSG00000145721	https://doi.org/10.1016/j.neurobiolaging.2015.10.026			NA	NA	NA	NA	NA	NA	NA	NA	NA	NA	NA	NA
RNASE1	NA	ENSG00000129538	https://doi.org/10.1016/j.neurobiolaging.2015.10.026			NA	NA	NA	NA	NA	NA	NA	NA	NA	NA	NA	NA
CPA6	NA	ENSG00000165078	https://doi.org/10.1016/j.neurobiolaging.2015.10.026			NA	NA	NA	NA	NA	NA	NA	NA	NA	NA	NA	NA
LRRC37A4P	NA	ENSG00000282331	https://doi.org/10.1016/j.neurobiolaging.2015.10.026			NA	NA	NA	NA	NA	NA	NA	NA	NA	NA	NA	NA
ESRG	NA	ENSG00000265992	https://doi.org/10.1016/j.neurobiolaging.2015.10.026			NA	NA	NA	NA	NA	NA	NA	NA	NA	NA	NA	NA
OVCH1	NA	ENSG00000187950	https://doi.org/10.1016/j.neurobiolaging.2015.10.026			NA	NA	NA	NA	NA	NA	NA	NA	NA	NA	NA	NA
SYCE1	NA	ENSG00000171772	https://doi.org/10.1016/j.neurobiolaging.2015.10.026			NA	NA	NA	NA	NA	NA	NA	NA	NA	NA	NA	NA
MIR617	NA	ENSG00000207763	https://doi.org/10.1016/j.neurobiolaging.2015.10.026			NA	NA	NA	NA	NA	NA	NA	NA	NA	NA	NA	NA
ANKRD30BP3	NA	ENSG00000275985	https://doi.org/10.1016/j.neurobiolaging.2015.10.026			NA	NA	NA	NA	NA	NA	NA	NA	NA	NA	NA	NA
ANKRD30BP3	NA	ENSG00000230501	https://doi.org/10.1016/j.neurobiolaging.2015.10.026			NA	NA	NA	NA	NA	NA	NA	NA	NA	NA	NA	NA
JPH4	NA	ENSG00000092051	https://doi.org/10.1016/j.neurobiolaging.2015.10.026			NA	NA	NA	NA	NA	NA	NA	NA	NA	NA	NA	NA
LINC00487	NA	ENSG00000205837	https://doi.org/10.1016/j.neurobiolaging.2015.10.026			NA	NA	NA	NA	NA	NA	NA	NA	NA	NA	NA	NA
LOC441081	NA	NA	https://doi.org/10.1016/j.neurobiolaging.2015.10.026			NA	NA	NA	NA	NA	NA	NA	NA	NA	NA	NA	NA
MRGPRE	NA	ENSG00000184350	https://doi.org/10.1016/j.neurobiolaging.2015.10.026			NA	NA	NA	NA	NA	NA	NA	NA	NA	NA	NA	NA
OCLN	NA	ENSG00000273814	https://doi.org/10.1016/j.neurobiolaging.2015.10.026			NA	NA	NA	NA	NA	NA	NA	NA	NA	NA	NA	NA
LOC100506305	NA	NA	https://doi.org/10.1016/j.neurobiolaging.2015.10.026			NA	NA	NA	NA	NA	NA	NA	NA	NA	NA	NA	NA
FST	NA	ENSG00000134363	https://doi.org/10.1016/j.neurobiolaging.2015.10.026			NA	NA	NA	NA	NA	NA	NA	NA	NA	NA	NA	NA
KCNJ10	NA	ENSG00000177807	https://doi.org/10.1016/j.neurobiolaging.2015.10.026			NA	NA	NA	NA	NA	NA	NA	NA	NA	NA	NA	NA
LOC339975	NA	NA	https://doi.org/10.1016/j.neurobiolaging.2015.10.026			NA	NA	NA	NA	NA	NA	NA	NA	NA	NA	NA	NA
KANSL1-AS1	NA	ENSG00000281569	https://doi.org/10.1016/j.neurobiolaging.2015.10.026			NA	NA	NA	NA	NA	NA	NA	NA	NA	NA	NA	NA
KANSL1-AS1	NA	ENSG00000282799	https://doi.org/10.1016/j.neurobiolaging.2015.10.026			NA	NA	NA	NA	NA	NA	NA	NA	NA	NA	NA	NA
KANSL1-AS1	NA	ENSG00000214401	https://doi.org/10.1016/j.neurobiolaging.2015.10.026			NA	NA	NA	NA	NA	NA	NA	NA	NA	NA	NA	NA
LIPM	NA	ENSG00000173239	https://doi.org/10.1016/j.neurobiolaging.2015.10.026			NA	NA	NA	NA	NA	NA	NA	NA	NA	NA	NA	NA
NXF3	NA	ENSG00000147206	https://doi.org/10.1016/j.neurobiolaging.2015.10.026			NA	NA	NA	NA	NA	NA	NA	NA	NA	NA	NA	NA
NAIP	NA	ENSG00000276068	https://doi.org/10.1016/j.neurobiolaging.2015.10.026			NA	NA	NA	NA	NA	NA	NA	NA	NA	NA	NA	NA
NAIP	NA	ENSG00000278613	https://doi.org/10.1016/j.neurobiolaging.2015.10.026			NA	NA	NA	NA	NA	NA	NA	NA	NA	NA	NA	NA
SLIT2	NA	ENSG00000145147	https://doi.org/10.1016/j.neurobiolaging.2015.10.026			NA	NA	NA	NA	NA	NA	NA	NA	NA	NA	NA	NA
HBG1	NA	ENSG00000213934	https://doi.org/10.1016/j.neurobiolaging.2015.10.026			NA	NA	NA	NA	NA	NA	NA	NA	NA	NA	NA	NA
RMRP	NA	ENSG00000277027	https://doi.org/10.1016/j.neurobiolaging.2015.10.026			NA	NA	NA	NA	NA	NA	NA	NA	NA	NA	NA	NA
LOC100272216	NA	NA	https://doi.org/10.1016/j.neurobiolaging.2015.10.026			NA	NA	NA	NA	NA	NA	NA	NA	NA	NA	NA	NA
MIR4779	NA	ENSG00000265420	https://doi.org/10.1016/j.neurobiolaging.2015.10.026			NA	NA	NA	NA	NA	NA	NA	NA	NA	NA	NA	NA
MIR4298	NA	ENSG00000288415	https://doi.org/10.1016/j.neurobiolaging.2015.10.026			NA	NA	NA	NA	NA	NA	NA	NA	NA	NA	NA	NA
MIR4298	NA	ENSG00000264493	https://doi.org/10.1016/j.neurobiolaging.2015.10.026			NA	NA	NA	NA	NA	NA	NA	NA	NA	NA	NA	NA
MIR629	NA	ENSG00000207965	https://doi.org/10.1016/j.neurobiolaging.2015.10.026			NA	NA	NA	NA	NA	NA	NA	NA	NA	NA	NA	NA
SNORA66	NA	ENSG00000207523	https://doi.org/10.1016/j.neurobiolaging.2015.10.026			NA	NA	NA	NA	NA	NA	NA	NA	NA	NA	NA	NA
LOC101055625	NA	NA	https://doi.org/10.1016/j.neurobiolaging.2015.10.026			NA	NA	NA	NA	NA	NA	NA	NA	NA	NA	NA	NA
GLDN	NA	ENSG00000186417	https://doi.org/10.1016/j.neurobiolaging.2015.10.026			NA	NA	NA	NA	NA	NA	NA	NA	NA	NA	NA	NA
IQSEC3	NA	ENSG00000262607	https://doi.org/10.1016/j.neurobiolaging.2015.10.026			NA	NA	NA	NA	NA	NA	NA	NA	NA	NA	NA	NA
FAM154B	NA	ENSG00000259609	https://doi.org/10.1016/j.neurobiolaging.2015.10.026			NA	NA	NA	NA	NA	NA	NA	NA	NA	NA	NA	NA
UNQ6494	NA	NA	https://doi.org/10.1016/j.neurobiolaging.2015.10.026			NA	NA	NA	NA	NA	NA	NA	NA	NA	NA	NA	NA
PPP2R3B	NA	ENSG00000276438	https://doi.org/10.1016/j.neurobiolaging.2015.10.026			NA	NA	NA	NA	NA	NA	NA	NA	NA	NA	NA	NA
PPP2R3B	NA	ENSG00000273850	https://doi.org/10.1016/j.neurobiolaging.2015.10.026			NA	NA	NA	NA	NA	NA	NA	NA	NA	NA	NA	NA
CNTNAP2	NA	ENSG00000278728	https://doi.org/10.1016/j.neurobiolaging.2015.10.026			NA	NA	NA	NA	NA	NA	NA	NA	NA	NA	NA	NA
TRPV5	NA	ENSG00000274348	https://doi.org/10.1016/j.neurobiolaging.2015.10.026			NA	NA	NA	NA	NA	NA	NA	NA	NA	NA	NA	NA
TRPV5	NA	ENSG00000127412	https://doi.org/10.1016/j.neurobiolaging.2015.10.026			NA	NA	NA	NA	NA	NA	NA	NA	NA	NA	NA	NA
PRSS41	NA	ENSG00000215148	https://doi.org/10.1016/j.neurobiolaging.2015.10.026			NA	NA	NA	NA	NA	NA	NA	NA	NA	NA	NA	NA
RGL3	NA	ENSG00000205517	https://doi.org/10.1016/j.neurobiolaging.2015.10.026			NA	NA	NA	NA	NA	NA	NA	NA	NA	NA	NA	NA
EGR2	NA	ENSG00000122877	https://doi.org/10.1016/j.neurobiolaging.2015.10.026			NA	NA	NA	NA	NA	NA	NA	NA	NA	NA	NA	NA
UNC5B	NA	ENSG00000107731	https://doi.org/10.1016/j.neurobiolaging.2015.10.026			NA	NA	NA	NA	NA	NA	NA	NA	NA	NA	NA	NA
POM121L9P	NA	ENSG00000128262	https://doi.org/10.1016/j.neurobiolaging.2015.10.026			NA	NA	NA	NA	NA	NA	NA	NA	NA	NA	NA	NA
POM121L9P	NA	ENSG00000290696	https://doi.org/10.1016/j.neurobiolaging.2015.10.026			NA	NA	NA	NA	NA	NA	NA	NA	NA	NA	NA	NA
AZU1	NA	ENSG00000278624	https://doi.org/10.1016/j.neurobiolaging.2015.10.026			NA	NA	NA	NA	NA	NA	NA	NA	NA	NA	NA	NA
MIR4773-1	NA	ENSG00000264684	https://doi.org/10.1016/j.neurobiolaging.2015.10.026			NA	NA	NA	NA	NA	NA	NA	NA	NA	NA	NA	NA
MIR4773-2	NA	ENSG00000283569	https://doi.org/10.1016/j.neurobiolaging.2015.10.026			NA	NA	NA	NA	NA	NA	NA	NA	NA	NA	NA	NA
WFDC10B	NA	ENSG00000182931	https://doi.org/10.1016/j.neurobiolaging.2015.10.026			NA	NA	NA	NA	NA	NA	NA	NA	NA	NA	NA	NA
PPP2R3B	NA	ENSG00000276438	https://doi.org/10.1016/j.neurobiolaging.2015.10.026			NA	NA	NA	NA	NA	NA	NA	NA	NA	NA	NA	NA
PPP2R3B	NA	ENSG00000273850	https://doi.org/10.1016/j.neurobiolaging.2015.10.026			NA	NA	NA	NA	NA	NA	NA	NA	NA	NA	NA	NA
RPL13AP6	NA	ENSG00000234118	https://doi.org/10.1016/j.neurobiolaging.2015.10.026			NA	NA	NA	NA	NA	NA	NA	NA	NA	NA	NA	NA
SMOC2	NA	ENSG00000112562	https://doi.org/10.1016/j.neurobiolaging.2015.10.026			NA	NA	NA	NA	NA	NA	NA	NA	NA	NA	NA	NA
RPRM	NA	ENSG00000177519	https://doi.org/10.1016/j.neurobiolaging.2015.10.026			NA	NA	NA	NA	NA	NA	NA	NA	NA	NA	NA	NA
GTF2H2	NA	ENSG00000276910	https://doi.org/10.1016/j.neurobiolaging.2015.10.026			NA	NA	NA	NA	NA	NA	NA	NA	NA	NA	NA	NA
GTF2H2	NA	ENSG00000275045	https://doi.org/10.1016/j.neurobiolaging.2015.10.026			NA	NA	NA	NA	NA	NA	NA	NA	NA	NA	NA	NA
MYOM2	NA	ENSG00000274137	https://doi.org/10.1016/j.neurobiolaging.2015.10.026			NA	NA	NA	NA	NA	NA	NA	NA	NA	NA	NA	NA
BEX1	NA	ENSG00000133169	https://doi.org/10.1016/j.neurobiolaging.2015.10.026			NA	NA	NA	NA	NA	NA	NA	NA	NA	NA	NA	NA
FLJ14107	NA	NA	https://doi.org/10.1016/j.neurobiolaging.2015.10.026			NA	NA	NA	NA	NA	NA	NA	NA	NA	NA	NA	NA
LOC389634	NA	NA	https://doi.org/10.1016/j.neurobiolaging.2015.10.026			NA	NA	NA	NA	NA	NA	NA	NA	NA	NA	NA	NA
DEFA4	NA	ENSG00000285318	https://doi.org/10.1016/j.neurobiolaging.2015.10.026			NA	NA	NA	NA	NA	NA	NA	NA	NA	NA	NA	NA
TSIX	NA	ENSG00000270641	https://doi.org/10.1016/j.neurobiolaging.2015.10.026			NA	NA	NA	NA	NA	NA	NA	NA	NA	NA	NA	NA
FAM107A	NA	ENSG00000168309	https://doi.org/10.1016/j.neurobiolaging.2015.10.026			NA	NA	NA	NA	NA	NA	NA	NA	NA	NA	NA	NA
C9orf135	NA	ENSG00000204711	https://doi.org/10.1016/j.neurobiolaging.2015.10.026			NA	NA	NA	NA	NA	NA	NA	NA	NA	NA	NA	NA
TRPV4	NA	ENSG00000111199	https://doi.org/10.1016/j.neurobiolaging.2015.10.026			NA	NA	NA	NA	NA	NA	NA	NA	NA	NA	NA	NA
LILRA3	NA	ENSG00000273884	https://doi.org/10.1016/j.neurobiolaging.2015.10.026			NA	NA	NA	NA	NA	NA	NA	NA	NA	NA	NA	NA
LILRA3	NA	ENSG00000278046	https://doi.org/10.1016/j.neurobiolaging.2015.10.026			NA	NA	NA	NA	NA	NA	NA	NA	NA	NA	NA	NA
LILRA3	NA	ENSG00000276175	https://doi.org/10.1016/j.neurobiolaging.2015.10.026			NA	NA	NA	NA	NA	NA	NA	NA	NA	NA	NA	NA
LILRA3	NA	ENSG00000275841	https://doi.org/10.1016/j.neurobiolaging.2015.10.026			NA	NA	NA	NA	NA	NA	NA	NA	NA	NA	NA	NA
MIR604	NA	ENSG00000207612	https://doi.org/10.1016/j.neurobiolaging.2015.10.026			NA	NA	NA	NA	NA	NA	NA	NA	NA	NA	NA	NA
C1orf204	NA	ENSG00000188004	https://doi.org/10.1016/j.neurobiolaging.2015.10.026			NA	NA	NA	NA	NA	NA	NA	NA	NA	NA	NA	NA
C2orf27A	NA	ENSG00000287151	https://doi.org/10.1016/j.neurobiolaging.2015.10.026			NA	NA	NA	NA	NA	NA	NA	NA	NA	NA	NA	NA
CCL3L1	NA	ENSG00000276085	https://doi.org/10.1016/j.neurobiolaging.2015.10.026			NA	NA	NA	NA	NA	NA	NA	NA	NA	NA	NA	NA
CCL3L3	NA	ENSG00000277796	https://doi.org/10.1016/j.neurobiolaging.2015.10.026			NA	NA	NA	NA	NA	NA	NA	NA	NA	NA	NA	NA
CCL3L3	NA	ENSG00000277768	https://doi.org/10.1016/j.neurobiolaging.2015.10.026			NA	NA	NA	NA	NA	NA	NA	NA	NA	NA	NA	NA
CCL3L3	NA	ENSG00000277336	https://doi.org/10.1016/j.neurobiolaging.2015.10.026			NA	NA	NA	NA	NA	NA	NA	NA	NA	NA	NA	NA
SLC5A11	NA	ENSG00000288216	https://doi.org/10.1016/j.neurobiolaging.2015.10.026			NA	NA	NA	NA	NA	NA	NA	NA	NA	NA	NA	NA
SLC5A11	NA	ENSG00000158865	https://doi.org/10.1016/j.neurobiolaging.2015.10.026			NA	NA	NA	NA	NA	NA	NA	NA	NA	NA	NA	NA
C2	NA	ENSG00000231543	https://doi.org/10.1016/j.neurobiolaging.2015.10.026			NA	NA	NA	NA	NA	NA	NA	NA	NA	NA	NA	NA
C2	NA	ENSG00000206372	https://doi.org/10.1016/j.neurobiolaging.2015.10.026			NA	NA	NA	NA	NA	NA	NA	NA	NA	NA	NA	NA
C2	NA	ENSG00000226560	https://doi.org/10.1016/j.neurobiolaging.2015.10.026			NA	NA	NA	NA	NA	NA	NA	NA	NA	NA	NA	NA
C2	NA	ENSG00000204364	https://doi.org/10.1016/j.neurobiolaging.2015.10.026			NA	NA	NA	NA	NA	NA	NA	NA	NA	NA	NA	NA
C2	NA	ENSG00000235696	https://doi.org/10.1016/j.neurobiolaging.2015.10.026			NA	NA	NA	NA	NA	NA	NA	NA	NA	NA	NA	NA
C2	NA	ENSG00000235017	https://doi.org/10.1016/j.neurobiolaging.2015.10.026			NA	NA	NA	NA	NA	NA	NA	NA	NA	NA	NA	NA
GUSBP2	NA	ENSG00000290474	https://doi.org/10.1016/j.neurobiolaging.2015.10.026			NA	NA	NA	NA	NA	NA	NA	NA	NA	NA	NA	NA
VSTM1	NA	ENSG00000276066	https://doi.org/10.1016/j.neurobiolaging.2015.10.026			NA	NA	NA	NA	NA	NA	NA	NA	NA	NA	NA	NA
VSTM1	NA	ENSG00000276159	https://doi.org/10.1016/j.neurobiolaging.2015.10.026			NA	NA	NA	NA	NA	NA	NA	NA	NA	NA	NA	NA
VSTM1	NA	ENSG00000275577	https://doi.org/10.1016/j.neurobiolaging.2015.10.026			NA	NA	NA	NA	NA	NA	NA	NA	NA	NA	NA	NA
VSTM1	NA	ENSG00000274953	https://doi.org/10.1016/j.neurobiolaging.2015.10.026			NA	NA	NA	NA	NA	NA	NA	NA	NA	NA	NA	NA
VSTM1	NA	ENSG00000277607	https://doi.org/10.1016/j.neurobiolaging.2015.10.026			NA	NA	NA	NA	NA	NA	NA	NA	NA	NA	NA	NA
VSTM1	NA	ENSG00000276363	https://doi.org/10.1016/j.neurobiolaging.2015.10.026			NA	NA	NA	NA	NA	NA	NA	NA	NA	NA	NA	NA
VSTM1	NA	ENSG00000275330	https://doi.org/10.1016/j.neurobiolaging.2015.10.026			NA	NA	NA	NA	NA	NA	NA	NA	NA	NA	NA	NA
VSTM1	NA	ENSG00000275962	https://doi.org/10.1016/j.neurobiolaging.2015.10.026			NA	NA	NA	NA	NA	NA	NA	NA	NA	NA	NA	NA
VSTM1	NA	ENSG00000274887	https://doi.org/10.1016/j.neurobiolaging.2015.10.026			NA	NA	NA	NA	NA	NA	NA	NA	NA	NA	NA	NA
LOC646168	NA	NA	https://doi.org/10.1016/j.neurobiolaging.2015.10.026			NA	NA	NA	NA	NA	NA	NA	NA	NA	NA	NA	NA
MIR4315-1	NA	ENSG00000284055	https://doi.org/10.1016/j.neurobiolaging.2015.10.026			NA	NA	NA	NA	NA	NA	NA	NA	NA	NA	NA	NA
MIR4315-2	NA	ENSG00000284172	https://doi.org/10.1016/j.neurobiolaging.2015.10.026			NA	NA	NA	NA	NA	NA	NA	NA	NA	NA	NA	NA
HBD	NA	ENSG00000223609	https://doi.org/10.1016/j.neurobiolaging.2015.10.026			NA	NA	NA	NA	NA	NA	NA	NA	NA	NA	NA	NA
MIR4767	NA	ENSG00000264268	https://doi.org/10.1016/j.neurobiolaging.2015.10.026			NA	NA	NA	NA	NA	NA	NA	NA	NA	NA	NA	NA
LOC339822	NA	NA	https://doi.org/10.1016/j.neurobiolaging.2015.10.026			NA	NA	NA	NA	NA	NA	NA	NA	NA	NA	NA	NA
XIST	NA	ENSG00000229807	https://doi.org/10.1016/j.neurobiolaging.2015.10.026			NA	NA	NA	NA	NA	NA	NA	NA	NA	NA	NA	NA
C12orf33	NA	ENSG00000214851	https://doi.org/10.1177/1535370220967325			NA	NA	NA	NA	NA	NA	NA	NA	NA	NA	NA	NA
MIAT	NA	ENSG00000225783	https://doi.org/10.1177/1535370220967325			NA	NA	NA	NA	NA	NA	NA	NA	NA	NA	NA	NA
LOC253039	NA	NA	https://doi.org/10.1177/1535370220967325			NA	NA	NA	NA	NA	NA	NA	NA	NA	NA	NA	NA
LINC00265	NA	ENSG00000188185	https://doi.org/10.3389/fgene.2021.640266			NA	NA	NA	NA	NA	NA	NA	NA	NA	NA	NA	NA
lnc-PDK31-1	NA	NA	https://doi.org/10.3389/fgene.2021.640266			NA	NA	NA	NA	NA	NA	NA	NA	NA	NA	NA	NA
