# Supplementary material for: Early-stage idiopathic Parkinson’s disease is associated with reduced circular RNA expression
Source: NPJ Parkinsons Dis. 2024 Jan 20;10:25. doi: 10.1038/s41531-024-00636-y (PMC10799891; doi:10.1038/s41531-024-00636-y)
Supplement: Supplementary file 7 — Supplmentary Data 5 [file 41531_2024_636_MOESM7_ESM.xlsx]

## Sheet: SData 5
Supplementary Data 5. Differential expression of PD GWAS risk loci
Table showing the results of differential expression analysis of linear RNAs (based on gene expression) that are near to PD risk loci (Nalls et al., 2019), comparing expression between early-stage idiopathic Parkinson's disease (PD) patients and controls in PPMI and ICICLE-PD cohorts. For each SNP, we give the rs ID (dbSNP), gene symbol, Ensembl gene ID along with whether it is significantly diff…
					PPMI						ICICLE-PD
rs ID	Gene symbol	Ensembl gene ID	Significant in PPMI	Replicated in ICICLE-PD	Normalised mean expression	Fold Change (log2)	Fold Change SE	Stat	P-value	FDR	Normalised mean expression	Fold Change (log2)	Fold Change SE	Stat	P-value	FDR
rs11950533	C5orf24	ENSG00000181904			1329.74	-0.0769833	0.0204896	-3.75718	0.000171836	0.0120285	1316.76	-0.0235592	0.033043	-0.712985	0.475855	NA
rs77351827	CRLS1	ENSG00000088766			741.278	-0.0952174	0.0282402	-3.3717	0.00074705	0.0261468	783.866	-0.031078	0.052115	-0.596335	0.550951	NA
rs6500328	NOD2	ENSG00000167207	Y		1259.48	0.186388	0.0584552	3.18857	0.0014298	0.0294315	2153.9	0.196434	0.102039	1.92509	0.0542184	0.0903641
rs4698412	BST1	ENSG00000109743	Y		1559.57	0.12924	0.0415141	3.11317	0.0018509	0.0294315	2340.26	0.179307	0.0801922	2.23596	0.0253542	0.0903641
rs11578699	VAMP4	ENSG00000117533	Y		843.524	-0.100393	0.0326439	-3.07539	0.00210225	0.0294315	1287.99	-0.0191472	0.0559098	-0.342465	0.732001	0.732001
rs10797576	SIPA1L2	ENSG00000116991	Y		1783.13	0.164585	0.0579567	2.83978	0.00451441	0.0404573	2761.15	0.175862	0.106349	1.65362	0.0982043	0.122755
rs6658353	FCGR2A	ENSG00000143226	Y		18887.2	0.117444	0.0414032	2.8366	0.00455968	0.0404573	37946.9	0.152653	0.0786406	1.94115	0.0522401	0.0903641
rs10221156	CHD9	ENSG00000177200			3291.96	-0.0667409	0.0238221	-2.80164	0.00508441	0.0404573	5530.35	0.0288124	0.0458391	0.628555	0.52964	NA
rs13117519	CAMK2D	ENSG00000145349			1548.76	-0.0988482	0.0353753	-2.79427	0.00520165	0.0404573	2240.63	0.00687467	0.0649281	0.105881	0.915677	NA
rs11683001	MAP4K4	ENSG00000071054			5572.19	0.084156	0.031881	2.63969	0.00829811	0.0580867	7214.56	0.0639217	0.0540217	1.18326	0.236707	NA
rs34025766	LCORL	ENSG00000178177			1523.95	-0.0751412	0.0296298	-2.536	0.0112126	0.0713526	2417.49	0.0622627	0.0585746	1.06296	0.287798	NA
rs6854006	FAM47E-STBD1	ENSG00000272414			86.0019	-0.0904085	0.0362795	-2.492	0.0127025	0.0740981	40.546	-0.0798825	0.202096	-0.39527	0.692644	NA
rs12497850	IP6K2	ENSG00000068745			811.306	0.041972	0.0190171	2.20707	0.0273094	0.147051	1298.63	0.00328592	0.0296018	0.111004	0.911613	NA
rs26431	PAM	ENSG00000145730			1307.16	0.130591	0.0609199	2.14366	0.0320603	0.147258	2074.79	0.136749	0.126933	1.07733	0.281331	NA
rs76904798	LRRK2	ENSG00000188906			40480.9	0.0979502	0.045705	2.14309	0.0321055	0.147258	66959.3	0.160293	0.0835482	1.91857	0.0550389	NA
rs34637584	LRRK2	ENSG00000188906			40480.9	0.0979502	0.045705	2.14309	0.0321055	0.147258	66959.3	0.160293	0.0835482	1.91857	0.0550389	NA
rs114138760	PMVK	ENSG00000163344			174.323	-0.0617619	0.0290763	-2.12413	0.033659	0.147258	360.816	-0.0264606	0.0508938	-0.519918	0.603121	NA
rs4771268	MBNL2	ENSG00000139793			1265.86	-0.0537983	0.0297449	-1.80865	0.0705047	0.290313	2040.52	-0.0503996	0.0556761	-0.905229	0.365344	NA
rs7938782	RNF141	ENSG00000110315			3858.22	0.0544615	0.0323574	1.68312	0.092351	0.359143	4791.5	0.060194	0.0620547	0.970016	0.332039	NA
rs75859381	RPS12	ENSG00000112306			20308.6	-0.0598925	0.0367686	-1.6289	0.103334	0.366688	24459.3	-0.0498267	0.0585167	-0.851495	0.394495	NA
rs2280104	BIN3	ENSG00000147439			1056.36	0.0449111	0.0276859	1.62217	0.104768	0.366688	1565.2	0.00618213	0.0410418	0.15063	0.880268	NA
rs2251086	VPS13C	ENSG00000129003			17979.5	-0.0439882	0.0276632	-1.59013	0.111805	0.372685	25429	-0.00966434	0.0490831	-0.196898	0.843908	NA
rs356182	SNCA	ENSG00000145335			38644.2	-0.135526	0.087989	-1.54027	0.123496	0.392941	39504.5	-0.139835	0.151448	-0.923319	0.355841	NA
rs5019538	SNCA	ENSG00000145335			38644.2	-0.135526	0.087989	-1.54027	0.123496	0.392941	39504.5	-0.139835	0.151448	-0.923319	0.355841	NA
rs979812	GALC	ENSG00000054983			1559.19	0.0292447	0.0212918	1.37352	0.16959	0.474203	2134.66	0.0110419	0.0349045	0.316346	0.75174	NA
rs2248244	DYRK1A	ENSG00000157540			10239	0.0241148	0.0177845	1.35594	0.175117	0.474203	13452.3	0.0159575	0.0343218	0.464937	0.641976	NA
rs35749011	KRTCAP2	ENSG00000163463			579.582	-0.0325438	0.0240577	-1.35274	0.176139	0.474203	1144.8	-0.0311887	0.061744	-0.505129	0.613468	NA
rs55961674	KPNA1	ENSG00000114030			2516.72	0.0312481	0.0232756	1.34252	0.179426	0.474203	3957.93	-0.00827948	0.0397754	-0.208156	0.835107	NA
rs12283611	DLG2	ENSG00000150672			41.8817	-0.0763452	0.0573223	-1.33186	0.182907	0.474203	30.1349	-0.188099	0.153269	-1.22725	0.21973	NA
rs6497339	SYT17	ENSG00000103528			239.717	-0.0590157	0.04639	-1.27216	0.203315	0.490994	183.713	-0.0853206	0.0891794	-0.95673	0.338704	NA
rs2269906	UBTF	ENSG00000108312			1661.22	-0.0264046	0.0207601	-1.27189	0.203412	0.490994	2908.96	0.00841317	0.0344445	0.244253	0.807035	NA
rs57891859	TMEM163	ENSG00000152128			23.8982	0.102611	0.0833641	1.23087	0.21837	0.50953	20.0783	0.299093	0.165903	1.80282	0.071417	NA
rs8087969	MEX3C	ENSG00000176624			2189.37	-0.0404176	0.0342721	-1.17932	0.238272	0.526699	3628.64	-0.0902849	0.0711267	-1.26935	0.204315	NA
rs34311866	TMEM175	ENSG00000127419			209.508	-0.0534351	0.0455726	-1.17253	0.240985	0.526699	407.536	0.0664178	0.0713973	0.930257	0.352238	NA
rs12600861	CHRNB1	ENSG00000170175			385.912	0.0236221	0.020467	1.15415	0.248437	0.526699	367.252	0.0753613	0.0446465	1.68795	0.09142	NA
rs873786	GAK	ENSG00000178950			1877.64	0.0444624	0.0391286	1.13631	0.255825	0.526699	3246.55	0.0704655	0.0580658	1.21355	0.224922	NA
rs3802920	IGSF9B	ENSG00000080854			473.032	-0.0739761	0.0691957	-1.06908	0.285031	0.555388	581.062	0.129677	0.158874	0.816226	0.414371	NA
rs9568188	CAB39L	ENSG00000102547			128.815	0.0452009	0.0423324	1.06776	0.285628	0.555388	213.654	-0.0662563	0.0790791	-0.837849	0.402116	NA
rs61169879	BRIP1	ENSG00000136492			1294.91	-0.0481417	0.047141	-1.02123	0.307147	0.581088	919.349	0.0336065	0.0831453	0.404191	0.686073	NA
rs3742785	RPS6KL1	ENSG00000198208			75.8525	0.0392441	0.0413713	0.948583	0.342833	0.620295	64.6865	-0.0956027	0.100329	-0.952895	0.340643	NA
rs666463	DNAH17	ENSG00000187775			30.5191	-0.1362	0.146765	-0.928015	0.3534	0.620295	38.4877	-0.0206743	0.289959	-0.0713008	0.943158	NA
rs199351	GPNMB	ENSG00000136235			77.8107	0.0422825	0.0463856	0.911543	0.362009	0.620295	48.5032	0.139454	0.0960587	1.45176	0.146569	NA
rs76763715	GBAP1	ENSG00000160766			39.1738	-0.0519439	0.0571399	-0.909065	0.363316	0.620295	69.9076	0.134533	0.12548	1.07215	0.283652	NA
rs4653767	ITPKB	ENSG00000143772			3219.21	-0.0211251	0.0243535	-0.867437	0.385703	0.642838	5322.42	-0.0831456	0.0400636	-2.07534	0.0379551	NA
rs73038319	SATB1	ENSG00000182568			3323.93	-0.0277504	0.0351782	-0.788854	0.430197	0.696227	4118.3	-0.112205	0.0748431	-1.49921	0.13382	NA
rs6825004	SCARB2	ENSG00000138760			1663.41	0.0205139	0.0264285	0.776204	0.437628	0.696227	2515.8	0.138217	0.0565132	2.44574	0.0144554	NA
rs2904880	CD19	ENSG00000177455			151.368	-0.0515556	0.0722912	-0.713165	0.475743	0.740045	242.003	0.01408	0.149475	0.0941962	0.924953	NA
rs1293298	CTSB	ENSG00000164733			5769.72	0.036714	0.0544768	0.673939	0.50035	0.761403	10877.8	0.0294855	0.098125	0.300489	0.763804	NA
rs896435	ITGA8	ENSG00000077943			20.8527	0.0735294	0.114886	0.640022	0.522158	0.777683	NA	NA	NA	NA	NA	NA
rs55818311	SPPL2B	ENSG00000005206			361.041	-0.023935	0.0406897	-0.588234	0.556375	0.786422	533.38	-0.163002	0.0720553	-2.26217	0.0236868	NA
rs11707416	MED12L	ENSG00000144893			110.132	-0.0470506	0.0807726	-0.582507	0.560225	0.786422	162.563	-0.463058	0.177482	-2.60903	0.0090798	NA
rs10847864	HIP1R	ENSG00000130787			799.37	-0.0232625	0.0414792	-0.560823	0.574918	0.786422	1664.63	-0.114292	0.090594	-1.26158	0.207099	NA
rs11150601	SETD1A	ENSG00000099381			90.7754	-0.039101	0.0709051	-0.551455	0.581322	0.786422	128.834	0.0780804	0.174229	0.448147	0.654047	NA
rs10748818	GBF1	ENSG00000107862			940.056	0.0186118	0.034009	0.547261	0.584199	0.786422	1660.35	0.0527048	0.0572041	0.921346	0.35687	NA
rs997368	FYN	ENSG00000010810			4850.48	0.014538	0.0300348	0.484039	0.628358	0.829907	7673.89	-0.0479143	0.0576305	-0.831405	0.405745	NA
rs823118	NUCKS1	ENSG00000069275			4156.26	-0.0125008	0.0277034	-0.451236	0.65182	0.844952	5706.05	-0.0595612	0.0593615	-1.00337	0.315685	NA
rs11610045	FBRSL1	ENSG00000112787			192.988	-0.0323817	0.0748563	-0.432585	0.665317	0.846767	269.49	0.0935179	0.103102	0.907044	0.364383	NA
rs1450522	SPTSSB	ENSG00000196542			51.7626	0.0331947	0.084909	0.390945	0.695838	0.869797	87.7375	0.0490818	0.193756	0.253318	0.800023	NA
rs4101061	FAM47E	ENSG00000189157			416.041	0.011312	0.030282	0.373553	0.708737	0.870378	291.36	0.0423898	0.0439899	0.963627	0.335233	NA
rs1867598	ELOVL7	ENSG00000164181			480.106	0.0174925	0.0631817	0.27686	0.781888	0.925504	722.133	-0.118208	0.146442	-0.807203	0.41955	NA
rs12951632	RETREG3	ENSG00000141699			2403.77	0.00455705	0.0167727	0.271694	0.785858	0.925504	4582.17	-0.0122431	0.0299761	-0.408428	0.68296	NA
rs117896735	INPP5F	ENSG00000198825			563.373	0.0133758	0.0510448	0.262041	0.79329	0.925504	790.615	0.00498732	0.0667417	0.0747257	0.940433	NA
rs62333164	CLCN3	ENSG00000109572			2457.76	-0.00431694	0.0212849	-0.202817	0.839278	0.954309	3672.54	-0.0517585	0.0467871	-1.10626	0.268615	NA
rs11557080	RAB29	ENSG00000117280			1907.34	-0.00371419	0.0195905	-0.189592	0.849629	0.954309	2742.91	-0.0870772	0.0543488	-1.60219	0.109113	NA
rs112485576	HLA-DRB5	ENSG00000198502			1126.83	-0.213841	1.2514	-0.170881	0.864317	0.954309	2963.81	-0.0502768	3.09983	-0.0162192	0.98706	NA
rs6476434	UBAP2	ENSG00000137073			987.197	-0.0082213	0.0512329	-0.160469	0.872511	0.954309	1902.06	-0.02003	0.0830718	-0.241117	0.809464	NA
rs11158026	GCH1	ENSG00000131979			1700.84	0.00398245	0.0386413	0.103062	0.917914	0.966243	2181.58	0.0589939	0.0676439	0.872125	0.38314	NA
rs1474055	STK39	ENSG00000198648			631.119	0.00277788	0.0365128	0.0760796	0.939356	0.966243	925.779	-0.0242469	0.0749661	-0.323438	0.746364	NA
rs10513789	MCCC1	ENSG00000078070			725.807	0.00168887	0.0246698	0.0684591	0.94542	0.966243	943.253	-0.0109754	0.0558074	-0.196665	0.84409	NA
rs12147950	MIPOL1	ENSG00000151338			5359.99	0.00235279	0.0457123	0.0514695	0.958951	0.966243	6023.76	0.136532	0.0702259	1.94418	0.0518737	NA
rs7134559	SCAF11	ENSG00000139218			9508.2	0.0011375	0.0265948	0.0427715	0.965884	0.966243	13734.7	0.0699266	0.0413355	1.69168	0.0907066	NA
rs72840788	BAG3	ENSG00000151929			63.0431	-0.00177785	0.0420091	-0.0423205	0.966243	0.966243	89.0508	0.0317158	0.10918	0.290491	0.77144	NA
rs76763715	GBAP1	ENSG00000291137			NA	NA	NA	NA	NA	NA	NA	NA	NA	NA	NA	NA
rs76116224	KCNS3	ENSG00000170745			NA	NA	NA	NA	NA	NA	NA	NA	NA	NA	NA	NA
rs2042477	KCNIP3	ENSG00000115041			NA	NA	NA	NA	NA	NA	NA	NA	NA	NA	NA	NA
rs6808178	LINC00693	NA			NA	NA	NA	NA	NA	NA	NA	NA	NA	NA	NA	NA
rs4140646	LOC100131289	NA			NA	NA	NA	NA	NA	NA	NA	NA	NA	NA	NA	NA
rs9261484	TRIM40	ENSG00000172524			NA	NA	NA	NA	NA	NA	NA	NA	NA	NA	NA	NA
rs9261484	TRIM40	ENSG00000236399			NA	NA	NA	NA	NA	NA	NA	NA	NA	NA	NA	NA
rs9261484	TRIM40	ENSG00000224496			NA	NA	NA	NA	NA	NA	NA	NA	NA	NA	NA	NA
rs9261484	TRIM40	ENSG00000228001			NA	NA	NA	NA	NA	NA	NA	NA	NA	NA	NA	NA
rs9261484	TRIM40	ENSG00000227458			NA	NA	NA	NA	NA	NA	NA	NA	NA	NA	NA	NA
rs9261484	TRIM40	ENSG00000237046			NA	NA	NA	NA	NA	NA	NA	NA	NA	NA	NA	NA
rs9261484	TRIM40	ENSG00000233931			NA	NA	NA	NA	NA	NA	NA	NA	NA	NA	NA	NA
rs9261484	TRIM40	ENSG00000204614			NA	NA	NA	NA	NA	NA	NA	NA	NA	NA	NA	NA
rs12528068	RIMS1	ENSG00000079841			NA	NA	NA	NA	NA	NA	NA	NA	NA	NA	NA	NA
rs76949143	GS1-124K5.11	NA			NA	NA	NA	NA	NA	NA	NA	NA	NA	NA	NA	NA
rs1293298	CTSB	ENSG00000285132			NA	NA	NA	NA	NA	NA	NA	NA	NA	NA	NA	NA
rs620513	FGF20	ENSG00000078579			NA	NA	NA	NA	NA	NA	NA	NA	NA	NA	NA	NA
rs2086641	FAM49B	ENSG00000153310			NA	NA	NA	NA	NA	NA	NA	NA	NA	NA	NA	NA
rs13294100	SH3GL2	ENSG00000107295			NA	NA	NA	NA	NA	NA	NA	NA	NA	NA	NA	NA
rs10756907	SH3GL2	ENSG00000107295			NA	NA	NA	NA	NA	NA	NA	NA	NA	NA	NA	NA
rs3104783	CASC16	ENSG00000249231			NA	NA	NA	NA	NA	NA	NA	NA	NA	NA	NA	NA
rs12600861	CHRNB1	ENSG00000283946			NA	NA	NA	NA	NA	NA	NA	NA	NA	NA	NA	NA
rs850738	FAM171A2	ENSG00000161682			NA	NA	NA	NA	NA	NA	NA	NA	NA	NA	NA	NA
rs62053943	CRHR1	ENSG00000278232			NA	NA	NA	NA	NA	NA	NA	NA	NA	NA	NA	NA
rs62053943	CRHR1	ENSG00000276191			NA	NA	NA	NA	NA	NA	NA	NA	NA	NA	NA	NA
rs62053943	CRHR1	ENSG00000120088			NA	NA	NA	NA	NA	NA	NA	NA	NA	NA	NA	NA
rs117615688	CRHR1	ENSG00000278232			NA	NA	NA	NA	NA	NA	NA	NA	NA	NA	NA	NA
rs117615688	CRHR1	ENSG00000276191			NA	NA	NA	NA	NA	NA	NA	NA	NA	NA	NA	NA
rs117615688	CRHR1	ENSG00000120088			NA	NA	NA	NA	NA	NA	NA	NA	NA	NA	NA	NA
rs11658976	WNT3	ENSG00000277626			NA	NA	NA	NA	NA	NA	NA	NA	NA	NA	NA	NA
rs11658976	WNT3	ENSG00000277641			NA	NA	NA	NA	NA	NA	NA	NA	NA	NA	NA	NA
rs11658976	WNT3	ENSG00000108379			NA	NA	NA	NA	NA	NA	NA	NA	NA	NA	NA	NA
rs1941685	ASXL3	ENSG00000141431			NA	NA	NA	NA	NA	NA	NA	NA	NA	NA	NA	NA
rs12456492	RIT2	ENSG00000152214			NA	NA	NA	NA	NA	NA	NA	NA	NA	NA	NA	NA
