# Supplementary material for: Early-stage idiopathic Parkinson’s disease is associated with reduced circular RNA expression
Source: NPJ Parkinsons Dis. 2024 Jan 20;10:25. doi: 10.1038/s41531-024-00636-y (PMC10799891; doi:10.1038/s41531-024-00636-y)
Supplement: Supplementary file 8 — Supplmentary Data 6 [file 41531_2024_636_MOESM8_ESM.xlsx]

## Sheet: SData 6
Supplementary Data 6. Differential expression of monogenic parkinsonism genes.
Table showing the results of differential expression analysis of the nearest genes to PD risk loci (Nalls et al., 2019), comparing expression between early-stage idiopathic Parkinson's disease (PD) patients and controls in PPMI and ICICLE-PD cohorts. For each SNP, we give the rs ID (dbSNP), gene symbol, Ensembl gene ID along with whether it is significantly differentially expressed in PPMI and re…
		PPMI						ICICLE-PD
Gene symbol	Ensembl gene ID	Normalised mean expression	Fold Change (log2)	Fold Change SE	Stat	P-value	FDR	Normalised mean expression	Fold Change (log2)	Fold Change SE	Stat	P-value	FDR
PTRHD1	ENSG00000184924	237.277	-0.126428	0.0363689	-3.47627	0.000508437	0.0152531	262.714	-0.140613	0.0824395	-1.70566	0.0880722	0.0880722
PANK2	ENSG00000125779	2727	0.0575326	0.0204152	2.81813	0.00483044	0.0724566	3063.83	0.071316	0.0362774	1.96585	0.049316	NA
DNAJC6	ENSG00000116675	546.601	-0.254784	0.0952965	-2.6736	0.00750429	0.0750429	1159.32	-0.205984	0.18849	-1.09281	0.274479	NA
ATP1A3	ENSG00000105409	226.725	0.0710056	0.0297306	2.3883	0.0169266	0.12441	130.179	0.0123562	0.082253	0.150222	0.880589	NA
SYNJ1	ENSG00000159082	1409.27	0.0603692	0.0261025	2.31278	0.020735	0.12441	1549.97	0.0782884	0.0441203	1.77443	0.0759918	NA
LRRK2	ENSG00000188906	40480.9	0.0979502	0.045705	2.14309	0.0321055	0.160527	66959.3	0.160293	0.0835482	1.91857	0.0550389	NA
VPS13A	ENSG00000197969	3584.2	-0.0664555	0.0328981	-2.02004	0.0433794	0.185912	5750.81	-0.128384	0.0750618	-1.71038	0.0871954	NA
PRKRA	ENSG00000180228	479.84	-0.0380908	0.0229396	-1.66048	0.0968176	0.363066	654.005	-0.107477	0.053052	-2.02588	0.0427774	NA
SNCA	ENSG00000145335	38644.2	-0.135526	0.087989	-1.54027	0.123496	0.369166	39504.5	-0.139835	0.151448	-0.923319	0.355841	NA
SLC30A10	ENSG00000196660	243.45	0.0467925	0.0312129	1.49914	0.133838	0.369166	119.325	-0.00345319	0.0924391	-0.0373564	0.970201	NA
SPG11	ENSG00000104133	7576.23	0.0333073	0.0223046	1.49329	0.135361	0.369166	11362.6	0.164791	0.0485922	3.3913	0.000695612	NA
DCTN1	ENSG00000204843	1315.91	0.0293423	0.0214299	1.36922	0.17093	0.427324	2034.24	0.06687	0.0464468	1.43971	0.149949	NA
FBXO7	ENSG00000100225	19595.9	-0.0727488	0.0668214	-1.08871	0.276284	0.604089	36817.7	-0.0304296	0.131952	-0.230612	0.817617	NA
VPS35	ENSG00000069329	3456.35	0.0262298	0.0248512	1.05548	0.291207	0.604089	6284.27	0.0716576	0.0435168	1.64667	0.0996269	NA
WDR4	ENSG00000160193	205.221	-0.0328689	0.0318479	-1.03206	0.302044	0.604089	296.523	-0.0512816	0.0620747	-0.826128	0.408732	NA
LYST	ENSG00000143669	36387.6	0.0323946	0.0338296	0.95758	0.338275	0.612851	51886.3	0.0574383	0.0617403	0.93032	0.352205	NA
C19orf12	ENSG00000131943	737.662	-0.023542	0.026086	-0.902477	0.366804	0.612851	928.102	-0.073398	0.0550436	-1.33345	0.182383	NA
PRKN	ENSG00000185345	382.647	0.0365672	0.0417543	0.875769	0.381156	0.612851	281.006	-0.0891033	0.0856284	-1.04058	0.29807	NA
GRN	ENSG00000030582	1490.81	0.0407224	0.0471872	0.862998	0.388139	0.612851	3989.71	0.304307	0.102574	2.9667	0.00301014	NA
SPR	ENSG00000116096	28.8199	0.0484057	0.0594688	0.813968	0.415664	0.623495	40.883	0.0539375	0.113961	0.473299	0.636	NA
ATP13A2	ENSG00000159363	173.82	-0.0355813	0.0474124	-0.750464	0.452976	0.647108	348.255	0.066667	0.0638117	1.04475	0.296141	NA
RAB39B	ENSG00000155961	353.36	-0.0193242	0.0305083	-0.633406	0.526468	0.701454	633.773	-0.065658	0.0608897	-1.07831	0.280895	NA
PARK7	ENSG00000116288	2233.61	0.0124591	0.0202202	0.616171	0.537782	0.701454	2495.22	-0.0538173	0.0349559	-1.53958	0.123663	NA
OPA3	ENSG00000125741	506.26	-0.00954219	0.0207886	-0.459011	0.646226	0.807783	536.182	-0.00385694	0.0475732	-0.0810738	0.935383	NA
PINK1	ENSG00000158828	3947.12	0.0186974	0.0526387	0.355203	0.722438	0.866925	7832.73	-0.0694881	0.0939951	-0.739273	0.459741	NA
CSF1R	ENSG00000182578	994.186	-0.0156143	0.0544207	-0.286918	0.774175	0.893279	2850.09	0.0557971	0.088298	0.631918	0.52744	NA
GCH1	ENSG00000131979	1700.84	0.00398245	0.0386413	0.103062	0.917914	0.997831	2181.58	0.0589939	0.0676439	0.872125	0.38314	NA
PLA2G6	ENSG00000184381	368.228	0.00206938	0.0365437	0.0566276	0.954842	0.997831	553.924	-0.0893343	0.0557967	-1.60107	0.109362	NA
FTL	ENSG00000087086	45527.1	-0.000282446	0.0426874	-0.00661661	0.994721	0.997831	96115.5	-0.0498698	0.0720416	-0.692235	0.488789	NA
SLC39A14	ENSG00000104635	105.604	-0.00011613	0.0427136	-0.00271881	0.997831	0.997831	242.392	-0.0514536	0.0725275	-0.709437	0.478054	NA
