# Supplementary material for: Early-stage idiopathic Parkinson’s disease is associated with reduced circular RNA expression
Source: NPJ Parkinsons Dis. 2024 Jan 20;10:25. doi: 10.1038/s41531-024-00636-y (PMC10799891; doi:10.1038/s41531-024-00636-y)
Supplement: Supplementary file 9 — Supplmentary Data 7 [file 41531_2024_636_MOESM9_ESM.xlsx]

## Sheet: SData 7
Supplementary Data 7. GO overrepresentation of abundant circRNAs
Table showing the results of overrepresentation analysis of Gene Ontology terms (GO), based on the genes that host abundant circular RNAs (based on BSJ expression). Ontologies include Biological Processes (BP), Molecular Functions (MF) and Cellular Components (CC). For each term, the corresponding ontology, unique GO ID, the name of the term, whether it is significant in PPMI and replicated in IC…
					PPMI				ICICLE-PD
Ontology	GO ID	Term	Significant in PPMI	Replicated in ICICLE-PD	Gene ratio	Background ratio	P-value	FDR	Gene ratio	Background ratio	P-value	FDR
BP	GO:0006325	chromatin organization			29/273	282/4784	0.00122361	0.819584	27/296	251/3982	0.030174	0.671816
BP	GO:2000058	regulation of ubiquitin-dependent protein catabolic process			11/273	70/4784	0.00181241	0.819584	10/296	65/3982	0.0203154	0.621543
BP	GO:1903201	regulation of oxidative stress-induced cell death			5/273	17/4784	0.00204497	0.819584	4/296	15/3982	0.0211999	0.621543
BP	GO:0006898	receptor-mediated endocytosis			13/273	94/4784	0.00237926	0.819584	11/296	81/3982	0.0356401	0.70732
BP	GO:2000369	regulation of clathrin-dependent endocytosis			4/273	11/4784	0.00248715	0.819584	NA	NA	NA	NA
BP	GO:0009880	embryonic pattern specification			5/273	18/4784	0.00270125	0.819584	5/296	18/3982	0.00839073	0.621543
BP	GO:0006479	protein methylation			13/273	97/4784	0.00315785	0.819584	13/296	88/3982	0.0121838	0.621543
BP	GO:0008213	protein alkylation			13/273	97/4784	0.00315785	0.819584	13/296	88/3982	0.0121838	0.621543
BP	GO:0071168	protein localization to chromatin			5/273	19/4784	0.00349759	0.819584	5/296	15/3982	0.00353828	0.621543
BP	GO:1903050	regulation of proteolysis involved in protein catabolic process			12/273	88/4784	0.00390068	0.819584	11/296	81/3982	0.0356401	0.70732
BP	GO:2000060	positive regulation of ubiquitin-dependent protein catabolic process			8/273	46/4784	0.00397112	0.819584	7/296	41/3982	0.029355	0.669998
BP	GO:0043401	steroid hormone mediated signaling pathway			9/273	56/4784	0.00398648	0.819584	6/296	45/3982	0.113406	0.850777
BP	GO:0043414	macromolecule methylation			17/273	151/4784	0.0051369	0.819584	16/296	132/3982	0.0338758	0.682809
BP	GO:1900407	regulation of cellular response to oxidative stress			5/273	21/4784	0.00557258	0.819584	4/296	20/3982	0.0561948	0.783689
BP	GO:0009798	axis specification			5/273	23/4784	0.00839186	0.819584	5/296	20/3982	0.0134306	0.621543
BP	GO:0035282	segmentation			5/273	23/4784	0.00839186	0.819584	5/296	16/3982	0.00483831	0.621543
BP	GO:0090311	regulation of protein deacetylation			5/273	23/4784	0.00839186	0.819584	5/296	19/3982	0.0107093	0.621543
BP	GO:0030518	intracellular steroid hormone receptor signaling pathway			8/273	52/4784	0.00851864	0.819584	5/296	42/3982	0.198622	0.883427
BP	GO:0018027	peptidyl-lysine dimethylation			4/273	15/4784	0.00858222	0.819584	4/296	11/3982	0.00649398	0.621543
BP	GO:0001841	neural tube formation			7/273	42/4784	0.00879302	0.819584	6/296	36/3982	0.0470078	0.749489
BP	GO:0016570	histone modification			22/273	227/4784	0.00948307	0.819584	23/296	196/3982	0.0176962	0.621543
BP	GO:0006476	protein deacetylation			8/273	53/4784	0.00955146	0.819584	7/296	45/3982	0.0460518	0.747256
BP	GO:0009791	post-embryonic development			6/273	33/4784	0.00981185	0.819584	4/296	31/3982	0.19522	0.88221
BP	GO:0001838	embryonic epithelial tube formation			7/273	43/4784	0.010005	0.819584	6/296	37/3982	0.0527533	0.775696
BP	GO:0010821	regulation of mitochondrion organization			7/273	43/4784	0.010005	0.819584	9/296	41/3982	0.0025704	0.621543
BP	GO:0030324	lung development			7/273	43/4784	0.010005	0.819584	7/296	39/3982	0.0227936	0.630887
BP	GO:0032259	methylation			17/273	162/4784	0.0102822	0.819584	16/296	139/3982	0.0508705	0.775696
BP	GO:1903052	positive regulation of proteolysis involved in protein catabolic process			8/273	54/4784	0.0106748	0.819584	7/296	49/3982	0.0678608	0.796399
BP	GO:0072583	clathrin-dependent endocytosis			6/273	34/4784	0.0113594	0.819584	6/296	26/3982	0.0103548	0.621543
BP	GO:1902532	negative regulation of intracellular signal transduction			17/273	164/4784	0.0115537	0.819584	14/296	129/3982	0.0954747	0.848532
BP	GO:0036473	cell death in response to oxidative stress			5/273	25/4784	0.0120705	0.819584	4/296	22/3982	0.0755877	0.816628
BP	GO:0030323	respiratory tube development			7/273	45/4784	0.0127874	0.819584	7/296	41/3982	0.029355	0.669998
BP	GO:0072175	epithelial tube formation			7/273	45/4784	0.0127874	0.819584	6/296	39/3982	0.0654744	0.791895
BP	GO:0009755	hormone-mediated signaling pathway			9/273	67/4784	0.0130182	0.819584	6/296	53/3982	0.197832	0.883427
BP	GO:0035601	protein deacylation			8/273	56/4784	0.0132109	0.819584	7/296	48/3982	0.0619149	0.791895
BP	GO:0098732	macromolecule deacylation			8/273	56/4784	0.0132109	0.819584	7/296	48/3982	0.0619149	0.791895
BP	GO:1904888	cranial skeletal system development			4/273	17/4784	0.013675	0.819584	4/296	15/3982	0.0211999	0.621543
BP	GO:0031331	positive regulation of cellular catabolic process			18/273	181/4784	0.0142275	0.819584	16/296	156/3982	0.114822	0.851401
BP	GO:0016331	morphogenesis of embryonic epithelium			7/273	46/4784	0.0143698	0.819584	6/296	40/3982	0.0724524	0.806146
BP	GO:0051093	negative regulation of developmental process			21/273	222/4784	0.0144389	0.819584	22/296	192/3982	0.0257676	0.630887
BP	GO:0032886	regulation of microtubule-based process			11/273	92/4784	0.0148174	0.819584	12/296	73/3982	0.00682384	0.621543
BP	GO:0001843	neural tube closure			6/273	36/4784	0.0149571	0.819584	5/296	31/3982	0.0757106	0.816628
BP	GO:0060606	tube closure			6/273	36/4784	0.0149571	0.819584	5/296	31/3982	0.0757106	0.816628
BP	GO:0040029	epigenetic regulation of gene expression			10/273	81/4784	0.0160164	0.819584	8/296	69/3982	0.137266	0.852998
BP	GO:0009952	anterior/posterior pattern specification			7/273	47/4784	0.0160874	0.819584	8/296	39/3982	0.0068246	0.621543
BP	GO:0010452	histone H3-K36 methylation			3/273	10/4784	0.0163439	0.819584	3/296	11/3982	0.0428835	0.727891
BP	GO:1901984	negative regulation of protein acetylation			3/273	10/4784	0.0163439	0.819584	NA	NA	NA	NA
BP	GO:0048488	synaptic vesicle endocytosis			5/273	27/4784	0.0167128	0.819584	5/296	22/3982	0.0201896	0.621543
BP	GO:0140238	presynaptic endocytosis			5/273	27/4784	0.0167128	0.819584	5/296	22/3982	0.0201896	0.621543
BP	GO:1902882	regulation of response to oxidative stress			5/273	27/4784	0.0167128	0.819584	4/296	25/3982	0.110078	0.850777
BP	GO:0001756	somitogenesis			4/273	18/4784	0.0168104	0.819584	4/296	12/3982	0.00917897	0.621543
BP	GO:0098751	bone cell development			4/273	18/4784	0.0168104	0.819584	4/296	15/3982	0.0211999	0.621543
BP	GO:1901532	regulation of hematopoietic progenitor cell differentiation			4/273	18/4784	0.0168104	0.819584	4/296	15/3982	0.0211999	0.621543
BP	GO:0014020	primary neural tube formation			6/273	37/4784	0.0170235	0.819584	5/296	31/3982	0.0757106	0.816628
BP	GO:0021700	developmental maturation			9/273	70/4784	0.0170681	0.819584	8/296	59/3982	0.0682186	0.796399
BP	GO:0080135	regulation of cellular response to stress			25/273	282/4784	0.0171818	0.819584	32/296	236/3982	0.000501123	0.621543
BP	GO:0016571	histone methylation			10/273	82/4784	0.0173538	0.819584	9/296	72/3982	0.0834971	0.848532
BP	GO:0006897	endocytosis			19/273	201/4784	0.0196405	0.828416	19/296	158/3982	0.0236224	0.630887
BP	GO:0060541	respiratory system development			7/273	49/4784	0.0199504	0.828416	7/296	44/3982	0.0414113	0.727891
BP	GO:0022008	neurogenesis			37/273	463/4784	0.020164	0.828416	39/296	389/3982	0.0290824	0.669998
BP	GO:0048699	generation of neurons			33/273	404/4784	0.0208037	0.828416	35/296	337/3982	0.0237452	0.630887
BP	GO:0021915	neural tube development			8/273	61/4784	0.0214427	0.828416	7/296	51/3982	0.080748	0.829999
BP	GO:0009948	anterior/posterior axis specification			3/273	11/4784	0.0215402	0.828416	NA	NA	NA	NA
BP	GO:0060339	negative regulation of type I interferon-mediated signaling pathway			3/273	11/4784	0.0215402	0.828416	NA	NA	NA	NA
BP	GO:0072673	lamellipodium morphogenesis			3/273	11/4784	0.0215402	0.828416	3/296	10/3982	0.0329591	0.671816
BP	GO:1902036	regulation of hematopoietic stem cell differentiation			3/273	11/4784	0.0215402	0.828416	NA	NA	NA	NA
BP	GO:1903202	negative regulation of oxidative stress-induced cell death			3/273	11/4784	0.0215402	0.828416	2/296	10/3982	0.16704	0.852998
BP	GO:0003002	regionalization			9/273	73/4784	0.0219707	0.828416	10/296	62/3982	0.014857	0.621543
BP	GO:0035295	tube development			24/273	274/4784	0.0221045	0.828416	26/296	233/3982	0.021928	0.630887
BP	GO:0070828	heterochromatin organization			7/273	50/4784	0.0221063	0.828416	5/296	42/3982	0.198622	0.883427
BP	GO:0035196	miRNA processing			5/273	29/4784	0.0224094	0.828416	4/296	27/3982	0.136321	0.852998
BP	GO:0061136	regulation of proteasomal protein catabolic process			9/273	74/4784	0.0238094	0.828416	7/296	69/3982	0.250433	0.902608
BP	GO:0071383	cellular response to steroid hormone stimulus			9/273	74/4784	0.0238094	0.828416	6/296	59/3982	0.272621	0.903232
BP	GO:0030219	megakaryocyte differentiation			4/273	20/4784	0.0243382	0.828416	4/296	16/3982	0.0266538	0.630887
BP	GO:0060218	hematopoietic stem cell differentiation			4/273	20/4784	0.0243382	0.828416	4/296	17/3982	0.032872	0.671816
BP	GO:0061008	hepaticobiliary system development			6/273	40/4784	0.0243815	0.828416	5/296	37/3982	0.136193	0.852998
BP	GO:0031109	microtubule polymerization or depolymerization			7/273	51/4784	0.0244186	0.828416	8/296	45/3982	0.0162202	0.621543
BP	GO:0030182	neuron differentiation			31/273	380/4784	0.0251558	0.828416	33/296	316/3982	0.0258604	0.630887
BP	GO:0048562	embryonic organ morphogenesis			8/273	63/4784	0.0255787	0.828416	11/296	51/3982	0.00102567	0.621543
BP	GO:0043009	chordate embryonic development			20/273	221/4784	0.0258609	0.828416	19/296	185/3982	0.0905088	0.848532
BP	GO:0034502	protein localization to chromosome			7/273	52/4784	0.026892	0.828416	6/296	45/3982	0.113406	0.850777
BP	GO:0035148	tube formation			7/273	52/4784	0.026892	0.828416	6/296	44/3982	0.104426	0.850777
BP	GO:0045814	negative regulation of gene expression, epigenetic			7/273	52/4784	0.026892	0.828416	5/296	43/3982	0.212146	0.88544
BP	GO:0048598	embryonic morphogenesis			15/273	153/4784	0.0270542	0.828416	17/296	127/3982	0.0118952	0.621543
BP	GO:0006517	protein deglycosylation			3/273	12/4784	0.0275319	0.828416	2/296	10/3982	0.16704	0.852998
BP	GO:0021872	forebrain generation of neurons			3/273	12/4784	0.0275319	0.828416	NA	NA	NA	NA
BP	GO:0032211	negative regulation of telomere maintenance via telomerase			3/273	12/4784	0.0275319	0.828416	NA	NA	NA	NA
BP	GO:0035855	megakaryocyte development			3/273	12/4784	0.0275319	0.828416	3/296	10/3982	0.0329591	0.671816
BP	GO:0048701	embryonic cranial skeleton morphogenesis			3/273	12/4784	0.0275319	0.828416	3/296	10/3982	0.0329591	0.671816
BP	GO:0000902	cell morphogenesis			27/273	324/4784	0.0280468	0.828416	26/296	261/3982	0.0723934	0.806146
BP	GO:0048666	neuron development			27/273	324/4784	0.0280468	0.828416	30/296	269/3982	0.0144225	0.621543
BP	GO:0030520	intracellular estrogen receptor signaling pathway			4/273	21/4784	0.0287537	0.828416	1/296	18/3982	0.751784	0.962433
BP	GO:0051148	negative regulation of muscle cell differentiation			4/273	21/4784	0.0287537	0.828416	3/296	17/3982	0.127527	0.852998
BP	GO:0031329	regulation of cellular catabolic process			27/273	325/4784	0.0290363	0.828416	28/296	280/3982	0.061339	0.791895
BP	GO:0070918	small regulatory ncRNA processing			5/273	31/4784	0.0292346	0.828416	4/296	29/3982	0.164813	0.852998
BP	GO:0001501	skeletal system development			13/273	128/4784	0.0296653	0.831865	14/296	109/3982	0.0296046	0.669998
BP	GO:0048469	cell maturation			6/273	42/4784	0.0303174	0.841387	5/296	37/3982	0.136193	0.852998
BP	GO:0006605	protein targeting			12/273	116/4784	0.0317092	0.853671	11/296	106/3982	0.16144	0.852998
BP	GO:0009792	embryo development ending in birth or egg hatching			20/273	226/4784	0.031895	0.853671	19/296	189/3982	0.106095	0.850777
BP	GO:0031110	regulation of microtubule polymerization or depolymerization			5/273	32/4784	0.033089	0.853671	6/296	26/3982	0.0103548	0.621543
BP	GO:0033143	regulation of intracellular steroid hormone receptor signaling pathway			5/273	32/4784	0.033089	0.853671	3/296	29/3982	0.366993	0.94401
BP	GO:0006338	chromatin remodeling			15/273	157/4784	0.0331146	0.853671	15/296	136/3982	0.0775523	0.829999
BP	GO:0009894	regulation of catabolic process			31/273	389/4784	0.033474	0.853671	31/296	337/3982	0.120087	0.852998
BP	GO:0060998	regulation of dendritic spine development			4/273	22/4784	0.0336141	0.853671	4/296	20/3982	0.0561948	0.783689
BP	GO:0071539	protein localization to centrosome			4/273	22/4784	0.0336141	0.853671	4/296	19/3982	0.0476419	0.749489
BP	GO:1901216	positive regulation of neuron death			4/273	22/4784	0.0336141	0.853671	5/296	17/3982	0.00644449	0.621543
BP	GO:0045620	negative regulation of lymphocyte differentiation			3/273	13/4784	0.0343152	0.856609	3/296	11/3982	0.0428835	0.727891
BP	GO:0009968	negative regulation of signal transduction			30/273	375/4784	0.0345798	0.856609	28/296	298/3982	0.111894	0.850777
BP	GO:0002244	hematopoietic progenitor cell differentiation			7/273	55/4784	0.0353208	0.856609	8/296	49/3982	0.0262395	0.630887
BP	GO:0008360	regulation of cell shape			7/273	55/4784	0.0353208	0.856609	6/296	44/3982	0.104426	0.850777
BP	GO:0071695	anatomical structure maturation			7/273	55/4784	0.0353208	0.856609	6/296	48/3982	0.142574	0.852998
BP	GO:0007389	pattern specification process			11/273	105/4784	0.0358288	0.861171	12/296	90/3982	0.0328253	0.671816
BP	GO:0021953	central nervous system neuron differentiation			6/273	44/4784	0.0371288	0.884519	7/296	36/3982	0.0149682	0.621543
BP	GO:0032434	regulation of proteasomal ubiquitin-dependent protein catabolic process			7/273	56/4784	0.0384793	0.887996	5/296	53/3982	0.358642	0.94401
BP	GO:0055072	iron ion homeostasis			4/273	23/4784	0.0389241	0.887996	2/296	21/3982	0.469919	0.953023
BP	GO:0061053	somite development			4/273	23/4784	0.0389241	0.887996	4/296	16/3982	0.0266538	0.630887
BP	GO:1905508	protein localization to microtubule organizing center			4/273	23/4784	0.0389241	0.887996	4/296	19/3982	0.0476419	0.749489
BP	GO:1905897	regulation of response to endoplasmic reticulum stress			4/273	23/4784	0.0389241	0.887996	4/296	20/3982	0.0561948	0.783689
BP	GO:0036465	synaptic vesicle recycling			5/273	34/4784	0.0417088	0.924065	5/296	28/3982	0.0524073	0.775696
BP	GO:0018193	peptidyl-amino acid modification			36/273	473/4784	0.0417289	0.924065	42/296	395/3982	0.00922358	0.621543
BP	GO:0006801	superoxide metabolic process			3/273	14/4784	0.0418781	0.924065	3/296	13/3982	0.0666051	0.791895
BP	GO:0043627	response to estrogen			3/273	14/4784	0.0418781	0.924065	2/296	13/3982	0.25112	0.902608
BP	GO:0048863	stem cell differentiation			8/273	70/4784	0.0443757	0.951004	9/296	56/3982	0.0208261	0.621543
BP	GO:0030865	cortical cytoskeleton organization			4/273	24/4784	0.0446855	0.951004	3/296	23/3982	0.241871	0.902608
BP	GO:0034340	response to type I interferon			4/273	24/4784	0.0446855	0.951004	3/296	19/3982	0.163324	0.852998
BP	GO:0045596	negative regulation of cell differentiation			15/273	164/4784	0.0460192	0.951004	15/296	141/3982	0.0985365	0.848532
BP	GO:0061515	myeloid cell development			5/273	35/4784	0.0464817	0.951004	4/296	31/3982	0.19522	0.88221
BP	GO:0070936	protein K48-linked ubiquitination			5/273	35/4784	0.0464817	0.951004	3/296	32/3982	0.428845	0.953023
BP	GO:0030097	hemopoiesis			25/273	310/4784	0.0473505	0.951004	25/296	264/3982	0.120093	0.852998
BP	GO:0030099	myeloid cell differentiation			13/273	137/4784	0.047586	0.951004	11/296	115/3982	0.233042	0.902608
BP	GO:0016358	dendrite development			9/273	84/4784	0.0485404	0.951004	9/296	74/3982	0.0954572	0.848532
BP	GO:1901800	positive regulation of proteasomal protein catabolic process			6/273	47/4784	0.0490582	0.951004	5/296	44/3982	0.225957	0.892754
BP	GO:0033146	regulation of intracellular estrogen receptor signaling pathway			3/273	15/4784	0.0502021	0.951004	1/296	13/3982	0.634221	0.953023
BP	GO:1904357	negative regulation of telomere maintenance via telomere lengthening			3/273	15/4784	0.0502021	0.951004	NA	NA	NA	NA
BP	GO:0031057	negative regulation of histone modification			4/273	25/4784	0.0508978	0.951004	5/296	19/3982	0.0107093	0.621543
BP	GO:0045833	negative regulation of lipid metabolic process			4/273	25/4784	0.0508978	0.951004	3/296	21/3982	0.201682	0.883427
BP	GO:0090100	positive regulation of transmembrane receptor protein serine/threonine kinase signaling pathway			4/273	25/4784	0.0508978	0.951004	5/296	19/3982	0.0107093	0.621543
BP	GO:0007623	circadian rhythm			8/273	72/4784	0.0510749	0.951004	9/296	62/3982	0.0378095	0.722582
BP	GO:0030522	intracellular receptor signaling pathway			10/273	98/4784	0.0514006	0.951004	9/296	77/3982	0.11517	0.851401
BP	GO:0009790	embryo development			27/273	344/4784	0.0533829	0.951004	31/296	288/3982	0.0207518	0.621543
BP	GO:0048585	negative regulation of response to stimulus			35/273	467/4784	0.0534935	0.951004	35/296	384/3982	0.113259	0.850777
BP	GO:0031507	heterochromatin formation			6/273	48/4784	0.0535028	0.951004	4/296	40/3982	0.346337	0.935565
BP	GO:0036503	ERAD pathway			6/273	48/4784	0.0535028	0.951004	5/296	36/3982	0.124917	0.852998
BP	GO:0048705	skeletal system morphogenesis			6/273	48/4784	0.0535028	0.951004	7/296	42/3982	0.03307	0.671816
BP	GO:0006997	nucleus organization			8/273	73/4784	0.0546569	0.951004	8/296	61/3982	0.0798391	0.829999
BP	GO:0035239	tube morphogenesis			18/273	211/4784	0.0547588	0.951004	21/296	176/3982	0.0193295	0.621543
BP	GO:0048732	gland development			11/273	113/4784	0.0561639	0.951004	11/296	95/3982	0.0920887	0.848532
BP	GO:0034644	cellular response to UV			5/273	37/4784	0.0569636	0.951004	4/296	30/3982	0.179799	0.88221
BP	GO:0046785	microtubule polymerization			5/273	37/4784	0.0569636	0.951004	6/296	34/3982	0.0367278	0.717862
BP	GO:0008593	regulation of Notch signaling pathway			4/273	26/4784	0.0575583	0.951004	4/296	21/3982	0.0655154	0.791895
BP	GO:0007411	axon guidance			6/273	49/4784	0.0581846	0.951004	6/296	37/3982	0.0527533	0.775696
BP	GO:0035264	multicellular organism growth			6/273	49/4784	0.0581846	0.951004	6/296	42/3982	0.0876356	0.848532
BP	GO:0097485	neuron projection guidance			6/273	49/4784	0.0581846	0.951004	6/296	37/3982	0.0527533	0.775696
BP	GO:0008631	intrinsic apoptotic signaling pathway in response to oxidative stress			3/273	16/4784	0.0592629	0.951004	3/296	13/3982	0.0666051	0.791895
BP	GO:0031111	negative regulation of microtubule polymerization or depolymerization			3/273	16/4784	0.0592629	0.951004	3/296	14/3982	0.0802729	0.829999
BP	GO:0033144	negative regulation of intracellular steroid hormone receptor signaling pathway			3/273	16/4784	0.0592629	0.951004	2/296	15/3982	0.307987	0.918619
BP	GO:0035459	vesicle cargo loading			3/273	16/4784	0.0592629	0.951004	3/296	14/3982	0.0802729	0.829999
BP	GO:0018105	peptidyl-serine phosphorylation			12/273	128/4784	0.0599945	0.951004	15/296	110/3982	0.015029	0.621543
BP	GO:0009888	tissue development			34/273	456/4784	0.0600602	0.951004	35/296	366/3982	0.0671237	0.794399
BP	GO:0072359	circulatory system development			22/273	273/4784	0.0609336	0.951004	26/296	226/3982	0.0153127	0.621543
BP	GO:0010629	negative regulation of gene expression			27/273	349/4784	0.061737	0.951004	27/296	289/3982	0.122968	0.852998
BP	GO:0001889	liver development			5/273	38/4784	0.0626734	0.951004	4/296	35/3982	0.260362	0.902608
BP	GO:0006612	protein targeting to membrane			5/273	38/4784	0.0626734	0.951004	4/296	35/3982	0.260362	0.902608
BP	GO:0032436	positive regulation of proteasomal ubiquitin-dependent protein catabolic process			5/273	38/4784	0.0626734	0.951004	4/296	35/3982	0.260362	0.902608
BP	GO:0006304	DNA modification			6/273	50/4784	0.0631043	0.951004	5/296	44/3982	0.225957	0.892754
BP	GO:0048534	hematopoietic or lymphoid organ development			25/273	320/4784	0.064399	0.951004	26/296	275/3982	0.116114	0.852998
BP	GO:0046605	regulation of centrosome cycle			4/273	27/4784	0.0646619	0.951004	4/296	24/3982	0.0978974	0.848532
BP	GO:0048709	oligodendrocyte differentiation			4/273	27/4784	0.0646619	0.951004	3/296	22/3982	0.221591	0.88544
BP	GO:1902106	negative regulation of leukocyte differentiation			4/273	27/4784	0.0646619	0.951004	4/296	24/3982	0.0978974	0.848532
BP	GO:0007507	heart development			14/273	158/4784	0.0654748	0.951004	15/296	132/3982	0.0630517	0.791895
BP	GO:0099504	synaptic vesicle cycle			7/273	63/4784	0.0657607	0.951004	7/296	54/3982	0.102549	0.850777
BP	GO:0009896	positive regulation of catabolic process			18/273	216/4784	0.0658128	0.951004	16/296	189/3982	0.329146	0.930552
BP	GO:0018209	peptidyl-serine modification			12/273	130/4784	0.0659608	0.951004	15/296	111/3982	0.0162453	0.621543
BP	GO:0000904	cell morphogenesis involved in differentiation			19/273	231/4784	0.0664351	0.951004	18/296	188/3982	0.157258	0.852998
BP	GO:0010648	negative regulation of cell communication			30/273	398/4784	0.0667706	0.951004	28/296	312/3982	0.165773	0.852998
BP	GO:0001944	vasculature development			15/273	173/4784	0.0673639	0.951004	20/296	142/3982	0.0036951	0.621543
BP	GO:0048813	dendrite morphogenesis			6/273	51/4784	0.0682624	0.951004	6/296	47/3982	0.132492	0.852998
BP	GO:0048259	regulation of receptor-mediated endocytosis			5/273	39/4784	0.0686947	0.951004	5/296	27/3982	0.045718	0.747256
BP	GO:0071456	cellular response to hypoxia			5/273	39/4784	0.0686947	0.951004	8/296	31/3982	0.00147374	0.621543
BP	GO:0006879	cellular iron ion homeostasis			3/273	17/4784	0.0690317	0.951004	1/296	15/3982	0.686751	0.953023
BP	GO:0033173	calcineurin-NFAT signaling cascade			3/273	17/4784	0.0690317	0.951004	2/296	16/3982	0.336153	0.930552
BP	GO:0060338	regulation of type I interferon-mediated signaling pathway			3/273	17/4784	0.0690317	0.951004	2/296	13/3982	0.25112	0.902608
BP	GO:0097720	calcineurin-mediated signaling			3/273	17/4784	0.0690317	0.951004	2/296	16/3982	0.336153	0.930552
BP	GO:2000279	negative regulation of DNA biosynthetic process			3/273	17/4784	0.0690317	0.951004	4/296	12/3982	0.00917897	0.621543
BP	GO:0051225	spindle assembly			7/273	64/4784	0.0704173	0.951004	7/296	53/3982	0.0949562	0.848532
BP	GO:0050890	cognition			8/273	77/4784	0.0705668	0.951004	10/296	64/3982	0.0183549	0.621543
BP	GO:0001701	in utero embryonic development			13/273	146/4784	0.0719219	0.951004	13/296	119/3982	0.101544	0.850777
BP	GO:0023057	negative regulation of signaling			30/273	401/4784	0.072171	0.951004	28/296	315/3982	0.178959	0.88221
BP	GO:0043687	post-translational protein modification			4/273	28/4784	0.0722015	0.951004	4/296	25/3982	0.110078	0.850777
BP	GO:0050905	neuromuscular process			4/273	28/4784	0.0722015	0.951004	4/296	24/3982	0.0978974	0.848532
BP	GO:1903707	negative regulation of hemopoiesis			4/273	28/4784	0.0722015	0.951004	4/296	25/3982	0.110078	0.850777
BP	GO:0031056	regulation of histone modification			8/273	78/4784	0.0749441	0.951004	11/296	65/3982	0.00757223	0.621543
BP	GO:0022603	regulation of anatomical structure morphogenesis			21/273	265/4784	0.0760746	0.951004	25/296	218/3982	0.0179081	0.621543
BP	GO:0001568	blood vessel development			14/273	162/4784	0.077141	0.951004	19/296	132/3982	0.00361448	0.621543
BP	GO:0007162	negative regulation of cell adhesion			9/273	92/4784	0.0775836	0.951004	10/296	73/3982	0.041819	0.727891
BP	GO:0010001	glial cell differentiation			6/273	53/4784	0.0792919	0.951004	6/296	45/3982	0.113406	0.850777
BP	GO:0000266	mitochondrial fission			3/273	18/4784	0.079476	0.951004	3/296	17/3982	0.127527	0.852998
BP	GO:0031063	regulation of histone deacetylation			3/273	18/4784	0.079476	0.951004	3/296	15/3982	0.0950411	0.848532
BP	GO:0043525	positive regulation of neuron apoptotic process			3/273	18/4784	0.079476	0.951004	4/296	14/3982	0.0164901	0.621543
BP	GO:0048864	stem cell development			3/273	18/4784	0.079476	0.951004	4/296	15/3982	0.0211999	0.621543
BP	GO:0030534	adult behavior			4/273	29/4784	0.0801682	0.951004	3/296	25/3982	0.283216	0.903232
BP	GO:0048706	embryonic skeletal system development			4/273	29/4784	0.0801682	0.951004	4/296	26/3982	0.122898	0.852998
BP	GO:1903533	regulation of protein targeting			4/273	29/4784	0.0801682	0.951004	4/296	24/3982	0.0978974	0.848532
BP	GO:0034968	histone lysine methylation			7/273	66/4784	0.0803068	0.951004	7/296	56/3982	0.118693	0.852998
BP	GO:0051028	mRNA transport			7/273	66/4784	0.0803068	0.951004	7/296	57/3982	0.127231	0.852998
BP	GO:0060322	head development			19/273	238/4784	0.0838132	0.951004	22/296	214/3982	0.0716483	0.806146
BP	GO:0001666	response to hypoxia			8/273	80/4784	0.0841809	0.951004	11/296	60/3982	0.00404402	0.621543
BP	GO:0050779	RNA destabilization			6/273	54/4784	0.085161	0.951004	6/296	51/3982	0.174821	0.874103
BP	GO:0007420	brain development			18/273	224/4784	0.0865188	0.951004	20/296	199/3982	0.0993243	0.848532
BP	GO:0042326	negative regulation of phosphorylation			11/273	122/4784	0.0868786	0.951004	9/296	95/3982	0.272405	0.903232
BP	GO:0018205	peptidyl-lysine modification			15/273	180/4784	0.0879665	0.951004	19/296	151/3982	0.0152193	0.621543
BP	GO:0035065	regulation of histone acetylation			4/273	30/4784	0.0885515	0.951004	6/296	26/3982	0.0103548	0.621543
BP	GO:0042542	response to hydrogen peroxide			4/273	30/4784	0.0885515	0.951004	3/296	23/3982	0.241871	0.902608
BP	GO:0042982	amyloid precursor protein metabolic process			4/273	30/4784	0.0885515	0.951004	4/296	25/3982	0.110078	0.850777
BP	GO:0007219	Notch signaling pathway			5/273	42/4784	0.0886	0.951004	5/296	33/3982	0.0938934	0.848532
BP	GO:0044728	DNA methylation or demethylation			5/273	42/4784	0.0886	0.951004	4/296	37/3982	0.294396	0.918619
BP	GO:0051147	regulation of muscle cell differentiation			5/273	42/4784	0.0886	0.951004	4/296	32/3982	0.211031	0.88544
BP	GO:0006886	intracellular protein transport			26/273	347/4784	0.0889304	0.951004	27/296	293/3982	0.138198	0.852998
BP	GO:0007064	mitotic sister chromatid cohesion			3/273	19/4784	0.0905601	0.951004	3/296	16/3982	0.110823	0.850777
BP	GO:0031113	regulation of microtubule polymerization			3/273	19/4784	0.0905601	0.951004	4/296	16/3982	0.0266538	0.630887
BP	GO:0032205	negative regulation of telomere maintenance			3/273	19/4784	0.0905601	0.951004	4/296	13/3982	0.0124957	0.621543
BP	GO:0035019	somatic stem cell population maintenance			3/273	19/4784	0.0905601	0.951004	3/296	17/3982	0.127527	0.852998
BP	GO:0048016	inositol phosphate-mediated signaling			3/273	19/4784	0.0905601	0.951004	2/296	18/3982	0.391334	0.953023
BP	GO:0048704	embryonic skeletal system morphogenesis			3/273	19/4784	0.0905601	0.951004	3/296	17/3982	0.127527	0.852998
BP	GO:0061001	regulation of dendritic spine morphogenesis			3/273	19/4784	0.0905601	0.951004	3/296	17/3982	0.127527	0.852998
BP	GO:2000772	regulation of cellular senescence			3/273	19/4784	0.0905601	0.951004	3/296	16/3982	0.110823	0.850777
BP	GO:0048511	rhythmic process			9/273	95/4784	0.0907359	0.951004	10/296	80/3982	0.0703987	0.806146
BP	GO:0048545	response to steroid hormone			9/273	95/4784	0.0907359	0.951004	7/296	76/3982	0.334624	0.930552
BP	GO:0048646	anatomical structure formation involved in morphogenesis			21/273	271/4784	0.0911541	0.951004	24/296	227/3982	0.0471566	0.749489
BP	GO:0071495	cellular response to endogenous stimulus			29/273	395/4784	0.0917016	0.951004	29/296	322/3982	0.155791	0.852998
BP	GO:0090398	cellular senescence			5/273	43/4784	0.0958354	0.951004	5/296	35/3982	0.114097	0.850777
BP	GO:0018022	peptidyl-lysine methylation			7/273	69/4784	0.0965738	0.951004	8/296	59/3982	0.0682186	0.796399
BP	GO:0099003	vesicle-mediated transport in synapse			7/273	69/4784	0.0965738	0.951004	7/296	60/3982	0.154624	0.852998
BP	GO:0030326	embryonic limb morphogenesis			4/273	31/4784	0.0973392	0.951004	4/296	26/3982	0.122898	0.852998
BP	GO:0035113	embryonic appendage morphogenesis			4/273	31/4784	0.0973392	0.951004	4/296	26/3982	0.122898	0.852998
BP	GO:2000736	regulation of stem cell differentiation			4/273	31/4784	0.0973392	0.951004	4/296	24/3982	0.0978974	0.848532
BP	GO:0030900	forebrain development			10/273	111/4784	0.100008	0.951004	11/296	100/3982	0.120915	0.852998
BP	GO:0051130	positive regulation of cellular component organization			28/273	383/4784	0.100233	0.951004	30/296	304/3982	0.0622264	0.791895
BP	GO:0001947	heart looping			3/273	20/4784	0.102246	0.951004	3/296	16/3982	0.110823	0.850777
BP	GO:0032007	negative regulation of TOR signaling			3/273	20/4784	0.102246	0.951004	2/296	17/3982	0.36397	0.94401
BP	GO:0042130	negative regulation of T cell proliferation			3/273	20/4784	0.102246	0.951004	3/296	17/3982	0.127527	0.852998
BP	GO:0045824	negative regulation of innate immune response			3/273	20/4784	0.102246	0.951004	2/296	17/3982	0.36397	0.94401
BP	GO:0007052	mitotic spindle organization			7/273	70/4784	0.102374	0.951004	8/296	60/3982	0.0738901	0.814686
BP	GO:0043087	regulation of GTPase activity			13/273	155/4784	0.103237	0.951004	16/296	137/3982	0.0455045	0.747256
BP	GO:0036294	cellular response to decreased oxygen levels			5/273	44/4784	0.103362	0.951004	8/296	35/3982	0.00338631	0.621543
BP	GO:1902117	positive regulation of organelle assembly			5/273	44/4784	0.103362	0.951004	6/296	34/3982	0.0367278	0.717862
BP	GO:0031175	neuron projection development			22/273	291/4784	0.103965	0.951004	24/296	243/3982	0.08862	0.848532
BP	GO:0007338	single fertilization			4/273	32/4784	0.106518	0.951004	3/296	29/3982	0.366993	0.94401
BP	GO:0051851	modulation by host of symbiont process			4/273	32/4784	0.106518	0.951004	1/296	24/3982	0.844235	0.966338
BP	GO:0072698	protein localization to microtubule cytoskeleton			4/273	32/4784	0.106518	0.951004	4/296	25/3982	0.110078	0.850777
BP	GO:0002313	mature B cell differentiation involved in immune response			2/273	10/4784	0.107883	0.951004	NA	NA	NA	NA
BP	GO:0006516	glycoprotein catabolic process			2/273	10/4784	0.107883	0.951004	NA	NA	NA	NA
BP	GO:0006749	glutathione metabolic process			2/273	10/4784	0.107883	0.951004	NA	NA	NA	NA
BP	GO:0006991	response to sterol depletion			2/273	10/4784	0.107883	0.951004	NA	NA	NA	NA
BP	GO:0007622	rhythmic behavior			2/273	10/4784	0.107883	0.951004	NA	NA	NA	NA
BP	GO:0030220	platelet formation			2/273	10/4784	0.107883	0.951004	NA	NA	NA	NA
BP	GO:0030511	positive regulation of transforming growth factor beta receptor signaling pathway			2/273	10/4784	0.107883	0.951004	NA	NA	NA	NA
BP	GO:0031053	primary miRNA processing			2/273	10/4784	0.107883	0.951004	NA	NA	NA	NA
BP	GO:0032570	response to progesterone			2/273	10/4784	0.107883	0.951004	NA	NA	NA	NA
BP	GO:0033081	regulation of T cell differentiation in thymus			2/273	10/4784	0.107883	0.951004	NA	NA	NA	NA
BP	GO:0036344	platelet morphogenesis			2/273	10/4784	0.107883	0.951004	NA	NA	NA	NA
BP	GO:0042551	neuron maturation			2/273	10/4784	0.107883	0.951004	NA	NA	NA	NA
BP	GO:0048009	insulin-like growth factor receptor signaling pathway			2/273	10/4784	0.107883	0.951004	NA	NA	NA	NA
BP	GO:0050885	neuromuscular process controlling balance			2/273	10/4784	0.107883	0.951004	NA	NA	NA	NA
BP	GO:0060325	face morphogenesis			2/273	10/4784	0.107883	0.951004	NA	NA	NA	NA
BP	GO:0090141	positive regulation of mitochondrial fission			2/273	10/4784	0.107883	0.951004	NA	NA	NA	NA
BP	GO:0090313	regulation of protein targeting to membrane			2/273	10/4784	0.107883	0.951004	NA	NA	NA	NA
BP	GO:0097320	plasma membrane tubulation			2/273	10/4784	0.107883	0.951004	NA	NA	NA	NA
BP	GO:0140467	integrated stress response signaling			2/273	10/4784	0.107883	0.951004	NA	NA	NA	NA
BP	GO:1903573	negative regulation of response to endoplasmic reticulum stress			2/273	10/4784	0.107883	0.951004	NA	NA	NA	NA
BP	GO:1903846	positive regulation of cellular response to transforming growth factor beta stimulus			2/273	10/4784	0.107883	0.951004	NA	NA	NA	NA
BP	GO:1904262	negative regulation of TORC1 signaling			2/273	10/4784	0.107883	0.951004	NA	NA	NA	NA
BP	GO:2000737	negative regulation of stem cell differentiation			2/273	10/4784	0.107883	0.951004	NA	NA	NA	NA
BP	GO:2000773	negative regulation of cellular senescence			2/273	10/4784	0.107883	0.951004	NA	NA	NA	NA
BP	GO:0002520	immune system development			26/273	355/4784	0.108767	0.951004	27/296	307/3982	0.199889	0.883427
BP	GO:0016573	histone acetylation			8/273	85/4784	0.110068	0.951004	11/296	72/3982	0.0160759	0.621543
BP	GO:0036293	response to decreased oxygen levels			8/273	85/4784	0.110068	0.951004	11/296	64/3982	0.00672315	0.621543
BP	GO:0019722	calcium-mediated signaling			5/273	45/4784	0.111173	0.951004	4/296	36/3982	0.277293	0.903232
BP	GO:0001892	embryonic placenta development			3/273	21/4784	0.114495	0.951004	4/296	16/3982	0.0266538	0.630887
BP	GO:0001960	negative regulation of cytokine-mediated signaling pathway			3/273	21/4784	0.114495	0.951004	2/296	15/3982	0.307987	0.918619
BP	GO:0002690	positive regulation of leukocyte chemotaxis			3/273	21/4784	0.114495	0.951004	5/296	16/3982	0.00483831	0.621543
BP	GO:0010822	positive regulation of mitochondrion organization			3/273	21/4784	0.114495	0.951004	3/296	19/3982	0.163324	0.852998
BP	GO:0061371	determination of heart left/right asymmetry			3/273	21/4784	0.114495	0.951004	3/296	17/3982	0.127527	0.852998
BP	GO:0140718	facultative heterochromatin formation			3/273	21/4784	0.114495	0.951004	2/296	18/3982	0.391334	0.953023
BP	GO:0006403	RNA localization			9/273	100/4784	0.115402	0.951004	9/296	86/3982	0.186331	0.88221
BP	GO:0034976	response to endoplasmic reticulum stress			9/273	100/4784	0.115402	0.951004	9/296	74/3982	0.0954572	0.848532
BP	GO:0006475	internal protein amino acid acetylation			8/273	86/4784	0.115717	0.951004	11/296	74/3982	0.0194808	0.621543
BP	GO:0018393	internal peptidyl-lysine acetylation			8/273	86/4784	0.115717	0.951004	11/296	74/3982	0.0194808	0.621543
BP	GO:1902850	microtubule cytoskeleton organization involved in mitosis			8/273	86/4784	0.115717	0.951004	9/296	73/3982	0.0893581	0.848532
BP	GO:0001890	placenta development			4/273	33/4784	0.116073	0.951004	5/296	26/3982	0.0395672	0.727891
BP	GO:0032210	regulation of telomere maintenance via telomerase			4/273	33/4784	0.116073	0.951004	6/296	23/3982	0.00548391	0.621543
BP	GO:0062207	regulation of pattern recognition receptor signaling pathway			4/273	33/4784	0.116073	0.951004	3/296	28/3982	0.346078	0.935565
BP	GO:1902807	negative regulation of cell cycle G1/S phase transition			4/273	33/4784	0.116073	0.951004	2/296	31/3982	0.682846	0.953023
BP	GO:2000134	negative regulation of G1/S transition of mitotic cell cycle			4/273	33/4784	0.116073	0.951004	2/296	31/3982	0.682846	0.953023
BP	GO:0071482	cellular response to light stimulus			5/273	46/4784	0.119261	0.951004	6/296	39/3982	0.0654744	0.791895
BP	GO:0045055	regulated exocytosis			7/273	73/4784	0.120878	0.951004	7/296	58/3982	0.136071	0.852998
BP	GO:0042176	regulation of protein catabolic process			11/273	130/4784	0.121463	0.951004	9/296	118/3982	0.519376	0.953023
BP	GO:0043632	modification-dependent macromolecule catabolic process			23/273	313/4784	0.122983	0.951004	22/296	266/3982	0.329159	0.930552
BP	GO:0045862	positive regulation of proteolysis			10/273	116/4784	0.124108	0.951004	9/296	98/3982	0.303465	0.918619
BP	GO:0022408	negative regulation of cell-cell adhesion			6/273	60/4784	0.125179	0.951004	7/296	51/3982	0.080748	0.829999
BP	GO:0045444	fat cell differentiation			6/273	60/4784	0.125179	0.951004	6/296	54/3982	0.209742	0.88544
BP	GO:0070507	regulation of microtubule cytoskeleton organization			6/273	60/4784	0.125179	0.951004	8/296	48/3982	0.0234109	0.630887
BP	GO:0006305	DNA alkylation			4/273	34/4784	0.125988	0.951004	3/296	29/3982	0.366993	0.94401
BP	GO:0006306	DNA methylation			4/273	34/4784	0.125988	0.951004	3/296	29/3982	0.366993	0.94401
BP	GO:0044380	protein localization to cytoskeleton			4/273	34/4784	0.125988	0.951004	4/296	26/3982	0.122898	0.852998
BP	GO:2000756	regulation of peptidyl-lysine acetylation			4/273	34/4784	0.125988	0.951004	6/296	28/3982	0.0149475	0.621543
BP	GO:0001755	neural crest cell migration			2/273	11/4784	0.12707	0.951004	NA	NA	NA	NA
BP	GO:0002220	innate immune response activating cell surface receptor signaling pathway			2/273	11/4784	0.12707	0.951004	NA	NA	NA	NA
BP	GO:0002223	stimulatory C-type lectin receptor signaling pathway			2/273	11/4784	0.12707	0.951004	NA	NA	NA	NA
BP	GO:0002758	innate immune response-activating signal transduction			2/273	11/4784	0.12707	0.951004	2/296	10/3982	0.16704	0.852998
BP	GO:0003382	epithelial cell morphogenesis			2/273	11/4784	0.12707	0.951004	NA	NA	NA	NA
BP	GO:0007000	nucleolus organization			2/273	11/4784	0.12707	0.951004	1/296	11/3982	0.572917	0.953023
BP	GO:0007422	peripheral nervous system development			2/273	11/4784	0.12707	0.951004	2/296	10/3982	0.16704	0.852998
BP	GO:0021680	cerebellar Purkinje cell layer development			2/273	11/4784	0.12707	0.951004	NA	NA	NA	NA
BP	GO:0031343	positive regulation of cell killing			2/273	11/4784	0.12707	0.951004	2/296	11/3982	0.19463	0.88221
BP	GO:0032330	regulation of chondrocyte differentiation			2/273	11/4784	0.12707	0.951004	2/296	11/3982	0.19463	0.88221
BP	GO:0034122	negative regulation of toll-like receptor signaling pathway			2/273	11/4784	0.12707	0.951004	1/296	10/3982	0.538527	0.953023
BP	GO:0034643	establishment of mitochondrion localization, microtubule-mediated			2/273	11/4784	0.12707	0.951004	NA	NA	NA	NA
BP	GO:0045581	negative regulation of T cell differentiation			2/273	11/4784	0.12707	0.951004	2/296	10/3982	0.16704	0.852998
BP	GO:0047497	mitochondrion transport along microtubule			2/273	11/4784	0.12707	0.951004	NA	NA	NA	NA
BP	GO:0048546	digestive tract morphogenesis			2/273	11/4784	0.12707	0.951004	2/296	10/3982	0.16704	0.852998
BP	GO:0051154	negative regulation of striated muscle cell differentiation			2/273	11/4784	0.12707	0.951004	NA	NA	NA	NA
BP	GO:0051443	positive regulation of ubiquitin-protein transferase activity			2/273	11/4784	0.12707	0.951004	2/296	11/3982	0.19463	0.88221
BP	GO:0051895	negative regulation of focal adhesion assembly			2/273	11/4784	0.12707	0.951004	NA	NA	NA	NA
BP	GO:0060135	maternal process involved in female pregnancy			2/273	11/4784	0.12707	0.951004	2/296	11/3982	0.19463	0.88221
BP	GO:0061756	leukocyte adhesion to vascular endothelial cell			2/273	11/4784	0.12707	0.951004	1/296	11/3982	0.572917	0.953023
BP	GO:0061900	glial cell activation			2/273	11/4784	0.12707	0.951004	2/296	10/3982	0.16704	0.852998
BP	GO:0090497	mesenchymal cell migration			2/273	11/4784	0.12707	0.951004	NA	NA	NA	NA
BP	GO:0150118	negative regulation of cell-substrate junction organization			2/273	11/4784	0.12707	0.951004	NA	NA	NA	NA
BP	GO:1900034	regulation of cellular response to heat			2/273	11/4784	0.12707	0.951004	2/296	10/3982	0.16704	0.852998
BP	GO:1990840	response to lectin			2/273	11/4784	0.12707	0.951004	NA	NA	NA	NA
BP	GO:1990858	cellular response to lectin			2/273	11/4784	0.12707	0.951004	NA	NA	NA	NA
BP	GO:0003143	embryonic heart tube morphogenesis			3/273	22/4784	0.127266	0.951004	3/296	18/3982	0.145059	0.852998
BP	GO:0006984	ER-nucleus signaling pathway			3/273	22/4784	0.127266	0.951004	3/296	17/3982	0.127527	0.852998
BP	GO:0030521	androgen receptor signaling pathway			3/273	22/4784	0.127266	0.951004	2/296	17/3982	0.36397	0.94401
BP	GO:0035088	establishment or maintenance of apical/basal cell polarity			3/273	22/4784	0.127266	0.951004	2/296	19/3982	0.418158	0.953023
BP	GO:0045197	establishment or maintenance of epithelial cell apical/basal polarity			3/273	22/4784	0.127266	0.951004	2/296	19/3982	0.418158	0.953023
BP	GO:0060761	negative regulation of response to cytokine stimulus			3/273	22/4784	0.127266	0.951004	2/296	16/3982	0.336153	0.930552
BP	GO:0061245	establishment or maintenance of bipolar cell polarity			3/273	22/4784	0.127266	0.951004	2/296	19/3982	0.418158	0.953023
BP	GO:1901222	regulation of NIK/NF-kappaB signaling			3/273	22/4784	0.127266	0.951004	3/296	18/3982	0.145059	0.852998
BP	GO:1990266	neutrophil migration			3/273	22/4784	0.127266	0.951004	3/296	15/3982	0.0950411	0.848532
BP	GO:0016575	histone deacetylation			5/273	47/4784	0.127619	0.951004	4/296	40/3982	0.346337	0.935565
BP	GO:0043409	negative regulation of MAPK cascade			5/273	47/4784	0.127619	0.951004	4/296	34/3982	0.243646	0.902608
BP	GO:0045165	cell fate commitment			5/273	47/4784	0.127619	0.951004	5/296	39/3982	0.160024	0.852998
BP	GO:0048738	cardiac muscle tissue development			5/273	47/4784	0.127619	0.951004	4/296	37/3982	0.294396	0.918619
BP	GO:0071453	cellular response to oxygen levels			5/273	47/4784	0.127619	0.951004	8/296	37/3982	0.0048768	0.621543
BP	GO:2001242	regulation of intrinsic apoptotic signaling pathway			5/273	47/4784	0.127619	0.951004	5/296	27/3982	0.045718	0.747256
BP	GO:0030098	lymphocyte differentiation			11/273	132/4784	0.131169	0.951004	11/296	111/3982	0.199764	0.883427
BP	GO:0031400	negative regulation of protein modification process			14/273	177/4784	0.132348	0.951004	15/296	142/3982	0.10312	0.850777
BP	GO:0010498	proteasomal protein catabolic process			17/273	223/4784	0.133552	0.951004	13/296	187/3982	0.643623	0.953023
BP	GO:0045088	regulation of innate immune response			7/273	75/4784	0.134109	0.951004	7/296	60/3982	0.154624	0.852998
BP	GO:0022604	regulation of cell morphogenesis			10/273	118/4784	0.134569	0.951004	9/296	89/3982	0.213615	0.88544
BP	GO:0032386	regulation of intracellular transport			11/273	133/4784	0.136178	0.951004	12/296	107/3982	0.097293	0.848532
BP	GO:1903311	regulation of mRNA metabolic process			11/273	133/4784	0.136178	0.951004	14/296	117/3982	0.0498173	0.774269
BP	GO:0007173	epidermal growth factor receptor signaling pathway			5/273	48/4784	0.136237	0.951004	6/296	40/3982	0.0724524	0.806146
BP	GO:0007062	sister chromatid cohesion			4/273	35/4784	0.136247	0.951004	4/296	31/3982	0.19522	0.88221
BP	GO:0051568	histone H3-K4 methylation			4/273	35/4784	0.136247	0.951004	4/296	29/3982	0.164813	0.852998
BP	GO:1901796	regulation of signal transduction by p53 class mediator			4/273	35/4784	0.136247	0.951004	5/296	33/3982	0.0938934	0.848532
BP	GO:0006511	ubiquitin-dependent protein catabolic process			22/273	302/4784	0.138018	0.951004	21/296	257/3982	0.355742	0.94401
BP	GO:0009887	animal organ morphogenesis			18/273	240/4784	0.139549	0.951004	22/296	192/3982	0.0257676	0.630887
BP	GO:0060348	bone development			6/273	62/4784	0.140256	0.951004	7/296	55/3982	0.110463	0.850777
BP	GO:0007020	microtubule nucleation			3/273	23/4784	0.140517	0.951004	4/296	24/3982	0.0978974	0.848532
BP	GO:0031648	protein destabilization			3/273	23/4784	0.140517	0.951004	3/296	22/3982	0.221591	0.88544
BP	GO:0042987	amyloid precursor protein catabolic process			3/273	23/4784	0.140517	0.951004	3/296	18/3982	0.145059	0.852998
BP	GO:0060337	type I interferon signaling pathway			3/273	23/4784	0.140517	0.951004	2/296	18/3982	0.391334	0.953023
BP	GO:0071357	cellular response to type I interferon			3/273	23/4784	0.140517	0.951004	2/296	18/3982	0.391334	0.953023
BP	GO:0030100	regulation of endocytosis			7/273	76/4784	0.140983	0.951004	7/296	55/3982	0.110463	0.850777
BP	GO:0032870	cellular response to hormone stimulus			15/273	195/4784	0.144394	0.951004	14/296	158/3982	0.283806	0.903232
BP	GO:0002695	negative regulation of leukocyte activation			5/273	49/4784	0.145106	0.951004	5/296	44/3982	0.225957	0.892754
BP	GO:0031398	positive regulation of protein ubiquitination			5/273	49/4784	0.145106	0.951004	5/296	40/3982	0.172535	0.874103
BP	GO:0043543	protein acylation			10/273	120/4784	0.145487	0.951004	13/296	102/3982	0.0373222	0.718695
BP	GO:0044265	cellular macromolecule catabolic process			31/273	448/4784	0.145933	0.951004	34/296	377/3982	0.130333	0.852998
BP	GO:0051603	proteolysis involved in protein catabolic process			24/273	336/4784	0.146076	0.951004	24/296	287/3982	0.299121	0.918619
BP	GO:0018394	peptidyl-lysine acetylation			8/273	91/4784	0.146224	0.951004	11/296	77/3982	0.0255513	0.630887
BP	GO:0070482	response to oxygen levels			8/273	91/4784	0.146224	0.951004	11/296	69/3982	0.0118322	0.621543
BP	GO:0007040	lysosome organization			4/273	36/4784	0.146832	0.951004	5/296	32/3982	0.0845429	0.848532
BP	GO:0022037	metencephalon development			4/273	36/4784	0.146832	0.951004	6/296	31/3982	0.0242237	0.630887
BP	GO:0030433	ubiquitin-dependent ERAD pathway			4/273	36/4784	0.146832	0.951004	3/296	25/3982	0.283216	0.903232
BP	GO:0032092	positive regulation of protein binding			4/273	36/4784	0.146832	0.951004	3/296	31/3982	0.408425	0.953023
BP	GO:0051702	biological process involved in interaction with symbiont			4/273	36/4784	0.146832	0.951004	1/296	28/3982	0.885873	0.973819
BP	GO:0080171	lytic vacuole organization			4/273	36/4784	0.146832	0.951004	5/296	32/3982	0.0845429	0.848532
BP	GO:0090307	mitotic spindle assembly			4/273	36/4784	0.146832	0.951004	4/296	31/3982	0.19522	0.88221
BP	GO:1903038	negative regulation of leukocyte cell-cell adhesion			4/273	36/4784	0.146832	0.951004	4/296	31/3982	0.19522	0.88221
BP	GO:1904356	regulation of telomere maintenance via telomere lengthening			4/273	36/4784	0.146832	0.951004	6/296	26/3982	0.0103548	0.621543
BP	GO:0001556	oocyte maturation			2/273	12/4784	0.146978	0.951004	2/296	10/3982	0.16704	0.852998
BP	GO:0006081	cellular aldehyde metabolic process			2/273	12/4784	0.146978	0.951004	NA	NA	NA	NA
BP	GO:0006491	N-glycan processing			2/273	12/4784	0.146978	0.951004	NA	NA	NA	NA
BP	GO:0007026	negative regulation of microtubule depolymerization			2/273	12/4784	0.146978	0.951004	2/296	10/3982	0.16704	0.852998
BP	GO:0009048	dosage compensation by inactivation of X chromosome			2/273	12/4784	0.146978	0.951004	2/296	12/3982	0.222733	0.88544
BP	GO:0010633	negative regulation of epithelial cell migration			2/273	12/4784	0.146978	0.951004	3/296	11/3982	0.0428835	0.727891
BP	GO:0010662	regulation of striated muscle cell apoptotic process			2/273	12/4784	0.146978	0.951004	NA	NA	NA	NA
BP	GO:0010665	regulation of cardiac muscle cell apoptotic process			2/273	12/4784	0.146978	0.951004	NA	NA	NA	NA
BP	GO:0016556	mRNA modification			2/273	12/4784	0.146978	0.951004	2/296	11/3982	0.19463	0.88221
BP	GO:0035176	social behavior			2/273	12/4784	0.146978	0.951004	1/296	10/3982	0.538527	0.953023
BP	GO:0045742	positive regulation of epidermal growth factor receptor signaling pathway			2/273	12/4784	0.146978	0.951004	3/296	11/3982	0.0428835	0.727891
BP	GO:0048679	regulation of axon regeneration			2/273	12/4784	0.146978	0.951004	2/296	11/3982	0.19463	0.88221
BP	GO:0051150	regulation of smooth muscle cell differentiation			2/273	12/4784	0.146978	0.951004	2/296	11/3982	0.19463	0.88221
BP	GO:0051452	intracellular pH reduction			2/273	12/4784	0.146978	0.951004	2/296	11/3982	0.19463	0.88221
BP	GO:0051654	establishment of mitochondrion localization			2/273	12/4784	0.146978	0.951004	3/296	10/3982	0.0329591	0.671816
BP	GO:0051703	biological process involved in intraspecies interaction between organisms			2/273	12/4784	0.146978	0.951004	1/296	10/3982	0.538527	0.953023
BP	GO:0055021	regulation of cardiac muscle tissue growth			2/273	12/4784	0.146978	0.951004	1/296	10/3982	0.538527	0.953023
BP	GO:0061098	positive regulation of protein tyrosine kinase activity			2/273	12/4784	0.146978	0.951004	4/296	10/3982	0.00438626	0.621543
BP	GO:0070199	establishment of protein localization to chromosome			2/273	12/4784	0.146978	0.951004	NA	NA	NA	NA
BP	GO:0070373	negative regulation of ERK1 and ERK2 cascade			2/273	12/4784	0.146978	0.951004	NA	NA	NA	NA
BP	GO:0070570	regulation of neuron projection regeneration			2/273	12/4784	0.146978	0.951004	2/296	11/3982	0.19463	0.88221
BP	GO:0071526	semaphorin-plexin signaling pathway			2/273	12/4784	0.146978	0.951004	NA	NA	NA	NA
BP	GO:1900744	regulation of p38MAPK cascade			2/273	12/4784	0.146978	0.951004	3/296	13/3982	0.0666051	0.791895
BP	GO:2000379	positive regulation of reactive oxygen species metabolic process			2/273	12/4784	0.146978	0.951004	NA	NA	NA	NA
BP	GO:0007611	learning or memory			6/273	63/4784	0.148097	0.951004	7/296	52/3982	0.0876879	0.848532
BP	GO:0019941	modification-dependent protein catabolic process			22/273	305/4784	0.148332	0.951004	21/296	259/3982	0.369628	0.94701
BP	GO:0050877	nervous system process			15/273	196/4784	0.148744	0.951004	20/296	158/3982	0.012147	0.621543
BP	GO:0007033	vacuole organization			8/273	92/4784	0.152761	0.951004	10/296	79/3982	0.0657102	0.791895
BP	GO:0033157	regulation of intracellular protein transport			8/273	92/4784	0.152761	0.951004	8/296	72/3982	0.163068	0.852998
BP	GO:0001909	leukocyte mediated cytotoxicity			3/273	24/4784	0.154207	0.951004	3/296	22/3982	0.221591	0.88544
BP	GO:0007601	visual perception			3/273	24/4784	0.154207	0.951004	4/296	18/3982	0.0398667	0.727891
BP	GO:0018023	peptidyl-lysine trimethylation			3/273	24/4784	0.154207	0.951004	3/296	21/3982	0.201682	0.883427
BP	GO:0046470	phosphatidylcholine metabolic process			3/273	24/4784	0.154207	0.951004	3/296	17/3982	0.127527	0.852998
BP	GO:0048640	negative regulation of developmental growth			3/273	24/4784	0.154207	0.951004	2/296	18/3982	0.391334	0.953023
BP	GO:0050953	sensory perception of light stimulus			3/273	24/4784	0.154207	0.951004	4/296	18/3982	0.0398667	0.727891
BP	GO:0055007	cardiac muscle cell differentiation			3/273	24/4784	0.154207	0.951004	2/296	19/3982	0.418158	0.953023
BP	GO:0008380	RNA splicing			14/273	182/4784	0.154738	0.951004	15/296	154/3982	0.168046	0.855147
BP	GO:0033673	negative regulation of kinase activity			7/273	78/4784	0.15523	0.951004	7/296	60/3982	0.154624	0.852998
BP	GO:0002683	negative regulation of immune system process			9/273	107/4784	0.155494	0.951004	9/296	87/3982	0.195249	0.88221
BP	GO:0048858	cell projection morphogenesis			15/273	198/4784	0.157658	0.951004	16/296	164/3982	0.156756	0.852998
BP	GO:0120039	plasma membrane bounded cell projection morphogenesis			15/273	198/4784	0.157658	0.951004	16/296	164/3982	0.156756	0.852998
BP	GO:0010977	negative regulation of neuron projection development			4/273	37/4784	0.157725	0.951004	3/296	32/3982	0.428845	0.953023
BP	GO:0034620	cellular response to unfolded protein			4/273	37/4784	0.157725	0.951004	5/296	29/3982	0.0596371	0.791895
BP	GO:0007417	central nervous system development			21/273	292/4784	0.158489	0.951004	23/296	254/3982	0.183635	0.88221
BP	GO:0048514	blood vessel morphogenesis			11/273	138/4784	0.162728	0.951004	15/296	112/3982	0.0175362	0.621543
BP	GO:0007626	locomotory behavior			5/273	51/4784	0.163561	0.951004	6/296	42/3982	0.0876356	0.848532
BP	GO:0002521	leukocyte differentiation			14/273	184/4784	0.164228	0.951004	14/296	153/3982	0.244646	0.902608
BP	GO:0009411	response to UV			6/273	65/4784	0.164357	0.951004	6/296	54/3982	0.209742	0.88544
BP	GO:0019932	second-messenger-mediated signaling			6/273	65/4784	0.164357	0.951004	5/296	56/3982	0.4042	0.953023
BP	GO:0048667	cell morphogenesis involved in neuron differentiation			13/273	169/4784	0.16598	0.951004	14/296	142/3982	0.167293	0.852998
BP	GO:0002335	mature B cell differentiation			2/273	13/4784	0.167462	0.951004	2/296	12/3982	0.222733	0.88544
BP	GO:0006656	phosphatidylcholine biosynthetic process			2/273	13/4784	0.167462	0.951004	NA	NA	NA	NA
BP	GO:0006999	nuclear pore organization			2/273	13/4784	0.167462	0.951004	2/296	11/3982	0.19463	0.88221
BP	GO:0007549	dosage compensation			2/273	13/4784	0.167462	0.951004	2/296	12/3982	0.222733	0.88544
BP	GO:0010656	negative regulation of muscle cell apoptotic process			2/273	13/4784	0.167462	0.951004	2/296	10/3982	0.16704	0.852998
BP	GO:0021696	cerebellar cortex morphogenesis			2/273	13/4784	0.167462	0.951004	2/296	10/3982	0.16704	0.852998
BP	GO:0031114	regulation of microtubule depolymerization			2/273	13/4784	0.167462	0.951004	2/296	11/3982	0.19463	0.88221
BP	GO:0031365	N-terminal protein amino acid modification			2/273	13/4784	0.167462	0.951004	2/296	13/3982	0.25112	0.902608
BP	GO:0043923	positive regulation by host of viral transcription			2/273	13/4784	0.167462	0.951004	NA	NA	NA	NA
BP	GO:0045778	positive regulation of ossification			2/273	13/4784	0.167462	0.951004	2/296	12/3982	0.222733	0.88544
BP	GO:0046329	negative regulation of JNK cascade			2/273	13/4784	0.167462	0.951004	1/296	10/3982	0.538527	0.953023
BP	GO:0048844	artery morphogenesis			2/273	13/4784	0.167462	0.951004	2/296	11/3982	0.19463	0.88221
BP	GO:0060323	head morphogenesis			2/273	13/4784	0.167462	0.951004	2/296	12/3982	0.222733	0.88544
BP	GO:0060420	regulation of heart growth			2/273	13/4784	0.167462	0.951004	1/296	11/3982	0.572917	0.953023
BP	GO:0150076	neuroinflammatory response			2/273	13/4784	0.167462	0.951004	2/296	12/3982	0.222733	0.88544
BP	GO:1901186	positive regulation of ERBB signaling pathway			2/273	13/4784	0.167462	0.951004	3/296	12/3982	0.0541183	0.775696
BP	GO:1901797	negative regulation of signal transduction by p53 class mediator			2/273	13/4784	0.167462	0.951004	2/296	11/3982	0.19463	0.88221
BP	GO:2000273	positive regulation of signaling receptor activity			2/273	13/4784	0.167462	0.951004	NA	NA	NA	NA
BP	GO:0001933	negative regulation of protein phosphorylation			9/273	109/4784	0.168068	0.951004	8/296	84/3982	0.284623	0.903232
BP	GO:0098659	inorganic cation import across plasma membrane			3/273	25/4784	0.168295	0.951004	2/296	21/3982	0.469919	0.953023
BP	GO:0099587	inorganic ion import across plasma membrane			3/273	25/4784	0.168295	0.951004	2/296	21/3982	0.469919	0.953023
BP	GO:0035107	appendage morphogenesis			4/273	38/4784	0.168907	0.951004	4/296	32/3982	0.211031	0.88544
BP	GO:0035108	limb morphogenesis			4/273	38/4784	0.168907	0.951004	4/296	32/3982	0.211031	0.88544
BP	GO:0043967	histone H4 acetylation			4/273	38/4784	0.168907	0.951004	5/296	36/3982	0.124917	0.852998
BP	GO:0055076	transition metal ion homeostasis			4/273	38/4784	0.168907	0.951004	2/296	32/3982	0.699779	0.953023
BP	GO:0140056	organelle localization by membrane tethering			4/273	38/4784	0.168907	0.951004	5/296	34/3982	0.10375	0.850777
BP	GO:1901983	regulation of protein acetylation			4/273	38/4784	0.168907	0.951004	6/296	31/3982	0.0242237	0.630887
BP	GO:1902806	regulation of cell cycle G1/S phase transition			7/273	80/4784	0.170113	0.951004	7/296	75/3982	0.322285	0.930552
BP	GO:0051248	negative regulation of protein metabolic process			24/273	343/4784	0.17035	0.951004	27/296	282/3982	0.0989483	0.848532
BP	GO:0033993	response to lipid			16/273	217/4784	0.173488	0.951004	16/296	179/3982	0.253972	0.902608
BP	GO:0010638	positive regulation of organelle organization			15/273	202/4784	0.176317	0.951004	17/296	165/3982	0.103109	0.850777
BP	GO:0071396	cellular response to lipid			12/273	156/4784	0.178238	0.951004	11/296	124/3982	0.314576	0.926491
BP	GO:1903131	mononuclear cell differentiation			11/273	141/4784	0.179813	0.951004	11/296	120/3982	0.277375	0.903232
BP	GO:0150063	visual system development			8/273	96/4784	0.180264	0.951004	8/296	80/3982	0.24139	0.902608
BP	GO:0007004	telomere maintenance via telomerase			4/273	39/4784	0.18036	0.951004	6/296	27/3982	0.0125036	0.621543
BP	GO:0035265	organ growth			4/273	39/4784	0.18036	0.951004	4/296	34/3982	0.243646	0.902608
BP	GO:2001021	negative regulation of response to DNA damage stimulus			4/273	39/4784	0.18036	0.951004	6/296	33/3982	0.0321802	0.671816
BP	GO:0006935	chemotaxis			10/273	126/4784	0.180844	0.951004	12/296	97/3982	0.0538492	0.775696
BP	GO:0042330	taxis			10/273	126/4784	0.180844	0.951004	12/296	97/3982	0.0538492	0.775696
BP	GO:1903313	positive regulation of mRNA metabolic process			6/273	67/4784	0.181341	0.951004	7/296	61/3982	0.164318	0.852998
BP	GO:0007498	mesoderm development			3/273	26/4784	0.182739	0.951004	3/296	24/3982	0.262439	0.902608
BP	GO:0032945	negative regulation of mononuclear cell proliferation			3/273	26/4784	0.182739	0.951004	3/296	22/3982	0.221591	0.88544
BP	GO:0033077	T cell differentiation in thymus			3/273	26/4784	0.182739	0.951004	3/296	21/3982	0.201682	0.883427
BP	GO:0033627	cell adhesion mediated by integrin			3/273	26/4784	0.182739	0.951004	6/296	21/3982	0.00334506	0.621543
BP	GO:0050672	negative regulation of lymphocyte proliferation			3/273	26/4784	0.182739	0.951004	3/296	22/3982	0.221591	0.88544
BP	GO:0060997	dendritic spine morphogenesis			3/273	26/4784	0.182739	0.951004	3/296	23/3982	0.241871	0.902608
BP	GO:0098930	axonal transport			3/273	26/4784	0.182739	0.951004	4/296	24/3982	0.0978974	0.848532
BP	GO:0099175	regulation of postsynapse organization			3/273	26/4784	0.182739	0.951004	3/296	23/3982	0.241871	0.902608
BP	GO:0006986	response to unfolded protein			5/273	53/4784	0.182899	0.951004	6/296	41/3982	0.0798405	0.829999
BP	GO:0010976	positive regulation of neuron projection development			5/273	53/4784	0.182899	0.951004	6/296	40/3982	0.0724524	0.806146
BP	GO:0014706	striated muscle tissue development			5/273	53/4784	0.182899	0.951004	4/296	42/3982	0.381114	0.953023
BP	GO:0038127	ERBB signaling pathway			5/273	53/4784	0.182899	0.951004	7/296	45/3982	0.0460518	0.747256
BP	GO:0061157	mRNA destabilization			5/273	53/4784	0.182899	0.951004	6/296	50/3982	0.163753	0.852998
BP	GO:0010506	regulation of autophagy			11/273	142/4784	0.185692	0.951004	12/296	121/3982	0.185635	0.88221
BP	GO:0010975	regulation of neuron projection development			11/273	142/4784	0.185692	0.951004	11/296	119/3982	0.268296	0.903232
BP	GO:0031647	regulation of protein stability			10/273	127/4784	0.187096	0.951004	10/296	109/3982	0.289901	0.916598
BP	GO:0048880	sensory system development			8/273	97/4784	0.187461	0.951004	8/296	80/3982	0.24139	0.902608
BP	GO:0001708	cell fate specification			2/273	14/4784	0.188392	0.951004	2/296	13/3982	0.25112	0.902608
BP	GO:0006195	purine nucleotide catabolic process			2/273	14/4784	0.188392	0.951004	1/296	14/3982	0.6615	0.953023
BP	GO:0006826	iron ion transport			2/273	14/4784	0.188392	0.951004	1/296	14/3982	0.6615	0.953023
BP	GO:0008053	mitochondrial fusion			2/273	14/4784	0.188392	0.951004	2/296	14/3982	0.279594	0.903232
BP	GO:0010658	striated muscle cell apoptotic process			2/273	14/4784	0.188392	0.951004	2/296	10/3982	0.16704	0.852998
BP	GO:0010659	cardiac muscle cell apoptotic process			2/273	14/4784	0.188392	0.951004	2/296	10/3982	0.16704	0.852998
BP	GO:0019068	virion assembly			2/273	14/4784	0.188392	0.951004	1/296	11/3982	0.572917	0.953023
BP	GO:0035904	aorta development			2/273	14/4784	0.188392	0.951004	2/296	13/3982	0.25112	0.902608
BP	GO:0043618	regulation of transcription from RNA polymerase II promoter in response to stress			2/273	14/4784	0.188392	0.951004	2/296	10/3982	0.16704	0.852998
BP	GO:0044030	regulation of DNA methylation			2/273	14/4784	0.188392	0.951004	2/296	11/3982	0.19463	0.88221
BP	GO:0045747	positive regulation of Notch signaling pathway			2/273	14/4784	0.188392	0.951004	2/296	12/3982	0.222733	0.88544
BP	GO:0046164	alcohol catabolic process			2/273	14/4784	0.188392	0.951004	2/296	10/3982	0.16704	0.852998
BP	GO:0046579	positive regulation of Ras protein signal transduction			2/273	14/4784	0.188392	0.951004	2/296	10/3982	0.16704	0.852998
BP	GO:0048286	lung alveolus development			2/273	14/4784	0.188392	0.951004	1/296	14/3982	0.6615	0.953023
BP	GO:0060765	regulation of androgen receptor signaling pathway			2/273	14/4784	0.188392	0.951004	1/296	13/3982	0.634221	0.953023
BP	GO:0070884	regulation of calcineurin-NFAT signaling cascade			2/273	14/4784	0.188392	0.951004	1/296	13/3982	0.634221	0.953023
BP	GO:0090140	regulation of mitochondrial fission			2/273	14/4784	0.188392	0.951004	2/296	13/3982	0.25112	0.902608
BP	GO:0097479	synaptic vesicle localization			2/273	14/4784	0.188392	0.951004	3/296	11/3982	0.0428835	0.727891
BP	GO:0106056	regulation of calcineurin-mediated signaling			2/273	14/4784	0.188392	0.951004	1/296	13/3982	0.634221	0.953023
BP	GO:1901224	positive regulation of NIK/NF-kappaB signaling			2/273	14/4784	0.188392	0.951004	2/296	11/3982	0.19463	0.88221
BP	GO:1901889	negative regulation of cell junction assembly			2/273	14/4784	0.188392	0.951004	2/296	12/3982	0.222733	0.88544
BP	GO:1901998	toxin transport			2/273	14/4784	0.188392	0.951004	1/296	11/3982	0.572917	0.953023
BP	GO:1903307	positive regulation of regulated secretory pathway			2/273	14/4784	0.188392	0.951004	NA	NA	NA	NA
BP	GO:1905898	positive regulation of response to endoplasmic reticulum stress			2/273	14/4784	0.188392	0.951004	2/296	12/3982	0.222733	0.88544
BP	GO:0045595	regulation of cell differentiation			29/273	429/4784	0.188514	0.951004	26/296	357/3982	0.577538	0.953023
BP	GO:0031047	gene silencing by RNA			6/273	68/4784	0.190087	0.951004	5/296	58/3982	0.43439	0.953023
BP	GO:0002764	immune response-regulating signaling pathway			11/273	143/4784	0.191658	0.951004	10/296	116/3982	0.360099	0.94401
BP	GO:0010563	negative regulation of phosphorus metabolic process			11/273	143/4784	0.191658	0.951004	10/296	112/3982	0.319581	0.930552
BP	GO:0045936	negative regulation of phosphate metabolic process			11/273	143/4784	0.191658	0.951004	10/296	112/3982	0.319581	0.930552
BP	GO:0006278	RNA-templated DNA biosynthetic process			4/273	40/4784	0.192064	0.951004	6/296	28/3982	0.0149475	0.621543
BP	GO:0014065	phosphatidylinositol 3-kinase signaling			4/273	40/4784	0.192064	0.951004	5/296	35/3982	0.114097	0.850777
BP	GO:0031623	receptor internalization			4/273	40/4784	0.192064	0.951004	4/296	33/3982	0.227188	0.893512
BP	GO:0055067	monovalent inorganic cation homeostasis			4/273	40/4784	0.192064	0.951004	5/296	37/3982	0.136193	0.852998
BP	GO:0060996	dendritic spine development			4/273	40/4784	0.192064	0.951004	4/296	35/3982	0.260362	0.902608
BP	GO:0031345	negative regulation of cell projection organization			5/273	54/4784	0.192872	0.951004	3/296	46/3982	0.676017	0.953023
BP	GO:0043487	regulation of RNA stability			7/273	83/4784	0.193551	0.951004	7/296	73/3982	0.297863	0.918619
BP	GO:0050657	nucleic acid transport			7/273	83/4784	0.193551	0.951004	7/296	71/3982	0.273874	0.903232
BP	GO:0050658	RNA transport			7/273	83/4784	0.193551	0.951004	7/296	71/3982	0.273874	0.903232
BP	GO:0071214	cellular response to abiotic stimulus			9/273	113/4784	0.194586	0.951004	11/296	95/3982	0.0920887	0.848532
BP	GO:0104004	cellular response to environmental stimulus			9/273	113/4784	0.194586	0.951004	11/296	95/3982	0.0920887	0.848532
BP	GO:0007051	spindle organization			8/273	98/4784	0.19478	0.951004	8/296	84/3982	0.284623	0.903232
BP	GO:0002688	regulation of leukocyte chemotaxis			3/273	27/4784	0.197499	0.951004	5/296	20/3982	0.0134306	0.621543
BP	GO:0006360	transcription by RNA polymerase I			3/273	27/4784	0.197499	0.951004	4/296	21/3982	0.0655154	0.791895
BP	GO:0035050	embryonic heart tube development			3/273	27/4784	0.197499	0.951004	3/296	23/3982	0.241871	0.902608
BP	GO:0038202	TORC1 signaling			3/273	27/4784	0.197499	0.951004	3/296	18/3982	0.145059	0.852998
BP	GO:0061097	regulation of protein tyrosine kinase activity			3/273	27/4784	0.197499	0.951004	5/296	20/3982	0.0134306	0.621543
BP	GO:0070664	negative regulation of leukocyte proliferation			3/273	27/4784	0.197499	0.951004	3/296	24/3982	0.262439	0.902608
BP	GO:2001243	negative regulation of intrinsic apoptotic signaling pathway			3/273	27/4784	0.197499	0.951004	3/296	16/3982	0.110823	0.850777
BP	GO:0034504	protein localization to nucleus			11/273	144/4784	0.197711	0.951004	13/296	122/3982	0.117353	0.852998
BP	GO:0033365	protein localization to organelle			27/273	399/4784	0.197765	0.951004	30/296	332/3982	0.146413	0.852998
BP	GO:0090316	positive regulation of intracellular protein transport			6/273	69/4784	0.198993	0.951004	6/296	52/3982	0.186186	0.88221
BP	GO:0000377	RNA splicing, via transesterification reactions with bulged adenosine as nucleophile			10/273	129/4784	0.199889	0.951004	11/296	105/3982	0.154255	0.852998
BP	GO:0000398	mRNA splicing, via spliceosome			10/273	129/4784	0.199889	0.951004	11/296	105/3982	0.154255	0.852998
BP	GO:0051056	regulation of small GTPase mediated signal transduction			10/273	129/4784	0.199889	0.951004	11/296	113/3982	0.216135	0.88544
BP	GO:0061061	muscle structure development			12/273	160/4784	0.200923	0.951004	9/296	129/3982	0.629721	0.953023
BP	GO:0032990	cell part morphogenesis			15/273	207/4784	0.20113	0.951004	16/296	171/3982	0.199358	0.883427
BP	GO:0048762	mesenchymal cell differentiation			5/273	55/4784	0.203033	0.951004	7/296	46/3982	0.0510131	0.775696
BP	GO:0050866	negative regulation of cell activation			5/273	55/4784	0.203033	0.951004	5/296	49/3982	0.298341	0.918619
BP	GO:0061014	positive regulation of mRNA catabolic process			5/273	55/4784	0.203033	0.951004	6/296	51/3982	0.174821	0.874103
BP	GO:0022411	cellular component disassembly			13/273	176/4784	0.203316	0.951004	13/296	152/3982	0.339479	0.935565
BP	GO:0030595	leukocyte chemotaxis			4/273	41/4784	0.203999	0.951004	6/296	33/3982	0.0321802	0.671816
BP	GO:0034728	nucleosome organization			4/273	41/4784	0.203999	0.951004	4/296	33/3982	0.227188	0.893512
BP	GO:0048592	eye morphogenesis			4/273	41/4784	0.203999	0.951004	4/296	35/3982	0.260362	0.902608
BP	GO:0045892	negative regulation of DNA-templated transcription			27/273	401/4784	0.205198	0.951004	30/296	332/3982	0.146413	0.852998
BP	GO:1902679	negative regulation of RNA biosynthetic process			27/273	401/4784	0.205198	0.951004	30/296	332/3982	0.146413	0.852998
BP	GO:1903507	negative regulation of nucleic acid-templated transcription			27/273	401/4784	0.205198	0.951004	30/296	332/3982	0.146413	0.852998
BP	GO:0000375	RNA splicing, via transesterification reactions			10/273	130/4784	0.206424	0.951004	11/296	105/3982	0.154255	0.852998
BP	GO:0007017	microtubule-based process			25/273	369/4784	0.207536	0.951004	26/296	316/3982	0.319023	0.930552
BP	GO:1901361	organic cyclic compound catabolic process			13/273	177/4784	0.208941	0.951004	15/296	149/3982	0.138803	0.852998
BP	GO:0001910	regulation of leukocyte mediated cytotoxicity			2/273	15/4784	0.209652	0.951004	2/296	16/3982	0.336153	0.930552
BP	GO:0003151	outflow tract morphogenesis			2/273	15/4784	0.209652	0.951004	3/296	12/3982	0.0541183	0.775696
BP	GO:0014910	regulation of smooth muscle cell migration			2/273	15/4784	0.209652	0.951004	2/296	12/3982	0.222733	0.88544
BP	GO:0030593	neutrophil chemotaxis			2/273	15/4784	0.209652	0.951004	3/296	11/3982	0.0428835	0.727891
BP	GO:0031100	animal organ regeneration			2/273	15/4784	0.209652	0.951004	1/296	14/3982	0.6615	0.953023
BP	GO:0032873	negative regulation of stress-activated MAPK cascade			2/273	15/4784	0.209652	0.951004	1/296	12/3982	0.604752	0.953023
BP	GO:0034260	negative regulation of GTPase activity			2/273	15/4784	0.209652	0.951004	3/296	13/3982	0.0666051	0.791895
BP	GO:0038066	p38MAPK cascade			2/273	15/4784	0.209652	0.951004	4/296	14/3982	0.0164901	0.621543
BP	GO:0043516	regulation of DNA damage response, signal transduction by p53 class mediator			2/273	15/4784	0.209652	0.951004	2/296	14/3982	0.279594	0.903232
BP	GO:0045665	negative regulation of neuron differentiation			2/273	15/4784	0.209652	0.951004	1/296	15/3982	0.686751	0.953023
BP	GO:0045840	positive regulation of mitotic nuclear division			2/273	15/4784	0.209652	0.951004	3/296	13/3982	0.0666051	0.791895
BP	GO:0048332	mesoderm morphogenesis			2/273	15/4784	0.209652	0.951004	2/296	13/3982	0.25112	0.902608
BP	GO:0060976	coronary vasculature development			2/273	15/4784	0.209652	0.951004	2/296	12/3982	0.222733	0.88544
BP	GO:0061035	regulation of cartilage development			2/273	15/4784	0.209652	0.951004	2/296	14/3982	0.279594	0.903232
BP	GO:0070303	negative regulation of stress-activated protein kinase signaling cascade			2/273	15/4784	0.209652	0.951004	1/296	12/3982	0.604752	0.953023
BP	GO:1901616	organic hydroxy compound catabolic process			2/273	15/4784	0.209652	0.951004	2/296	11/3982	0.19463	0.88221
BP	GO:0051236	establishment of RNA localization			7/273	85/4784	0.209857	0.951004	7/296	73/3982	0.297863	0.918619
BP	GO:0021954	central nervous system neuron development			3/273	28/4784	0.212534	0.951004	5/296	23/3982	0.0242745	0.630887
BP	GO:0030004	cellular monovalent inorganic cation homeostasis			3/273	28/4784	0.212534	0.951004	4/296	26/3982	0.122898	0.852998
BP	GO:0030282	bone mineralization			3/273	28/4784	0.212534	0.951004	3/296	23/3982	0.241871	0.902608
BP	GO:0048565	digestive tract development			3/273	28/4784	0.212534	0.951004	2/296	25/3982	0.56466	0.953023
BP	GO:0097530	granulocyte migration			3/273	28/4784	0.212534	0.951004	4/296	20/3982	0.0561948	0.783689
BP	GO:0048015	phosphatidylinositol-mediated signaling			5/273	56/4784	0.21337	0.951004	6/296	44/3982	0.104426	0.850777
BP	GO:0006887	exocytosis			9/273	116/4784	0.215579	0.951004	8/296	95/3982	0.410749	0.953023
BP	GO:0009719	response to endogenous stimulus			30/273	453/4784	0.215583	0.951004	31/296	366/3982	0.241505	0.902608
BP	GO:0030162	regulation of proteolysis			14/273	194/4784	0.21594	0.951004	13/296	163/3982	0.437918	0.953023
BP	GO:0007368	determination of left/right symmetry			4/273	42/4784	0.216147	0.951004	4/296	36/3982	0.277293	0.903232
BP	GO:0009566	fertilization			4/273	42/4784	0.216147	0.951004	3/296	38/3982	0.544856	0.953023
BP	GO:0022406	membrane docking			4/273	42/4784	0.216147	0.951004	5/296	37/3982	0.136193	0.852998
BP	GO:0051250	negative regulation of lymphocyte activation			4/273	42/4784	0.216147	0.951004	4/296	37/3982	0.294396	0.918619
BP	GO:0000226	microtubule cytoskeleton organization			19/273	274/4784	0.216792	0.951004	19/296	234/3982	0.376966	0.953023
BP	GO:0043484	regulation of RNA splicing			6/273	71/4784	0.217254	0.951004	6/296	65/3982	0.352927	0.94401
BP	GO:0060548	negative regulation of cell death			17/273	242/4784	0.217314	0.951004	18/296	195/3982	0.196981	0.883427
BP	GO:0001503	ossification			8/273	101/4784	0.217423	0.951004	9/296	81/3982	0.144666	0.852998
BP	GO:0015931	nucleobase-containing compound transport			8/273	101/4784	0.217423	0.951004	8/296	83/3982	0.273617	0.903232
BP	GO:0051348	negative regulation of transferase activity			7/273	86/4784	0.218199	0.951004	7/296	65/3982	0.205635	0.88544
BP	GO:0140694	non-membrane-bounded organelle assembly			12/273	163/4784	0.218746	0.951004	10/296	140/3982	0.601312	0.953023
BP	GO:0030163	protein catabolic process			27/273	405/4784	0.220479	0.951004	28/296	345/3982	0.337493	0.93226
BP	GO:0051049	regulation of transport			31/273	471/4784	0.22109	0.951004	38/296	368/3982	0.0204156	0.621543
BP	GO:0072594	establishment of protein localization to organelle			14/273	195/4784	0.221473	0.951004	16/296	158/3982	0.1246	0.852998
BP	GO:0120036	plasma membrane bounded cell projection organization			32/273	488/4784	0.222805	0.951004	35/296	409/3982	0.20523	0.88544
BP	GO:0048017	inositol lipid-mediated signaling			5/273	57/4784	0.223871	0.951004	6/296	45/3982	0.113406	0.850777
BP	GO:0048608	reproductive structure development			6/273	72/4784	0.226593	0.951004	5/296	64/3982	0.522389	0.953023
BP	GO:0051259	protein complex oligomerization			6/273	72/4784	0.226593	0.951004	6/296	60/3982	0.285732	0.905636
BP	GO:0001906	cell killing			3/273	29/4784	0.227807	0.951004	3/296	24/3982	0.262439	0.902608
BP	GO:0002444	myeloid leukocyte mediated immunity			3/273	29/4784	0.227807	0.951004	2/296	22/3982	0.494752	0.953023
BP	GO:0030968	endoplasmic reticulum unfolded protein response			3/273	29/4784	0.227807	0.951004	4/296	21/3982	0.0655154	0.791895
BP	GO:0038061	NIK/NF-kappaB signaling			3/273	29/4784	0.227807	0.951004	3/296	23/3982	0.241871	0.902608
BP	GO:0042058	regulation of epidermal growth factor receptor signaling pathway			3/273	29/4784	0.227807	0.951004	4/296	25/3982	0.110078	0.850777
BP	GO:0006974	cellular response to DNA damage stimulus			27/273	407/4784	0.22832	0.951004	33/296	351/3982	0.0889437	0.848532
BP	GO:0007369	gastrulation			4/273	43/4784	0.228486	0.951004	4/296	37/3982	0.294396	0.918619
BP	GO:0009799	specification of symmetry			4/273	43/4784	0.228486	0.951004	4/296	37/3982	0.294396	0.918619
BP	GO:0009855	determination of bilateral symmetry			4/273	43/4784	0.228486	0.951004	4/296	37/3982	0.294396	0.918619
BP	GO:0010833	telomere maintenance via telomere lengthening			4/273	43/4784	0.228486	0.951004	6/296	31/3982	0.0242237	0.630887
BP	GO:0031058	positive regulation of histone modification			4/273	43/4784	0.228486	0.951004	6/296	37/3982	0.0527533	0.775696
BP	GO:0043966	histone H3 acetylation			4/273	43/4784	0.228486	0.951004	4/296	35/3982	0.260362	0.902608
BP	GO:0048024	regulation of mRNA splicing, via spliceosome			4/273	43/4784	0.228486	0.951004	4/296	38/3982	0.31163	0.924144
BP	GO:0051865	protein autoubiquitination			4/273	43/4784	0.228486	0.951004	5/296	38/3982	0.147903	0.852998
BP	GO:0071901	negative regulation of protein serine/threonine kinase activity			4/273	43/4784	0.228486	0.951004	4/296	31/3982	0.19522	0.88221
BP	GO:0060341	regulation of cellular localization			23/273	342/4784	0.230664	0.951004	25/296	279/3982	0.184925	0.88221
BP	GO:0002526	acute inflammatory response			2/273	16/4784	0.231137	0.951004	2/296	12/3982	0.222733	0.88544
BP	GO:0014032	neural crest cell development			2/273	16/4784	0.231137	0.951004	3/296	13/3982	0.0666051	0.791895
BP	GO:0018198	peptidyl-cysteine modification			2/273	16/4784	0.231137	0.951004	1/296	13/3982	0.634221	0.953023
BP	GO:0021587	cerebellum morphogenesis			2/273	16/4784	0.231137	0.951004	2/296	12/3982	0.222733	0.88544
BP	GO:0033522	histone H2A ubiquitination			2/273	16/4784	0.231137	0.951004	2/296	15/3982	0.307987	0.918619
BP	GO:0033628	regulation of cell adhesion mediated by integrin			2/273	16/4784	0.231137	0.951004	2/296	13/3982	0.25112	0.902608
BP	GO:0033962	P-body assembly			2/273	16/4784	0.231137	0.951004	2/296	14/3982	0.279594	0.903232
BP	GO:0043620	regulation of DNA-templated transcription in response to stress			2/273	16/4784	0.231137	0.951004	2/296	11/3982	0.19463	0.88221
BP	GO:0046850	regulation of bone remodeling			2/273	16/4784	0.231137	0.951004	2/296	12/3982	0.222733	0.88544
BP	GO:0055013	cardiac muscle cell development			2/273	16/4784	0.231137	0.951004	1/296	12/3982	0.604752	0.953023
BP	GO:0060324	face development			2/273	16/4784	0.231137	0.951004	3/296	15/3982	0.0950411	0.848532
BP	GO:0060349	bone morphogenesis			2/273	16/4784	0.231137	0.951004	3/296	16/3982	0.110823	0.850777
BP	GO:0070198	protein localization to chromosome, telomeric region			2/273	16/4784	0.231137	0.951004	1/296	12/3982	0.604752	0.953023
BP	GO:0097242	amyloid-beta clearance			2/273	16/4784	0.231137	0.951004	2/296	12/3982	0.222733	0.88544
BP	GO:0006473	protein acetylation			8/273	103/4784	0.233048	0.951004	11/296	87/3982	0.0555777	0.783689
BP	GO:0048568	embryonic organ development			8/273	103/4784	0.233048	0.951004	11/296	85/3982	0.0482538	0.754514
BP	GO:0031929	TOR signaling			5/273	58/4784	0.234524	0.951004	4/296	43/3982	0.398444	0.953023
BP	GO:0090596	sensory organ morphogenesis			5/273	58/4784	0.234524	0.951004	7/296	45/3982	0.0460518	0.747256
BP	GO:1903322	positive regulation of protein modification by small protein conjugation or removal			5/273	58/4784	0.234524	0.951004	5/296	46/3982	0.254326	0.902608
BP	GO:0017148	negative regulation of translation			7/273	88/4784	0.23523	0.951004	8/296	80/3982	0.24139	0.902608
BP	GO:0060562	epithelial tube morphogenesis			7/273	88/4784	0.23523	0.951004	7/296	71/3982	0.273874	0.903232
BP	GO:0042063	gliogenesis			6/273	73/4784	0.23606	0.951004	7/296	64/3982	0.194948	0.88221
BP	GO:0006259	DNA metabolic process			32/273	492/4784	0.23737	0.951004	36/296	420/3982	0.198113	0.883427
BP	GO:0032989	cellular component morphogenesis			16/273	230/4784	0.238084	0.951004	16/296	192/3982	0.352765	0.94401
BP	GO:0017015	regulation of transforming growth factor beta receptor signaling pathway			4/273	44/4784	0.240999	0.951004	5/296	37/3982	0.136193	0.852998
BP	GO:0002832	negative regulation of response to biotic stimulus			3/273	30/4784	0.24328	0.951004	2/296	24/3982	0.542145	0.953023
BP	GO:0007565	female pregnancy			3/273	30/4784	0.24328	0.951004	4/296	25/3982	0.110078	0.850777
BP	GO:0008088	axo-dendritic transport			3/273	30/4784	0.24328	0.951004	5/296	28/3982	0.0524073	0.775696
BP	GO:0032088	negative regulation of NF-kappaB transcription factor activity			3/273	30/4784	0.24328	0.951004	2/296	25/3982	0.56466	0.953023
BP	GO:0035051	cardiocyte differentiation			3/273	30/4784	0.24328	0.951004	3/296	24/3982	0.262439	0.902608
BP	GO:0045005	DNA-templated DNA replication maintenance of fidelity			3/273	30/4784	0.24328	0.951004	1/296	32/3982	0.916408	0.978615
BP	GO:0046849	bone remodeling			3/273	30/4784	0.24328	0.951004	3/296	23/3982	0.241871	0.902608
BP	GO:0046916	cellular transition metal ion homeostasis			3/273	30/4784	0.24328	0.951004	1/296	25/3982	0.855884	0.970629
BP	GO:0045087	innate immune response			14/273	199/4784	0.244201	0.951004	13/296	149/3982	0.313369	0.925048
BP	GO:0003007	heart morphogenesis			5/273	59/4784	0.245317	0.951004	6/296	50/3982	0.163753	0.852998
BP	GO:0007167	enzyme-linked receptor protein signaling pathway			19/273	280/4784	0.245481	0.951004	21/296	220/3982	0.137398	0.852998
BP	GO:0031396	regulation of protein ubiquitination			6/273	74/4784	0.245647	0.951004	7/296	59/3982	0.145205	0.852998
BP	GO:2000045	regulation of G1/S transition of mitotic cell cycle			6/273	74/4784	0.245647	0.951004	6/296	69/3982	0.407565	0.953023
BP	GO:0080134	regulation of response to stress			29/273	446/4784	0.251964	0.951004	36/296	363/3982	0.0407748	0.727891
BP	GO:0030217	T cell differentiation			7/273	90/4784	0.252686	0.951004	7/296	73/3982	0.297863	0.918619
BP	GO:0060537	muscle tissue development			7/273	90/4784	0.252686	0.951004	6/296	70/3982	0.421205	0.953023
BP	GO:0010677	negative regulation of cellular carbohydrate metabolic process			2/273	17/4784	0.252751	0.951004	1/296	13/3982	0.634221	0.953023
BP	GO:0010762	regulation of fibroblast migration			2/273	17/4784	0.252751	0.951004	2/296	13/3982	0.25112	0.902608
BP	GO:0014909	smooth muscle cell migration			2/273	17/4784	0.252751	0.951004	2/296	13/3982	0.25112	0.902608
BP	GO:0021575	hindbrain morphogenesis			2/273	17/4784	0.252751	0.951004	2/296	13/3982	0.25112	0.902608
BP	GO:0030851	granulocyte differentiation			2/273	17/4784	0.252751	0.951004	2/296	13/3982	0.25112	0.902608
BP	GO:0034063	stress granule assembly			2/273	17/4784	0.252751	0.951004	2/296	15/3982	0.307987	0.918619
BP	GO:0042398	cellular modified amino acid biosynthetic process			2/273	17/4784	0.252751	0.951004	2/296	14/3982	0.279594	0.903232
BP	GO:0043647	inositol phosphate metabolic process			2/273	17/4784	0.252751	0.951004	2/296	14/3982	0.279594	0.903232
BP	GO:0044788	modulation by host of viral process			2/273	17/4784	0.252751	0.951004	NA	NA	NA	NA
BP	GO:0045943	positive regulation of transcription by RNA polymerase I			2/273	17/4784	0.252751	0.951004	4/296	13/3982	0.0124957	0.621543
BP	GO:0046627	negative regulation of insulin receptor signaling pathway			2/273	17/4784	0.252751	0.951004	2/296	12/3982	0.222733	0.88544
BP	GO:0050771	negative regulation of axonogenesis			2/273	17/4784	0.252751	0.951004	2/296	14/3982	0.279594	0.903232
BP	GO:0051145	smooth muscle cell differentiation			2/273	17/4784	0.252751	0.951004	2/296	15/3982	0.307987	0.918619
BP	GO:0061614	miRNA transcription			2/273	17/4784	0.252751	0.951004	2/296	13/3982	0.25112	0.902608
BP	GO:0070228	regulation of lymphocyte apoptotic process			2/273	17/4784	0.252751	0.951004	2/296	10/3982	0.16704	0.852998
BP	GO:0071364	cellular response to epidermal growth factor stimulus			2/273	17/4784	0.252751	0.951004	1/296	11/3982	0.572917	0.953023
BP	GO:0071677	positive regulation of mononuclear cell migration			2/273	17/4784	0.252751	0.951004	2/296	11/3982	0.19463	0.88221
BP	GO:0072523	purine-containing compound catabolic process			2/273	17/4784	0.252751	0.951004	1/296	15/3982	0.686751	0.953023
BP	GO:0140115	export across plasma membrane			2/273	17/4784	0.252751	0.951004	2/296	16/3982	0.336153	0.930552
BP	GO:1902893	regulation of miRNA transcription			2/273	17/4784	0.252751	0.951004	2/296	13/3982	0.25112	0.902608
BP	GO:1903146	regulation of autophagy of mitochondrion			2/273	17/4784	0.252751	0.951004	3/296	16/3982	0.110823	0.850777
BP	GO:1903955	positive regulation of protein targeting to mitochondrion			2/273	17/4784	0.252751	0.951004	2/296	14/3982	0.279594	0.903232
BP	GO:1990089	response to nerve growth factor			2/273	17/4784	0.252751	0.951004	2/296	14/3982	0.279594	0.903232
BP	GO:1990090	cellular response to nerve growth factor stimulus			2/273	17/4784	0.252751	0.951004	2/296	14/3982	0.279594	0.903232
BP	GO:2000677	regulation of transcription regulatory region DNA binding			2/273	17/4784	0.252751	0.951004	2/296	15/3982	0.307987	0.918619
BP	GO:0051129	negative regulation of cellular component organization			17/273	249/4784	0.253139	0.951004	16/296	203/3982	0.441454	0.953023
BP	GO:0010721	negative regulation of cell development			4/273	45/4784	0.253665	0.951004	5/296	34/3982	0.10375	0.850777
BP	GO:0031099	regeneration			4/273	45/4784	0.253665	0.951004	3/296	36/3982	0.507628	0.953023
BP	GO:0042129	regulation of T cell proliferation			4/273	45/4784	0.253665	0.951004	4/296	35/3982	0.260362	0.902608
BP	GO:0098739	import across plasma membrane			4/273	45/4784	0.253665	0.951004	2/296	38/3982	0.786213	0.963287
BP	GO:1903305	regulation of regulated secretory pathway			4/273	45/4784	0.253665	0.951004	4/296	32/3982	0.211031	0.88544
BP	GO:1903844	regulation of cellular response to transforming growth factor beta stimulus			4/273	45/4784	0.253665	0.951004	5/296	37/3982	0.136193	0.852998
BP	GO:0006469	negative regulation of protein kinase activity			6/273	75/4784	0.255346	0.951004	6/296	57/3982	0.246878	0.902608
BP	GO:0061458	reproductive system development			6/273	75/4784	0.255346	0.951004	5/296	67/3982	0.564168	0.953023
BP	GO:0071478	cellular response to radiation			6/273	75/4784	0.255346	0.951004	7/296	63/3982	0.184491	0.88221
BP	GO:0043161	proteasome-mediated ubiquitin-dependent protein catabolic process			14/273	201/4784	0.255898	0.951004	10/296	167/3982	0.807856	0.963287
BP	GO:0030218	erythrocyte differentiation			5/273	60/4784	0.256239	0.951004	4/296	53/3982	0.563082	0.953023
BP	GO:0050776	regulation of immune response			17/273	250/4784	0.258442	0.951004	18/296	201/3982	0.234544	0.902608
BP	GO:0030278	regulation of ossification			3/273	31/4784	0.258917	0.951004	4/296	24/3982	0.0978974	0.848532
BP	GO:0090263	positive regulation of canonical Wnt signaling pathway			3/273	31/4784	0.258917	0.951004	3/296	18/3982	0.145059	0.852998
BP	GO:1901184	regulation of ERBB signaling pathway			3/273	31/4784	0.258917	0.951004	4/296	27/3982	0.136321	0.852998
BP	GO:0051253	negative regulation of RNA metabolic process			29/273	448/4784	0.259994	0.951004	35/296	370/3982	0.0759654	0.816628
BP	GO:0030030	cell projection organization			32/273	498/4784	0.260019	0.951004	35/296	416/3982	0.236502	0.902608
BP	GO:0043488	regulation of mRNA stability			6/273	76/4784	0.265148	0.951004	7/296	68/3982	0.238952	0.902608
BP	GO:0000302	response to reactive oxygen species			4/273	46/4784	0.266465	0.951004	6/296	37/3982	0.0527533	0.775696
BP	GO:1901136	carbohydrate derivative catabolic process			4/273	46/4784	0.266465	0.951004	4/296	38/3982	0.31163	0.924144
BP	GO:0034101	erythrocyte homeostasis			5/273	61/4784	0.267277	0.951004	4/296	54/3982	0.578221	0.953023
BP	GO:0060485	mesenchyme development			5/273	61/4784	0.267277	0.951004	7/296	53/3982	0.0949562	0.848532
BP	GO:0070372	regulation of ERK1 and ERK2 cascade			5/273	61/4784	0.267277	0.951004	4/296	42/3982	0.381114	0.953023
BP	GO:0071363	cellular response to growth factor stimulus			13/273	187/4784	0.268689	0.951004	14/296	150/3982	0.222242	0.88544
BP	GO:0071345	cellular response to cytokine stimulus			14/273	204/4784	0.273824	0.951004	14/296	151/3982	0.22961	0.901665
BP	GO:0001953	negative regulation of cell-matrix adhesion			2/273	18/4784	0.27441	0.951004	2/296	15/3982	0.307987	0.918619
BP	GO:0007019	microtubule depolymerization			2/273	18/4784	0.27441	0.951004	2/296	16/3982	0.336153	0.930552
BP	GO:0007492	endoderm development			2/273	18/4784	0.27441	0.951004	2/296	13/3982	0.25112	0.902608
BP	GO:0008089	anterograde axonal transport			2/273	18/4784	0.27441	0.951004	2/296	17/3982	0.36397	0.94401
BP	GO:0010171	body morphogenesis			2/273	18/4784	0.27441	0.951004	2/296	16/3982	0.336153	0.930552
BP	GO:0031103	axon regeneration			2/273	18/4784	0.27441	0.951004	2/296	16/3982	0.336153	0.930552
BP	GO:0031663	lipopolysaccharide-mediated signaling pathway			2/273	18/4784	0.27441	0.951004	2/296	16/3982	0.336153	0.930552
BP	GO:0033120	positive regulation of RNA splicing			2/273	18/4784	0.27441	0.951004	2/296	15/3982	0.307987	0.918619
BP	GO:0034205	amyloid-beta formation			2/273	18/4784	0.27441	0.951004	2/296	14/3982	0.279594	0.903232
BP	GO:0051057	positive regulation of small GTPase mediated signal transduction			2/273	18/4784	0.27441	0.951004	2/296	13/3982	0.25112	0.902608
BP	GO:0051438	regulation of ubiquitin-protein transferase activity			2/273	18/4784	0.27441	0.951004	2/296	16/3982	0.336153	0.930552
BP	GO:0051785	positive regulation of nuclear division			2/273	18/4784	0.27441	0.951004	3/296	14/3982	0.0802729	0.829999
BP	GO:0055006	cardiac cell development			2/273	18/4784	0.27441	0.951004	1/296	13/3982	0.634221	0.953023
BP	GO:1900077	negative regulation of cellular response to insulin stimulus			2/273	18/4784	0.27441	0.951004	2/296	13/3982	0.25112	0.902608
BP	GO:1902991	regulation of amyloid precursor protein catabolic process			2/273	18/4784	0.27441	0.951004	2/296	14/3982	0.279594	0.903232
BP	GO:0048477	oogenesis			3/273	32/4784	0.274682	0.951004	3/296	27/3982	0.325102	0.930552
BP	GO:0050921	positive regulation of chemotaxis			3/273	32/4784	0.274682	0.951004	5/296	24/3982	0.0288559	0.669998
BP	GO:0051893	regulation of focal adhesion assembly			3/273	32/4784	0.274682	0.951004	3/296	24/3982	0.262439	0.902608
BP	GO:0055123	digestive system development			3/273	32/4784	0.274682	0.951004	2/296	27/3982	0.607273	0.953023
BP	GO:0071466	cellular response to xenobiotic stimulus			3/273	32/4784	0.274682	0.951004	3/296	28/3982	0.346078	0.935565
BP	GO:0090109	regulation of cell-substrate junction assembly			3/273	32/4784	0.274682	0.951004	3/296	24/3982	0.262439	0.902608
BP	GO:0046700	heterocycle catabolic process			12/273	172/4784	0.275825	0.951004	14/296	143/3982	0.173747	0.874103
BP	GO:0009144	purine nucleoside triphosphate metabolic process			5/273	62/4784	0.278419	0.951004	5/296	51/3982	0.328347	0.930552
BP	GO:0050684	regulation of mRNA processing			5/273	62/4784	0.278419	0.951004	6/296	56/3982	0.234284	0.902608
BP	GO:0035967	cellular response to topologically incorrect protein			4/273	47/4784	0.279381	0.951004	5/296	39/3982	0.160024	0.852998
BP	GO:0048812	neuron projection morphogenesis			13/273	189/4784	0.281307	0.951004	14/296	156/3982	0.267891	0.903232
BP	GO:0001525	angiogenesis			8/273	109/4784	0.282074	0.951004	12/296	86/3982	0.0238807	0.630887
BP	GO:1903829	positive regulation of protein localization			12/273	173/4784	0.282456	0.951004	12/296	133/3982	0.283047	0.903232
BP	GO:0032880	regulation of protein localization			20/273	304/4784	0.283411	0.951004	21/296	246/3982	0.281988	0.903232
BP	GO:0045732	positive regulation of protein catabolic process			6/273	78/4784	0.28503	0.951004	5/296	73/3982	0.641749	0.953023
BP	GO:0035966	response to topologically incorrect protein			5/273	63/4784	0.289654	0.951004	6/296	51/3982	0.174821	0.874103
BP	GO:0002831	regulation of response to biotic stimulus			8/273	110/4784	0.290508	0.951004	9/296	86/3982	0.186331	0.88221
BP	GO:0014066	regulation of phosphatidylinositol 3-kinase signaling			3/273	33/4784	0.290543	0.951004	4/296	28/3982	0.150306	0.852998
BP	GO:0021549	cerebellum development			3/273	33/4784	0.290543	0.951004	4/296	28/3982	0.150306	0.852998
BP	GO:0044703	multi-organism reproductive process			3/273	33/4784	0.290543	0.951004	4/296	28/3982	0.150306	0.852998
BP	GO:0045995	regulation of embryonic development			3/273	33/4784	0.290543	0.951004	5/296	29/3982	0.0596371	0.791895
BP	GO:0050868	negative regulation of T cell activation			3/273	33/4784	0.290543	0.951004	3/296	29/3982	0.366993	0.94401
BP	GO:0000209	protein polyubiquitination			9/273	126/4784	0.29116	0.951004	6/296	105/3982	0.804482	0.963287
BP	GO:1903047	mitotic cell cycle process			24/273	372/4784	0.29133	0.951004	25/296	335/3982	0.524631	0.953023
BP	GO:0010389	regulation of G2/M transition of mitotic cell cycle			4/273	48/4784	0.292394	0.951004	4/296	46/3982	0.449832	0.953023
BP	GO:0032006	regulation of TOR signaling			4/273	48/4784	0.292394	0.951004	2/296	36/3982	0.760155	0.962433
BP	GO:0048736	appendage development			4/273	48/4784	0.292394	0.951004	4/296	40/3982	0.346337	0.935565
BP	GO:0060173	limb development			4/273	48/4784	0.292394	0.951004	4/296	40/3982	0.346337	0.935565
BP	GO:0072593	reactive oxygen species metabolic process			4/273	48/4784	0.292394	0.951004	4/296	42/3982	0.381114	0.953023
BP	GO:1901214	regulation of neuron death			6/273	79/4784	0.295094	0.951004	7/296	70/3982	0.262078	0.902608
BP	GO:0006110	regulation of glycolytic process			2/273	19/4784	0.296039	0.951004	1/296	15/3982	0.686751	0.953023
BP	GO:0006298	mismatch repair			2/273	19/4784	0.296039	0.951004	2/296	16/3982	0.336153	0.930552
BP	GO:0006301	postreplication repair			2/273	19/4784	0.296039	0.951004	2/296	17/3982	0.36397	0.94401
BP	GO:0006356	regulation of transcription by RNA polymerase I			2/273	19/4784	0.296039	0.951004	4/296	14/3982	0.0164901	0.621543
BP	GO:0006471	protein ADP-ribosylation			2/273	19/4784	0.296039	0.951004	2/296	15/3982	0.307987	0.918619
BP	GO:0007095	mitotic G2 DNA damage checkpoint signaling			2/273	19/4784	0.296039	0.951004	2/296	19/3982	0.418158	0.953023
BP	GO:0007586	digestion			2/273	19/4784	0.296039	0.951004	2/296	10/3982	0.16704	0.852998
BP	GO:0008344	adult locomotory behavior			2/273	19/4784	0.296039	0.951004	2/296	16/3982	0.336153	0.930552
BP	GO:0014033	neural crest cell differentiation			2/273	19/4784	0.296039	0.951004	3/296	15/3982	0.0950411	0.848532
BP	GO:0021695	cerebellar cortex development			2/273	19/4784	0.296039	0.951004	3/296	16/3982	0.110823	0.850777
BP	GO:0022600	digestive system process			2/273	19/4784	0.296039	0.951004	2/296	10/3982	0.16704	0.852998
BP	GO:0030500	regulation of bone mineralization			2/273	19/4784	0.296039	0.951004	2/296	14/3982	0.279594	0.903232
BP	GO:0031102	neuron projection regeneration			2/273	19/4784	0.296039	0.951004	2/296	16/3982	0.336153	0.930552
BP	GO:0032526	response to retinoic acid			2/273	19/4784	0.296039	0.951004	1/296	15/3982	0.686751	0.953023
BP	GO:0042149	cellular response to glucose starvation			2/273	19/4784	0.296039	0.951004	2/296	14/3982	0.279594	0.903232
BP	GO:0043124	negative regulation of I-kappaB kinase/NF-kappaB signaling			2/273	19/4784	0.296039	0.951004	1/296	16/3982	0.710125	0.953023
BP	GO:0043300	regulation of leukocyte degranulation			2/273	19/4784	0.296039	0.951004	2/296	14/3982	0.279594	0.903232
BP	GO:0043470	regulation of carbohydrate catabolic process			2/273	19/4784	0.296039	0.951004	1/296	15/3982	0.686751	0.953023
BP	GO:0070849	response to epidermal growth factor			2/273	19/4784	0.296039	0.951004	2/296	12/3982	0.222733	0.88544
BP	GO:0071709	membrane assembly			2/273	19/4784	0.296039	0.951004	2/296	15/3982	0.307987	0.918619
BP	GO:0090503	RNA phosphodiester bond hydrolysis, exonucleolytic			2/273	19/4784	0.296039	0.951004	4/296	18/3982	0.0398667	0.727891
BP	GO:1900087	positive regulation of G1/S transition of mitotic cell cycle			2/273	19/4784	0.296039	0.951004	4/296	17/3982	0.032872	0.671816
BP	GO:1903036	positive regulation of response to wounding			2/273	19/4784	0.296039	0.951004	3/296	15/3982	0.0950411	0.848532
BP	GO:1903214	regulation of protein targeting to mitochondrion			2/273	19/4784	0.296039	0.951004	2/296	16/3982	0.336153	0.930552
BP	GO:1903749	positive regulation of establishment of protein localization to mitochondrion			2/273	19/4784	0.296039	0.951004	2/296	16/3982	0.336153	0.930552
BP	GO:0001654	eye development			7/273	95/4784	0.297862	0.951004	7/296	79/3982	0.371984	0.9511
BP	GO:0016032	viral process			10/273	143/4784	0.298474	0.951004	8/296	104/3982	0.514238	0.953023
BP	GO:0072657	protein localization to membrane			13/273	192/4784	0.30058	0.951004	12/296	158/3982	0.513941	0.953023
BP	GO:0033043	regulation of organelle organization			30/273	475/4784	0.302463	0.951004	37/296	401/3982	0.0921423	0.848532
BP	GO:1901565	organonitrogen compound catabolic process			31/273	492/4784	0.303162	0.951004	32/296	417/3982	0.451817	0.953023
BP	GO:0045944	positive regulation of transcription by RNA polymerase II			26/273	408/4784	0.303174	0.951004	34/296	337/3982	0.0373276	0.718695
BP	GO:0061024	membrane organization			18/273	275/4784	0.304851	0.951004	23/296	234/3982	0.0980451	0.848532
BP	GO:0050821	protein stabilization			6/273	80/4784	0.305227	0.951004	5/296	69/3982	0.590971	0.953023
BP	GO:0008643	carbohydrate transport			4/273	49/4784	0.305486	0.951004	4/296	39/3982	0.328956	0.930552
BP	GO:0030183	B cell differentiation			4/273	49/4784	0.305486	0.951004	4/296	41/3982	0.363734	0.94401
BP	GO:0050777	negative regulation of immune response			4/273	49/4784	0.305486	0.951004	3/296	40/3982	0.580402	0.953023
BP	GO:0010586	miRNA metabolic process			3/273	34/4784	0.306468	0.951004	4/296	28/3982	0.150306	0.852998
BP	GO:0044706	multi-multicellular organism process			3/273	34/4784	0.306468	0.951004	4/296	28/3982	0.150306	0.852998
BP	GO:0097061	dendritic spine organization			3/273	34/4784	0.306468	0.951004	3/296	30/3982	0.387792	0.953023
BP	GO:0150116	regulation of cell-substrate junction organization			3/273	34/4784	0.306468	0.951004	3/296	26/3982	0.304127	0.918619
BP	GO:1990823	response to leukemia inhibitory factor			3/273	34/4784	0.306468	0.951004	3/296	28/3982	0.346078	0.935565
BP	GO:1990830	cellular response to leukemia inhibitory factor			3/273	34/4784	0.306468	0.951004	3/296	28/3982	0.346078	0.935565
BP	GO:2000377	regulation of reactive oxygen species metabolic process			3/273	34/4784	0.306468	0.951004	3/296	26/3982	0.304127	0.918619
BP	GO:0042692	muscle cell differentiation			7/273	96/4784	0.307111	0.951004	6/296	74/3982	0.47522	0.953023
BP	GO:2000113	negative regulation of cellular macromolecule biosynthetic process			7/273	96/4784	0.307111	0.951004	8/296	86/3982	0.306964	0.918619
BP	GO:0043547	positive regulation of GTPase activity			8/273	112/4784	0.30756	0.951004	10/296	98/3982	0.189639	0.88221
BP	GO:0070371	ERK1 and ERK2 cascade			5/273	65/4784	0.312354	0.951004	5/296	46/3982	0.254326	0.902608
BP	GO:0070848	response to growth factor			13/273	194/4784	0.313635	0.951004	15/296	156/3982	0.180576	0.88221
BP	GO:0043010	camera-type eye development			6/273	81/4784	0.315423	0.951004	6/296	68/3982	0.393902	0.953023
BP	GO:0002768	immune response-regulating cell surface receptor signaling pathway			7/273	97/4784	0.316417	0.951004	7/296	77/3982	0.347029	0.935565
BP	GO:0034249	negative regulation of cellular amide metabolic process			7/273	97/4784	0.316417	0.951004	8/296	86/3982	0.306964	0.918619
BP	GO:0002090	regulation of receptor internalization			2/273	20/4784	0.317572	0.951004	2/296	14/3982	0.279594	0.903232
BP	GO:0014812	muscle cell migration			2/273	20/4784	0.317572	0.951004	2/296	15/3982	0.307987	0.918619
BP	GO:0031341	regulation of cell killing			2/273	20/4784	0.317572	0.951004	2/296	18/3982	0.391334	0.953023
BP	GO:0034121	regulation of toll-like receptor signaling pathway			2/273	20/4784	0.317572	0.951004	1/296	19/3982	0.770319	0.962433
BP	GO:0042471	ear morphogenesis			2/273	20/4784	0.317572	0.951004	4/296	12/3982	0.00917897	0.621543
BP	GO:0044091	membrane biogenesis			2/273	20/4784	0.317572	0.951004	2/296	15/3982	0.307987	0.918619
BP	GO:0045738	negative regulation of DNA repair			2/273	20/4784	0.317572	0.951004	4/296	18/3982	0.0398667	0.727891
BP	GO:0045912	negative regulation of carbohydrate metabolic process			2/273	20/4784	0.317572	0.951004	1/296	15/3982	0.686751	0.953023
BP	GO:0051646	mitochondrion localization			2/273	20/4784	0.317572	0.951004	3/296	17/3982	0.127527	0.852998
BP	GO:0055017	cardiac muscle tissue growth			2/273	20/4784	0.317572	0.951004	1/296	16/3982	0.710125	0.953023
BP	GO:0060021	roof of mouth development			2/273	20/4784	0.317572	0.951004	2/296	19/3982	0.418158	0.953023
BP	GO:0060612	adipose tissue development			2/273	20/4784	0.317572	0.951004	4/296	21/3982	0.0655154	0.791895
BP	GO:0060840	artery development			2/273	20/4784	0.317572	0.951004	2/296	19/3982	0.418158	0.953023
BP	GO:0071621	granulocyte chemotaxis			2/273	20/4784	0.317572	0.951004	4/296	15/3982	0.0211999	0.621543
BP	GO:0071763	nuclear membrane organization			2/273	20/4784	0.317572	0.951004	2/296	18/3982	0.391334	0.953023
BP	GO:0090114	COPII-coated vesicle budding			2/273	20/4784	0.317572	0.951004	3/296	14/3982	0.0802729	0.829999
BP	GO:0097352	autophagosome maturation			2/273	20/4784	0.317572	0.951004	3/296	19/3982	0.163324	0.852998
BP	GO:0030902	hindbrain development			4/273	50/4784	0.31864	0.951004	6/296	42/3982	0.0876356	0.848532
BP	GO:0051261	protein depolymerization			4/273	50/4784	0.31864	0.951004	3/296	42/3982	0.614153	0.953023
BP	GO:0097529	myeloid leukocyte migration			4/273	50/4784	0.31864	0.951004	6/296	36/3982	0.0470078	0.749489
BP	GO:0007169	transmembrane receptor protein tyrosine kinase signaling pathway			13/273	195/4784	0.320218	0.951004	13/296	156/3982	0.374942	0.953023
BP	GO:0006260	DNA replication			10/273	146/4784	0.321169	0.951004	8/296	140/3982	0.829317	0.966338
BP	GO:0007029	endoplasmic reticulum organization			3/273	35/4784	0.322426	0.951004	4/296	29/3982	0.164813	0.852998
BP	GO:0051262	protein tetramerization			3/273	35/4784	0.322426	0.951004	2/296	28/3982	0.627365	0.953023
BP	GO:0043122	regulation of I-kappaB kinase/NF-kappaB signaling			6/273	82/4784	0.325672	0.951004	5/296	66/3982	0.550441	0.953023
BP	GO:0040011	locomotion			21/273	329/4784	0.326177	0.951004	27/296	259/3982	0.0425987	0.727891
BP	GO:0016567	protein ubiquitination			21/273	330/4784	0.331348	0.951004	21/296	275/3982	0.482802	0.953023
BP	GO:0043433	negative regulation of DNA-binding transcription factor activity			4/273	51/4784	0.331838	0.951004	4/296	45/3982	0.432832	0.953023
BP	GO:0050920	regulation of chemotaxis			4/273	51/4784	0.331838	0.951004	6/296	39/3982	0.0654744	0.791895
BP	GO:0090501	RNA phosphodiester bond hydrolysis			4/273	51/4784	0.331838	0.951004	6/296	45/3982	0.113406	0.850777
BP	GO:0090092	regulation of transmembrane receptor protein serine/threonine kinase signaling pathway			5/273	67/4784	0.335284	0.951004	6/296	53/3982	0.197832	0.883427
BP	GO:0061013	regulation of mRNA catabolic process			6/273	83/4784	0.335967	0.951004	8/296	72/3982	0.163068	0.852998
BP	GO:0071560	cellular response to transforming growth factor beta stimulus			6/273	83/4784	0.335967	0.951004	7/296	66/3982	0.21654	0.88544
BP	GO:0007266	Rho protein signal transduction			3/273	36/4784	0.338389	0.951004	2/296	33/3982	0.715958	0.953023
BP	GO:0002886	regulation of myeloid leukocyte mediated immunity			2/273	21/4784	0.338948	0.951004	2/296	16/3982	0.336153	0.930552
BP	GO:0006334	nucleosome assembly			2/273	21/4784	0.338948	0.951004	2/296	17/3982	0.36397	0.94401
BP	GO:0007585	respiratory gaseous exchange by respiratory system			2/273	21/4784	0.338948	0.951004	1/296	17/3982	0.731759	0.953023
BP	GO:0009064	glutamine family amino acid metabolic process			2/273	21/4784	0.338948	0.951004	1/296	17/3982	0.731759	0.953023
BP	GO:0009994	oocyte differentiation			2/273	21/4784	0.338948	0.951004	2/296	19/3982	0.418158	0.953023
BP	GO:0010324	membrane invagination			2/273	21/4784	0.338948	0.951004	3/296	17/3982	0.127527	0.852998
BP	GO:0015804	neutral amino acid transport			2/273	21/4784	0.338948	0.951004	NA	NA	NA	NA
BP	GO:0030888	regulation of B cell proliferation			2/273	21/4784	0.338948	0.951004	2/296	16/3982	0.336153	0.930552
BP	GO:0048599	oocyte development			2/273	21/4784	0.338948	0.951004	2/296	19/3982	0.418158	0.953023
BP	GO:0050435	amyloid-beta metabolic process			2/273	21/4784	0.338948	0.951004	2/296	16/3982	0.336153	0.930552
BP	GO:0050848	regulation of calcium-mediated signaling			2/273	21/4784	0.338948	0.951004	1/296	17/3982	0.731759	0.953023
BP	GO:0051591	response to cAMP			2/273	21/4784	0.338948	0.951004	1/296	17/3982	0.731759	0.953023
BP	GO:0060419	heart growth			2/273	21/4784	0.338948	0.951004	1/296	17/3982	0.731759	0.953023
BP	GO:0070301	cellular response to hydrogen peroxide			2/273	21/4784	0.338948	0.951004	1/296	15/3982	0.686751	0.953023
BP	GO:1902475	L-alpha-amino acid transmembrane transport			2/273	21/4784	0.338948	0.951004	NA	NA	NA	NA
BP	GO:1903578	regulation of ATP metabolic process			2/273	21/4784	0.338948	0.951004	1/296	16/3982	0.710125	0.953023
BP	GO:2000785	regulation of autophagosome assembly			2/273	21/4784	0.338948	0.951004	2/296	15/3982	0.307987	0.918619
BP	GO:0006873	cellular ion homeostasis			9/273	132/4784	0.339503	0.951004	9/296	113/3982	0.465858	0.953023
BP	GO:1901990	regulation of mitotic cell cycle phase transition			11/273	165/4784	0.34067	0.951004	11/296	149/3982	0.556448	0.953023
BP	GO:0042113	B cell activation			7/273	100/4784	0.344614	0.951004	7/296	79/3982	0.371984	0.9511
BP	GO:0034097	response to cytokine			15/273	232/4784	0.344891	0.951004	15/296	175/3982	0.319132	0.930552
BP	GO:0071356	cellular response to tumor necrosis factor			4/273	52/4784	0.345065	0.951004	4/296	35/3982	0.260362	0.902608
BP	GO:1902749	regulation of cell cycle G2/M phase transition			4/273	52/4784	0.345065	0.951004	4/296	50/3982	0.515977	0.953023
BP	GO:2001251	negative regulation of chromosome organization			4/273	52/4784	0.345065	0.951004	5/296	42/3982	0.198622	0.883427
BP	GO:0090287	regulation of cellular response to growth factor stimulus			6/273	84/4784	0.3463	0.951004	7/296	65/3982	0.205635	0.88544
BP	GO:0007179	transforming growth factor beta receptor signaling pathway			5/273	68/4784	0.346807	0.951004	6/296	55/3982	0.221899	0.88544
BP	GO:0046578	regulation of Ras protein signal transduction			5/273	68/4784	0.346807	0.951004	4/296	60/3982	0.662441	0.953023
BP	GO:0019725	cellular homeostasis			13/273	199/4784	0.34687	0.951004	15/296	169/3982	0.272143	0.903232
BP	GO:0070925	organelle assembly			24/273	384/4784	0.348813	0.951004	25/296	332/3982	0.505245	0.953023
BP	GO:0044843	cell cycle G1/S phase transition			8/273	117/4784	0.351028	0.951004	8/296	109/3982	0.569191	0.953023
BP	GO:0062197	cellular response to chemical stress			7/273	101/4784	0.354086	0.951004	9/296	82/3982	0.152589	0.852998
BP	GO:0002687	positive regulation of leukocyte migration			3/273	37/4784	0.35433	0.951004	5/296	23/3982	0.0242745	0.630887
BP	GO:0007032	endosome organization			3/273	37/4784	0.35433	0.951004	3/296	33/3982	0.449011	0.953023
BP	GO:0007229	integrin-mediated signaling pathway			3/273	37/4784	0.35433	0.951004	5/296	27/3982	0.045718	0.747256
BP	GO:0031214	biomineral tissue development			3/273	37/4784	0.35433	0.951004	3/296	30/3982	0.387792	0.953023
BP	GO:0034763	negative regulation of transmembrane transport			3/273	37/4784	0.35433	0.951004	2/296	27/3982	0.607273	0.953023
BP	GO:0043271	negative regulation of ion transport			3/273	37/4784	0.35433	0.951004	2/296	27/3982	0.607273	0.953023
BP	GO:0045664	regulation of neuron differentiation			3/273	37/4784	0.35433	0.951004	2/296	33/3982	0.715958	0.953023
BP	GO:0046854	phosphatidylinositol phosphate biosynthetic process			3/273	37/4784	0.35433	0.951004	4/296	34/3982	0.243646	0.902608
BP	GO:0110148	biomineralization			3/273	37/4784	0.35433	0.951004	3/296	30/3982	0.387792	0.953023
BP	GO:1900182	positive regulation of protein localization to nucleus			3/273	37/4784	0.35433	0.951004	2/296	25/3982	0.56466	0.953023
BP	GO:1901879	regulation of protein depolymerization			3/273	37/4784	0.35433	0.951004	2/296	30/3982	0.665141	0.953023
BP	GO:0006606	protein import into nucleus			6/273	85/4784	0.356663	0.951004	9/296	68/3982	0.0624346	0.791895
BP	GO:0032388	positive regulation of intracellular transport			6/273	85/4784	0.356663	0.951004	7/296	65/3982	0.205635	0.88544
BP	GO:0034599	cellular response to oxidative stress			6/273	85/4784	0.356663	0.951004	8/296	68/3982	0.129159	0.852998
BP	GO:0090150	establishment of protein localization to membrane			6/273	85/4784	0.356663	0.951004	4/296	71/3982	0.785274	0.963287
BP	GO:0046822	regulation of nucleocytoplasmic transport			4/273	53/4784	0.358303	0.951004	4/296	43/3982	0.398444	0.953023
BP	GO:0002262	myeloid cell homeostasis			5/273	69/4784	0.358355	0.951004	4/296	62/3982	0.687844	0.953023
BP	GO:0019827	stem cell population maintenance			5/273	69/4784	0.358355	0.951004	4/296	61/3982	0.675314	0.953023
BP	GO:0042886	amide transport			5/273	69/4784	0.358355	0.951004	4/296	52/3982	0.547652	0.953023
BP	GO:0055080	cation homeostasis			10/273	151/4784	0.359751	0.951004	10/296	129/3982	0.493812	0.953023
BP	GO:0001570	vasculogenesis			2/273	22/4784	0.360117	0.951004	2/296	19/3982	0.418158	0.953023
BP	GO:0006284	base-excision repair			2/273	22/4784	0.360117	0.951004	2/296	19/3982	0.418158	0.953023
BP	GO:0006939	smooth muscle contraction			2/273	22/4784	0.360117	0.951004	2/296	16/3982	0.336153	0.930552
BP	GO:0009166	nucleotide catabolic process			2/273	22/4784	0.360117	0.951004	1/296	19/3982	0.770319	0.962433
BP	GO:0009953	dorsal/ventral pattern formation			2/273	22/4784	0.360117	0.951004	2/296	20/3982	0.444373	0.953023
BP	GO:0010660	regulation of muscle cell apoptotic process			2/273	22/4784	0.360117	0.951004	2/296	18/3982	0.391334	0.953023
BP	GO:0010812	negative regulation of cell-substrate adhesion			2/273	22/4784	0.360117	0.951004	2/296	17/3982	0.36397	0.94401
BP	GO:0015807	L-amino acid transport			2/273	22/4784	0.360117	0.951004	NA	NA	NA	NA
BP	GO:0034198	cellular response to amino acid starvation			2/273	22/4784	0.360117	0.951004	4/296	15/3982	0.0211999	0.621543
BP	GO:0046620	regulation of organ growth			2/273	22/4784	0.360117	0.951004	1/296	19/3982	0.770319	0.962433
BP	GO:0051153	regulation of striated muscle cell differentiation			2/273	22/4784	0.360117	0.951004	1/296	15/3982	0.686751	0.953023
BP	GO:0070167	regulation of biomineral tissue development			2/273	22/4784	0.360117	0.951004	2/296	16/3982	0.336153	0.930552
BP	GO:0110149	regulation of biomineralization			2/273	22/4784	0.360117	0.951004	2/296	16/3982	0.336153	0.930552
BP	GO:1900542	regulation of purine nucleotide metabolic process			2/273	22/4784	0.360117	0.951004	1/296	17/3982	0.731759	0.953023
BP	GO:1901292	nucleoside phosphate catabolic process			2/273	22/4784	0.360117	0.951004	1/296	20/3982	0.787474	0.963287
BP	GO:1903432	regulation of TORC1 signaling			2/273	22/4784	0.360117	0.951004	2/296	14/3982	0.279594	0.903232
BP	GO:1903747	regulation of establishment of protein localization to mitochondrion			2/273	22/4784	0.360117	0.951004	2/296	18/3982	0.391334	0.953023
BP	GO:0048589	developmental growth			12/273	185/4784	0.365194	0.951004	13/296	147/3982	0.296267	0.918619
BP	GO:0051170	import into nucleus			6/273	86/4784	0.367048	0.951004	9/296	70/3982	0.0724906	0.806146
BP	GO:0071559	response to transforming growth factor beta			6/273	86/4784	0.367048	0.951004	7/296	69/3982	0.250433	0.902608
BP	GO:0043069	negative regulation of programmed cell death			14/273	219/4784	0.368702	0.951004	16/296	177/3982	0.239788	0.902608
BP	GO:0000086	G2/M transition of mitotic cell cycle			5/273	70/4784	0.369917	0.951004	5/296	65/3982	0.536511	0.953023
BP	GO:0051053	negative regulation of DNA metabolic process			5/273	70/4784	0.369917	0.951004	8/296	58/3982	0.062824	0.791895
BP	GO:0051668	localization within membrane			15/273	236/4784	0.36996	0.951004	15/296	196/3982	0.493362	0.953023
BP	GO:0006626	protein targeting to mitochondrion			3/273	38/4784	0.370223	0.951004	3/296	33/3982	0.449011	0.953023
BP	GO:0106027	neuron projection organization			3/273	38/4784	0.370223	0.951004	3/296	35/3982	0.488434	0.953023
BP	GO:0060070	canonical Wnt signaling pathway			6/273	87/4784	0.377447	0.951004	6/296	62/3982	0.312337	0.925048
BP	GO:0061564	axon development			9/273	137/4784	0.380749	0.951004	10/296	114/3982	0.33973	0.935565
BP	GO:0001704	formation of primary germ layer			2/273	23/4784	0.381031	0.951004	2/296	20/3982	0.444373	0.953023
BP	GO:0002218	activation of innate immune response			2/273	23/4784	0.381031	0.951004	2/296	20/3982	0.444373	0.953023
BP	GO:0008625	extrinsic apoptotic signaling pathway via death domain receptors			2/273	23/4784	0.381031	0.951004	2/296	19/3982	0.418158	0.953023
BP	GO:0010717	regulation of epithelial to mesenchymal transition			2/273	23/4784	0.381031	0.951004	3/296	18/3982	0.145059	0.852998
BP	GO:0010761	fibroblast migration			2/273	23/4784	0.381031	0.951004	2/296	19/3982	0.418158	0.953023
BP	GO:0010824	regulation of centrosome duplication			2/273	23/4784	0.381031	0.951004	2/296	20/3982	0.444373	0.953023
BP	GO:0016578	histone deubiquitination			2/273	23/4784	0.381031	0.951004	2/296	22/3982	0.494752	0.953023
BP	GO:0021510	spinal cord development			2/273	23/4784	0.381031	0.951004	1/296	21/3982	0.803352	0.963287
BP	GO:0030510	regulation of BMP signaling pathway			2/273	23/4784	0.381031	0.951004	3/296	15/3982	0.0950411	0.848532
BP	GO:0032414	positive regulation of ion transmembrane transporter activity			2/273	23/4784	0.381031	0.951004	3/296	19/3982	0.163324	0.852998
BP	GO:0034103	regulation of tissue remodeling			2/273	23/4784	0.381031	0.951004	2/296	18/3982	0.391334	0.953023
BP	GO:0034605	cellular response to heat			2/273	23/4784	0.381031	0.951004	2/296	19/3982	0.418158	0.953023
BP	GO:0043666	regulation of phosphoprotein phosphatase activity			2/273	23/4784	0.381031	0.951004	3/296	19/3982	0.163324	0.852998
BP	GO:0045453	bone resorption			2/273	23/4784	0.381031	0.951004	2/296	17/3982	0.36397	0.94401
BP	GO:0070536	protein K63-linked deubiquitination			2/273	23/4784	0.381031	0.951004	2/296	19/3982	0.418158	0.953023
BP	GO:0071230	cellular response to amino acid stimulus			2/273	23/4784	0.381031	0.951004	NA	NA	NA	NA
BP	GO:0007098	centrosome cycle			5/273	71/4784	0.381483	0.951004	5/296	64/3982	0.522389	0.953023
BP	GO:0009141	nucleoside triphosphate metabolic process			5/273	71/4784	0.381483	0.951004	5/296	58/3982	0.43439	0.953023
BP	GO:0098727	maintenance of cell number			5/273	71/4784	0.381483	0.951004	4/296	63/3982	0.700031	0.953023
BP	GO:0006470	protein dephosphorylation			7/273	104/4784	0.382635	0.951004	7/296	91/3982	0.520453	0.953023
BP	GO:0098771	inorganic ion homeostasis			10/273	154/4784	0.383209	0.951004	10/296	133/3982	0.533957	0.953023
BP	GO:0002221	pattern recognition receptor signaling pathway			4/273	55/4784	0.384753	0.951004	3/296	47/3982	0.69029	0.953023
BP	GO:0006888	endoplasmic reticulum to Golgi vesicle-mediated transport			4/273	55/4784	0.384753	0.951004	4/296	47/3982	0.46667	0.953023
BP	GO:0045765	regulation of angiogenesis			4/273	55/4784	0.384753	0.951004	9/296	48/3982	0.00776925	0.621543
BP	GO:0098657	import into cell			4/273	55/4784	0.384753	0.951004	2/296	47/3982	0.874968	0.973819
BP	GO:0044270	cellular nitrogen compound catabolic process			11/273	171/4784	0.385079	0.951004	13/296	142/3982	0.254855	0.902608
BP	GO:0055088	lipid homeostasis			3/273	39/4784	0.386045	0.951004	2/296	30/3982	0.665141	0.953023
BP	GO:0070374	positive regulation of ERK1 and ERK2 cascade			3/273	39/4784	0.386045	0.951004	2/296	26/3982	0.586371	0.953023
BP	GO:0097581	lamellipodium organization			3/273	39/4784	0.386045	0.951004	3/296	30/3982	0.387792	0.953023
BP	GO:0006979	response to oxidative stress			8/273	121/4784	0.386344	0.951004	11/296	94/3982	0.0868791	0.848532
BP	GO:0002429	immune response-activating cell surface receptor signaling pathway			6/273	88/4784	0.387853	0.951004	6/296	70/3982	0.421205	0.953023
BP	GO:0002757	immune response-activating signal transduction			6/273	88/4784	0.387853	0.951004	6/296	70/3982	0.421205	0.953023
BP	GO:0050801	ion homeostasis			10/273	155/4784	0.391059	0.951004	10/296	134/3982	0.543829	0.953023
BP	GO:0120035	regulation of plasma membrane bounded cell projection organization			14/273	223/4784	0.394959	0.951004	14/296	185/3982	0.51398	0.953023
BP	GO:1904951	positive regulation of establishment of protein localization			8/273	122/4784	0.395208	0.951004	8/296	90/3982	0.352653	0.94401
BP	GO:0003006	developmental process involved in reproduction			16/273	257/4784	0.395494	0.951004	13/296	225/3982	0.8677	0.973819
BP	GO:0002009	morphogenesis of an epithelium			9/273	139/4784	0.397372	0.951004	9/296	110/3982	0.433218	0.953023
BP	GO:0048284	organelle fusion			4/273	56/4784	0.397936	0.951004	5/296	56/3982	0.4042	0.953023
BP	GO:1901342	regulation of vasculature development			4/273	56/4784	0.397936	0.951004	9/296	48/3982	0.00776925	0.621543
BP	GO:0006261	DNA-templated DNA replication			6/273	89/4784	0.398259	0.951004	4/296	84/3982	0.881599	0.973819
BP	GO:0040013	negative regulation of locomotion			6/273	89/4784	0.398259	0.951004	9/296	70/3982	0.0724906	0.806146
BP	GO:1901991	negative regulation of mitotic cell cycle phase transition			6/273	89/4784	0.398259	0.951004	5/296	83/3982	0.750437	0.962433
BP	GO:0032446	protein modification by small protein conjugation			22/273	360/4784	0.399736	0.951004	22/296	299/3982	0.555349	0.953023
BP	GO:0002753	cytoplasmic pattern recognition receptor signaling pathway			2/273	24/4784	0.401651	0.951004	2/296	19/3982	0.418158	0.953023
BP	GO:0006140	regulation of nucleotide metabolic process			2/273	24/4784	0.401651	0.951004	1/296	19/3982	0.770319	0.962433
BP	GO:0007204	positive regulation of cytosolic calcium ion concentration			2/273	24/4784	0.401651	0.951004	1/296	18/3982	0.751784	0.962433
BP	GO:0010657	muscle cell apoptotic process			2/273	24/4784	0.401651	0.951004	2/296	19/3982	0.418158	0.953023
BP	GO:0031297	replication fork processing			2/273	24/4784	0.401651	0.951004	1/296	25/3982	0.855884	0.970629
BP	GO:0033619	membrane protein proteolysis			2/273	24/4784	0.401651	0.951004	1/296	20/3982	0.787474	0.963287
BP	GO:0035023	regulation of Rho protein signal transduction			2/273	24/4784	0.401651	0.951004	1/296	22/3982	0.818047	0.963287
BP	GO:0044088	regulation of vacuole organization			2/273	24/4784	0.401651	0.951004	2/296	17/3982	0.36397	0.94401
BP	GO:0048678	response to axon injury			2/273	24/4784	0.401651	0.951004	2/296	22/3982	0.494752	0.953023
BP	GO:0051289	protein homotetramerization			2/273	24/4784	0.401651	0.951004	1/296	18/3982	0.751784	0.962433
BP	GO:0051453	regulation of intracellular pH			2/273	24/4784	0.401651	0.951004	2/296	22/3982	0.494752	0.953023
BP	GO:1902808	positive regulation of cell cycle G1/S phase transition			2/273	24/4784	0.401651	0.951004	4/296	22/3982	0.0755877	0.816628
BP	GO:1990928	response to amino acid starvation			2/273	24/4784	0.401651	0.951004	4/296	17/3982	0.032872	0.671816
BP	GO:2000628	regulation of miRNA metabolic process			2/273	24/4784	0.401651	0.951004	2/296	20/3982	0.444373	0.953023
BP	GO:0009725	response to hormone			16/273	258/4784	0.401656	0.951004	16/296	208/3982	0.481974	0.953023
BP	GO:0000288	nuclear-transcribed mRNA catabolic process, deadenylation-dependent decay			3/273	40/4784	0.401773	0.951004	5/296	37/3982	0.136193	0.852998
BP	GO:0001837	epithelial to mesenchymal transition			3/273	40/4784	0.401773	0.951004	4/296	32/3982	0.211031	0.88544
BP	GO:0002312	B cell activation involved in immune response			3/273	40/4784	0.401773	0.951004	3/296	32/3982	0.428845	0.953023
BP	GO:0016441	post-transcriptional gene silencing			3/273	40/4784	0.401773	0.951004	NA	NA	NA	NA
BP	GO:0031060	regulation of histone methylation			3/273	40/4784	0.401773	0.951004	3/296	35/3982	0.488434	0.953023
BP	GO:0072384	organelle transport along microtubule			3/273	40/4784	0.401773	0.951004	4/296	34/3982	0.243646	0.902608
BP	GO:0007409	axonogenesis			8/273	123/4784	0.404078	0.951004	9/296	102/3982	0.34607	0.935565
BP	GO:0043393	regulation of protein binding			5/273	73/4784	0.404584	0.951004	4/296	63/3982	0.700031	0.953023
BP	GO:0019439	aromatic compound catabolic process			11/273	174/4784	0.407501	0.951004	13/296	147/3982	0.296267	0.918619
BP	GO:0060627	regulation of vesicle-mediated transport			11/273	174/4784	0.407501	0.951004	14/296	132/3982	0.10999	0.850777
BP	GO:0016482	cytosolic transport			6/273	90/4784	0.408657	0.951004	8/296	84/3982	0.284623	0.903232
BP	GO:0002833	positive regulation of response to biotic stimulus			4/273	57/4784	0.411073	0.951004	5/296	45/3982	0.240026	0.902608
BP	GO:0032204	regulation of telomere maintenance			4/273	57/4784	0.411073	0.951004	7/296	44/3982	0.0414113	0.727891
BP	GO:0042098	T cell proliferation			4/273	57/4784	0.411073	0.951004	4/296	46/3982	0.449832	0.953023
BP	GO:0007423	sensory organ development			8/273	124/4784	0.412948	0.951004	10/296	100/3982	0.206621	0.88544
BP	GO:0048729	tissue morphogenesis			10/273	158/4784	0.414661	0.951004	10/296	127/3982	0.473425	0.953023
BP	GO:0007600	sensory perception			5/273	74/4784	0.416101	0.951004	6/296	59/3982	0.272621	0.903232
BP	GO:0035304	regulation of protein dephosphorylation			3/273	41/4784	0.417387	0.951004	3/296	36/3982	0.507628	0.953023
BP	GO:0044773	mitotic DNA damage checkpoint signaling			3/273	41/4784	0.417387	0.951004	3/296	38/3982	0.544856	0.953023
BP	GO:0000289	nuclear-transcribed mRNA poly(A) tail shortening			2/273	25/4784	0.421943	0.951004	4/296	23/3982	0.0863905	0.848532
BP	GO:0006885	regulation of pH			2/273	25/4784	0.421943	0.951004	3/296	23/3982	0.241871	0.902608
BP	GO:0007099	centriole replication			2/273	25/4784	0.421943	0.951004	2/296	24/3982	0.542145	0.953023
BP	GO:0016574	histone ubiquitination			2/273	25/4784	0.421943	0.951004	2/296	24/3982	0.542145	0.953023
BP	GO:0030641	regulation of cellular pH			2/273	25/4784	0.421943	0.951004	3/296	23/3982	0.241871	0.902608
BP	GO:0031062	positive regulation of histone methylation			2/273	25/4784	0.421943	0.951004	2/296	23/3982	0.518836	0.953023
BP	GO:0032411	positive regulation of transporter activity			2/273	25/4784	0.421943	0.951004	3/296	20/3982	0.182229	0.88221
BP	GO:0042116	macrophage activation			2/273	25/4784	0.421943	0.951004	2/296	21/3982	0.469919	0.953023
BP	GO:0043299	leukocyte degranulation			2/273	25/4784	0.421943	0.951004	2/296	18/3982	0.391334	0.953023
BP	GO:0045921	positive regulation of exocytosis			2/273	25/4784	0.421943	0.951004	2/296	19/3982	0.418158	0.953023
BP	GO:0070227	lymphocyte apoptotic process			2/273	25/4784	0.421943	0.951004	2/296	17/3982	0.36397	0.94401
BP	GO:0098534	centriole assembly			2/273	25/4784	0.421943	0.951004	2/296	24/3982	0.542145	0.953023
BP	GO:0009743	response to carbohydrate			4/273	58/4784	0.424151	0.951004	5/296	45/3982	0.240026	0.902608
BP	GO:0072331	signal transduction by p53 class mediator			4/273	58/4784	0.424151	0.951004	5/296	56/3982	0.4042	0.953023
BP	GO:0007249	I-kappaB kinase/NF-kappaB signaling			6/273	92/4784	0.429403	0.951004	5/296	76/3982	0.677166	0.953023
BP	GO:0032102	negative regulation of response to external stimulus			6/273	92/4784	0.429403	0.951004	5/296	78/3982	0.699451	0.953023
BP	GO:0070997	neuron death			6/273	92/4784	0.429403	0.951004	8/296	82/3982	0.262736	0.902608
BP	GO:0007159	leukocyte cell-cell adhesion			7/273	109/4784	0.430316	0.951004	7/296	89/3982	0.496319	0.953023
BP	GO:0045017	glycerolipid biosynthetic process			7/273	109/4784	0.430316	0.951004	8/296	88/3982	0.32967	0.930552
BP	GO:0030003	cellular cation homeostasis			8/273	126/4784	0.430672	0.951004	8/296	107/3982	0.547517	0.953023
BP	GO:1990778	protein localization to cell periphery			8/273	126/4784	0.430672	0.951004	7/296	102/3982	0.643962	0.953023
BP	GO:0006900	vesicle budding from membrane			3/273	42/4784	0.432867	0.951004	4/296	30/3982	0.179799	0.88221
BP	GO:0007044	cell-substrate junction assembly			3/273	42/4784	0.432867	0.951004	3/296	32/3982	0.428845	0.953023
BP	GO:0007272	ensheathment of neurons			3/273	42/4784	0.432867	0.951004	5/296	37/3982	0.136193	0.852998
BP	GO:0007584	response to nutrient			3/273	42/4784	0.432867	0.951004	2/296	34/3982	0.7314	0.953023
BP	GO:0008366	axon ensheathment			3/273	42/4784	0.432867	0.951004	5/296	37/3982	0.136193	0.852998
BP	GO:0042552	myelination			3/273	42/4784	0.432867	0.951004	5/296	37/3982	0.136193	0.852998
BP	GO:0048041	focal adhesion assembly			3/273	42/4784	0.432867	0.951004	3/296	32/3982	0.428845	0.953023
BP	GO:0048771	tissue remodeling			3/273	42/4784	0.432867	0.951004	3/296	33/3982	0.449011	0.953023
BP	GO:0051298	centrosome duplication			3/273	42/4784	0.432867	0.951004	3/296	38/3982	0.544856	0.953023
BP	GO:0031344	regulation of cell projection organization			14/273	229/4784	0.434625	0.951004	14/296	188/3982	0.539321	0.953023
BP	GO:0007041	lysosomal transport			4/273	59/4784	0.437157	0.951004	2/296	54/3982	0.919046	0.97981
BP	GO:0031348	negative regulation of defense response			4/273	59/4784	0.437157	0.951004	3/296	48/3982	0.704088	0.953023
BP	GO:0060326	cell chemotaxis			4/273	59/4784	0.437157	0.951004	6/296	45/3982	0.113406	0.850777
BP	GO:0071103	DNA conformation change			4/273	59/4784	0.437157	0.951004	4/296	51/3982	0.531946	0.953023
BP	GO:1903008	organelle disassembly			4/273	59/4784	0.437157	0.951004	5/296	51/3982	0.328347	0.930552
BP	GO:0007005	mitochondrion organization			11/273	178/4784	0.437457	0.951004	15/296	153/3982	0.161956	0.852998
BP	GO:0008285	negative regulation of cell population proliferation			11/273	178/4784	0.437457	0.951004	14/296	146/3982	0.193839	0.88221
BP	GO:0071407	cellular response to organic cyclic compound			11/273	178/4784	0.437457	0.951004	11/296	144/3982	0.509162	0.953023
BP	GO:0007034	vacuolar transport			5/273	76/4784	0.439023	0.951004	4/296	68/3982	0.755826	0.962433
BP	GO:0044839	cell cycle G2/M phase transition			5/273	76/4784	0.439023	0.951004	5/296	71/3982	0.616851	0.953023
BP	GO:0000082	G1/S transition of mitotic cell cycle			7/273	110/4784	0.439817	0.951004	7/296	102/3982	0.643962	0.953023
BP	GO:0051241	negative regulation of multicellular organismal process			14/273	230/4784	0.441245	0.951004	16/296	186/3982	0.305949	0.918619
BP	GO:0002028	regulation of sodium ion transport			2/273	26/4784	0.441877	0.951004	2/296	23/3982	0.518836	0.953023
BP	GO:0006487	protein N-linked glycosylation			2/273	26/4784	0.441877	0.951004	1/296	24/3982	0.844235	0.966338
BP	GO:0019083	viral transcription			2/273	26/4784	0.441877	0.951004	1/296	16/3982	0.710125	0.953023
BP	GO:0045445	myoblast differentiation			2/273	26/4784	0.441877	0.951004	1/296	22/3982	0.818047	0.963287
BP	GO:0048145	regulation of fibroblast proliferation			2/273	26/4784	0.441877	0.951004	2/296	21/3982	0.469919	0.953023
BP	GO:0051445	regulation of meiotic cell cycle			2/273	26/4784	0.441877	0.951004	2/296	18/3982	0.391334	0.953023
BP	GO:0061647	histone H3-K9 modification			2/273	26/4784	0.441877	0.951004	2/296	23/3982	0.518836	0.953023
BP	GO:0070534	protein K63-linked ubiquitination			2/273	26/4784	0.441877	0.951004	2/296	23/3982	0.518836	0.953023
BP	GO:0071229	cellular response to acid chemical			2/273	26/4784	0.441877	0.951004	NA	NA	NA	NA
BP	GO:2000106	regulation of leukocyte apoptotic process			2/273	26/4784	0.441877	0.951004	2/296	18/3982	0.391334	0.953023
BP	GO:0000083	regulation of transcription involved in G1/S transition of mitotic cell cycle			1/273	10/4784	0.444647	0.951004	2/296	10/3982	0.16704	0.852998
BP	GO:0000466	maturation of 5.8S rRNA from tricistronic rRNA transcript (SSU-rRNA, 5.8S rRNA, LSU-rRNA)			1/273	10/4784	0.444647	0.951004	NA	NA	NA	NA
BP	GO:0000722	telomere maintenance via recombination			1/273	10/4784	0.444647	0.951004	1/296	10/3982	0.538527	0.953023
BP	GO:0002347	response to tumor cell			1/273	10/4784	0.444647	0.951004	NA	NA	NA	NA
BP	GO:0006829	zinc ion transport			1/273	10/4784	0.444647	0.951004	NA	NA	NA	NA
BP	GO:0007076	mitotic chromosome condensation			1/273	10/4784	0.444647	0.951004	1/296	10/3982	0.538527	0.953023
BP	GO:0007141	male meiosis I			1/273	10/4784	0.444647	0.951004	NA	NA	NA	NA
BP	GO:0009620	response to fungus			1/273	10/4784	0.444647	0.951004	NA	NA	NA	NA
BP	GO:0010614	negative regulation of cardiac muscle hypertrophy			1/273	10/4784	0.444647	0.951004	NA	NA	NA	NA
BP	GO:0014741	negative regulation of muscle hypertrophy			1/273	10/4784	0.444647	0.951004	NA	NA	NA	NA
BP	GO:0018196	peptidyl-asparagine modification			1/273	10/4784	0.444647	0.951004	1/296	10/3982	0.538527	0.953023
BP	GO:0018279	protein N-linked glycosylation via asparagine			1/273	10/4784	0.444647	0.951004	1/296	10/3982	0.538527	0.953023
BP	GO:0019082	viral protein processing			1/273	10/4784	0.444647	0.951004	NA	NA	NA	NA
BP	GO:0019098	reproductive behavior			1/273	10/4784	0.444647	0.951004	NA	NA	NA	NA
BP	GO:0030501	positive regulation of bone mineralization			1/273	10/4784	0.444647	0.951004	NA	NA	NA	NA
BP	GO:0030517	negative regulation of axon extension			1/273	10/4784	0.444647	0.951004	NA	NA	NA	NA
BP	GO:0030575	nuclear body organization			1/273	10/4784	0.444647	0.951004	NA	NA	NA	NA
BP	GO:0030889	negative regulation of B cell proliferation			1/273	10/4784	0.444647	0.951004	NA	NA	NA	NA
BP	GO:0030970	retrograde protein transport, ER to cytosol			1/273	10/4784	0.444647	0.951004	NA	NA	NA	NA
BP	GO:0031076	embryonic camera-type eye development			1/273	10/4784	0.444647	0.951004	NA	NA	NA	NA
BP	GO:0031453	positive regulation of heterochromatin formation			1/273	10/4784	0.444647	0.951004	NA	NA	NA	NA
BP	GO:0032069	regulation of nuclease activity			1/273	10/4784	0.444647	0.951004	NA	NA	NA	NA
BP	GO:0032228	regulation of synaptic transmission, GABAergic			1/273	10/4784	0.444647	0.951004	1/296	10/3982	0.538527	0.953023
BP	GO:0032963	collagen metabolic process			1/273	10/4784	0.444647	0.951004	NA	NA	NA	NA
BP	GO:0033028	myeloid cell apoptotic process			1/273	10/4784	0.444647	0.951004	NA	NA	NA	NA
BP	GO:0033032	regulation of myeloid cell apoptotic process			1/273	10/4784	0.444647	0.951004	NA	NA	NA	NA
BP	GO:0034405	response to fluid shear stress			1/273	10/4784	0.444647	0.951004	NA	NA	NA	NA
BP	GO:0034472	snRNA 3'-end processing			1/273	10/4784	0.444647	0.951004	NA	NA	NA	NA
BP	GO:0035330	regulation of hippo signaling			1/273	10/4784	0.444647	0.951004	NA	NA	NA	NA
BP	GO:0036314	response to sterol			1/273	10/4784	0.444647	0.951004	NA	NA	NA	NA
BP	GO:0039535	regulation of RIG-I signaling pathway			1/273	10/4784	0.444647	0.951004	NA	NA	NA	NA
BP	GO:0042220	response to cocaine			1/273	10/4784	0.444647	0.951004	NA	NA	NA	NA
BP	GO:0042491	inner ear auditory receptor cell differentiation			1/273	10/4784	0.444647	0.951004	NA	NA	NA	NA
BP	GO:0043268	positive regulation of potassium ion transport			1/273	10/4784	0.444647	0.951004	NA	NA	NA	NA
BP	GO:0043555	regulation of translation in response to stress			1/273	10/4784	0.444647	0.951004	NA	NA	NA	NA
BP	GO:0043574	peroxisomal transport			1/273	10/4784	0.444647	0.951004	1/296	10/3982	0.538527	0.953023
BP	GO:0043981	histone H4-K5 acetylation			1/273	10/4784	0.444647	0.951004	1/296	10/3982	0.538527	0.953023
BP	GO:0043982	histone H4-K8 acetylation			1/273	10/4784	0.444647	0.951004	1/296	10/3982	0.538527	0.953023
BP	GO:0043984	histone H4-K16 acetylation			1/273	10/4784	0.444647	0.951004	1/296	10/3982	0.538527	0.953023
BP	GO:0045292	mRNA cis splicing, via spliceosome			1/273	10/4784	0.444647	0.951004	NA	NA	NA	NA
BP	GO:0045922	negative regulation of fatty acid metabolic process			1/273	10/4784	0.444647	0.951004	NA	NA	NA	NA
BP	GO:0046174	polyol catabolic process			1/273	10/4784	0.444647	0.951004	NA	NA	NA	NA
BP	GO:0046337	phosphatidylethanolamine metabolic process			1/273	10/4784	0.444647	0.951004	NA	NA	NA	NA
BP	GO:0048713	regulation of oligodendrocyte differentiation			1/273	10/4784	0.444647	0.951004	NA	NA	NA	NA
BP	GO:0050850	positive regulation of calcium-mediated signaling			1/273	10/4784	0.444647	0.951004	NA	NA	NA	NA
BP	GO:0050892	intestinal absorption			1/273	10/4784	0.444647	0.951004	NA	NA	NA	NA
BP	GO:0050931	pigment cell differentiation			1/273	10/4784	0.444647	0.951004	NA	NA	NA	NA
BP	GO:0050999	regulation of nitric-oxide synthase activity			1/273	10/4784	0.444647	0.951004	NA	NA	NA	NA
BP	GO:0051291	protein heterooligomerization			1/273	10/4784	0.444647	0.951004	NA	NA	NA	NA
BP	GO:0051299	centrosome separation			1/273	10/4784	0.444647	0.951004	NA	NA	NA	NA
BP	GO:0060711	labyrinthine layer development			1/273	10/4784	0.444647	0.951004	NA	NA	NA	NA
BP	GO:0070169	positive regulation of biomineral tissue development			1/273	10/4784	0.444647	0.951004	NA	NA	NA	NA
BP	GO:0070229	negative regulation of lymphocyte apoptotic process			1/273	10/4784	0.444647	0.951004	NA	NA	NA	NA
BP	GO:0070423	nucleotide-binding oligomerization domain containing signaling pathway			1/273	10/4784	0.444647	0.951004	NA	NA	NA	NA
BP	GO:0072529	pyrimidine-containing compound catabolic process			1/273	10/4784	0.444647	0.951004	NA	NA	NA	NA
BP	GO:0090043	regulation of tubulin deacetylation			1/273	10/4784	0.444647	0.951004	NA	NA	NA	NA
BP	GO:0090075	relaxation of muscle			1/273	10/4784	0.444647	0.951004	NA	NA	NA	NA
BP	GO:0090110	COPII-coated vesicle cargo loading			1/273	10/4784	0.444647	0.951004	NA	NA	NA	NA
BP	GO:0090659	walking behavior			1/273	10/4784	0.444647	0.951004	NA	NA	NA	NA
BP	GO:0110151	positive regulation of biomineralization			1/273	10/4784	0.444647	0.951004	NA	NA	NA	NA
BP	GO:0120263	positive regulation of heterochromatin organization			1/273	10/4784	0.444647	0.951004	NA	NA	NA	NA
BP	GO:0140353	lipid export from cell			1/273	10/4784	0.444647	0.951004	2/296	10/3982	0.16704	0.852998
BP	GO:1901020	negative regulation of calcium ion transmembrane transporter activity			1/273	10/4784	0.444647	0.951004	NA	NA	NA	NA
BP	GO:1902253	regulation of intrinsic apoptotic signaling pathway by p53 class mediator			1/273	10/4784	0.444647	0.951004	NA	NA	NA	NA
BP	GO:1902254	negative regulation of intrinsic apoptotic signaling pathway by p53 class mediator			1/273	10/4784	0.444647	0.951004	NA	NA	NA	NA
BP	GO:1902742	apoptotic process involved in development			1/273	10/4784	0.444647	0.951004	NA	NA	NA	NA
BP	GO:1902992	negative regulation of amyloid precursor protein catabolic process			1/273	10/4784	0.444647	0.951004	NA	NA	NA	NA
BP	GO:1903358	regulation of Golgi organization			1/273	10/4784	0.444647	0.951004	NA	NA	NA	NA
BP	GO:1903513	endoplasmic reticulum to cytosol transport			1/273	10/4784	0.444647	0.951004	NA	NA	NA	NA
BP	GO:1905269	positive regulation of chromatin organization			1/273	10/4784	0.444647	0.951004	NA	NA	NA	NA
BP	GO:2000406	positive regulation of T cell migration			1/273	10/4784	0.444647	0.951004	NA	NA	NA	NA
BP	GO:0044092	negative regulation of molecular function			18/273	300/4784	0.447977	0.951004	20/296	242/3982	0.341339	0.935565
BP	GO:0007009	plasma membrane organization			3/273	43/4784	0.448196	0.951004	4/296	32/3982	0.211031	0.88544
BP	GO:0019080	viral gene expression			3/273	43/4784	0.448196	0.951004	1/296	29/3982	0.894417	0.976553
BP	GO:0045807	positive regulation of endocytosis			3/273	43/4784	0.448196	0.951004	3/296	29/3982	0.366993	0.94401
BP	GO:1901992	positive regulation of mitotic cell cycle phase transition			3/273	43/4784	0.448196	0.951004	5/296	36/3982	0.124917	0.852998
BP	GO:0006354	DNA-templated transcription elongation			8/273	128/4784	0.448346	0.951004	8/296	103/3982	0.502968	0.953023
BP	GO:0032103	positive regulation of response to external stimulus			7/273	111/4784	0.449295	0.951004	10/296	89/3982	0.121954	0.852998
BP	GO:0006397	mRNA processing			13/273	214/4784	0.449354	0.951004	15/296	182/3982	0.376334	0.953023
BP	GO:0042770	signal transduction in response to DNA damage			6/273	94/4784	0.450036	0.951004	8/296	82/3982	0.262736	0.902608
BP	GO:0050808	synapse organization			6/273	94/4784	0.450036	0.951004	7/296	80/3982	0.384507	0.953023
BP	GO:1903320	regulation of protein modification by small protein conjugation or removal			6/273	94/4784	0.450036	0.951004	7/296	74/3982	0.310027	0.923637
BP	GO:0009205	purine ribonucleoside triphosphate metabolic process			4/273	60/4784	0.45008	0.951004	4/296	49/3982	0.499763	0.953023
BP	GO:0010508	positive regulation of autophagy			4/273	60/4784	0.45008	0.951004	3/296	45/3982	0.661266	0.953023
BP	GO:0050670	regulation of lymphocyte proliferation			4/273	60/4784	0.45008	0.951004	4/296	46/3982	0.449832	0.953023
BP	GO:1900180	regulation of protein localization to nucleus			4/273	60/4784	0.45008	0.951004	3/296	47/3982	0.69029	0.953023
BP	GO:2000278	regulation of DNA biosynthetic process			4/273	60/4784	0.45008	0.951004	8/296	47/3982	0.0208039	0.621543
BP	GO:0030336	negative regulation of cell migration			5/273	77/4784	0.450411	0.951004	8/296	58/3982	0.062824	0.791895
BP	GO:0009967	positive regulation of signal transduction			25/273	422/4784	0.452832	0.951004	25/296	330/3982	0.49225	0.953023
BP	GO:0060429	epithelium development			17/273	284/4784	0.455547	0.951004	15/296	225/3982	0.712207	0.953023
BP	GO:0010639	negative regulation of organelle organization			9/273	146/4784	0.455559	0.951004	10/296	120/3982	0.401256	0.953023
BP	GO:0043066	negative regulation of apoptotic process			13/273	215/4784	0.456215	0.951004	16/296	174/3982	0.219155	0.88544
BP	GO:0051098	regulation of binding			8/273	129/4784	0.457154	0.951004	6/296	110/3982	0.838555	0.966338
BP	GO:0055065	metal ion homeostasis			8/273	129/4784	0.457154	0.951004	7/296	108/3982	0.702931	0.953023
BP	GO:0016197	endosomal transport			7/273	112/4784	0.458744	0.951004	6/296	103/3982	0.789386	0.963287
BP	GO:0072659	protein localization to plasma membrane			7/273	112/4784	0.458744	0.951004	6/296	95/3982	0.720206	0.953023
BP	GO:0001736	establishment of planar polarity			2/273	27/4784	0.461427	0.951004	1/296	18/3982	0.751784	0.962433
BP	GO:0002062	chondrocyte differentiation			2/273	27/4784	0.461427	0.951004	3/296	23/3982	0.241871	0.902608
BP	GO:0007164	establishment of tissue polarity			2/273	27/4784	0.461427	0.951004	1/296	18/3982	0.751784	0.962433
BP	GO:0010565	regulation of cellular ketone metabolic process			2/273	27/4784	0.461427	0.951004	1/296	24/3982	0.844235	0.966338
BP	GO:0010827	regulation of glucose transmembrane transport			2/273	27/4784	0.461427	0.951004	2/296	20/3982	0.444373	0.953023
BP	GO:0031146	SCF-dependent proteasomal ubiquitin-dependent protein catabolic process			2/273	27/4784	0.461427	0.951004	2/296	22/3982	0.494752	0.953023
BP	GO:0042100	B cell proliferation			2/273	27/4784	0.461427	0.951004	2/296	20/3982	0.444373	0.953023
BP	GO:0044818	mitotic G2/M transition checkpoint			2/273	27/4784	0.461427	0.951004	2/296	28/3982	0.627365	0.953023
BP	GO:0072073	kidney epithelium development			2/273	27/4784	0.461427	0.951004	1/296	25/3982	0.855884	0.970629
BP	GO:0072332	intrinsic apoptotic signaling pathway by p53 class mediator			2/273	27/4784	0.461427	0.951004	3/296	25/3982	0.283216	0.903232
BP	GO:0021537	telencephalon development			5/273	78/4784	0.461738	0.951004	6/296	69/3982	0.407565	0.953023
BP	GO:0031023	microtubule organizing center organization			5/273	78/4784	0.461738	0.951004	5/296	71/3982	0.616851	0.953023
BP	GO:0032944	regulation of mononuclear cell proliferation			4/273	61/4784	0.462908	0.951004	4/296	47/3982	0.46667	0.953023
BP	GO:0034612	response to tumor necrosis factor			4/273	61/4784	0.462908	0.951004	4/296	43/3982	0.398444	0.953023
BP	GO:0051099	positive regulation of binding			4/273	61/4784	0.462908	0.951004	3/296	53/3982	0.766098	0.962433
BP	GO:0061448	connective tissue development			4/273	61/4784	0.462908	0.951004	6/296	51/3982	0.174821	0.874103
BP	GO:0002200	somatic diversification of immune receptors			3/273	44/4784	0.463356	0.951004	3/296	37/3982	0.526443	0.953023
BP	GO:0002705	positive regulation of leukocyte mediated immunity			3/273	44/4784	0.463356	0.951004	3/296	35/3982	0.488434	0.953023
BP	GO:0030177	positive regulation of Wnt signaling pathway			3/273	44/4784	0.463356	0.951004	3/296	25/3982	0.283216	0.903232
BP	GO:0044774	mitotic DNA integrity checkpoint signaling			3/273	44/4784	0.463356	0.951004	3/296	41/3982	0.597508	0.953023
BP	GO:1903034	regulation of response to wounding			3/273	44/4784	0.463356	0.951004	4/296	38/3982	0.31163	0.924144
BP	GO:0007610	behavior			9/273	147/4784	0.463825	0.951004	10/296	123/3982	0.432262	0.953023
BP	GO:2000026	regulation of multicellular organismal development			21/273	355/4784	0.465168	0.951004	27/296	298/3982	0.158759	0.852998
BP	GO:0000278	mitotic cell cycle			25/273	425/4784	0.46781	0.951004	26/296	379/3982	0.703111	0.953023
BP	GO:0051222	positive regulation of protein transport			7/273	113/4784	0.468159	0.951004	8/296	82/3982	0.262736	0.902608
BP	GO:0034655	nucleobase-containing compound catabolic process			10/273	165/4784	0.469623	0.951004	12/296	137/3982	0.318647	0.930552
BP	GO:0046777	protein autophosphorylation			6/273	96/4784	0.470507	0.951004	6/296	86/3982	0.625452	0.953023
BP	GO:0070647	protein modification by small protein conjugation or removal			25/273	426/4784	0.4728	0.951004	26/296	358/3982	0.583645	0.953023
BP	GO:0006352	DNA-templated transcription initiation			4/273	62/4784	0.475631	0.951004	4/296	52/3982	0.547652	0.953023
BP	GO:0017157	regulation of exocytosis			4/273	62/4784	0.475631	0.951004	4/296	47/3982	0.46667	0.953023
BP	GO:1902533	positive regulation of intracellular signal transduction			16/273	270/4784	0.475856	0.951004	16/296	212/3982	0.514085	0.953023
BP	GO:0000469	cleavage involved in rRNA processing			1/273	11/4784	0.476405	0.951004	1/296	10/3982	0.538527	0.953023
BP	GO:0001656	metanephros development			1/273	11/4784	0.476405	0.951004	1/296	10/3982	0.538527	0.953023
BP	GO:0001779	natural killer cell differentiation			1/273	11/4784	0.476405	0.951004	1/296	11/3982	0.572917	0.953023
BP	GO:0002566	somatic diversification of immune receptors via somatic mutation			1/273	11/4784	0.476405	0.951004	NA	NA	NA	NA
BP	GO:0006536	glutamate metabolic process			1/273	11/4784	0.476405	0.951004	NA	NA	NA	NA
BP	GO:0007176	regulation of epidermal growth factor-activated receptor activity			1/273	11/4784	0.476405	0.951004	NA	NA	NA	NA
BP	GO:0007339	binding of sperm to zona pellucida			1/273	11/4784	0.476405	0.951004	NA	NA	NA	NA
BP	GO:0007528	neuromuscular junction development			1/273	11/4784	0.476405	0.951004	2/296	10/3982	0.16704	0.852998
BP	GO:0008334	histone mRNA metabolic process			1/273	11/4784	0.476405	0.951004	NA	NA	NA	NA
BP	GO:0010837	regulation of keratinocyte proliferation			1/273	11/4784	0.476405	0.951004	1/296	10/3982	0.538527	0.953023
BP	GO:0014003	oligodendrocyte development			1/273	11/4784	0.476405	0.951004	NA	NA	NA	NA
BP	GO:0016446	somatic hypermutation of immunoglobulin genes			1/273	11/4784	0.476405	0.951004	NA	NA	NA	NA
BP	GO:0018345	protein palmitoylation			1/273	11/4784	0.476405	0.951004	NA	NA	NA	NA
BP	GO:0019432	triglyceride biosynthetic process			1/273	11/4784	0.476405	0.951004	NA	NA	NA	NA
BP	GO:0019748	secondary metabolic process			1/273	11/4784	0.476405	0.951004	NA	NA	NA	NA
BP	GO:0021904	dorsal/ventral neural tube patterning			1/273	11/4784	0.476405	0.951004	1/296	10/3982	0.538527	0.953023
BP	GO:0030239	myofibril assembly			1/273	11/4784	0.476405	0.951004	NA	NA	NA	NA
BP	GO:0030890	positive regulation of B cell proliferation			1/273	11/4784	0.476405	0.951004	NA	NA	NA	NA
BP	GO:0031145	anaphase-promoting complex-dependent catabolic process			1/273	11/4784	0.476405	0.951004	NA	NA	NA	NA
BP	GO:0031670	cellular response to nutrient			1/273	11/4784	0.476405	0.951004	NA	NA	NA	NA
BP	GO:0032720	negative regulation of tumor necrosis factor production			1/273	11/4784	0.476405	0.951004	NA	NA	NA	NA
BP	GO:0033119	negative regulation of RNA splicing			1/273	11/4784	0.476405	0.951004	1/296	10/3982	0.538527	0.953023
BP	GO:0033574	response to testosterone			1/273	11/4784	0.476405	0.951004	2/296	10/3982	0.16704	0.852998
BP	GO:0034086	maintenance of sister chromatid cohesion			1/273	11/4784	0.476405	0.951004	NA	NA	NA	NA
BP	GO:0034088	maintenance of mitotic sister chromatid cohesion			1/273	11/4784	0.476405	0.951004	NA	NA	NA	NA
BP	GO:0035036	sperm-egg recognition			1/273	11/4784	0.476405	0.951004	NA	NA	NA	NA
BP	GO:0035872	nucleotide-binding domain, leucine rich repeat containing receptor signaling pathway			1/273	11/4784	0.476405	0.951004	NA	NA	NA	NA
BP	GO:0035914	skeletal muscle cell differentiation			1/273	11/4784	0.476405	0.951004	NA	NA	NA	NA
BP	GO:0039531	regulation of viral-induced cytoplasmic pattern recognition receptor signaling pathway			1/273	11/4784	0.476405	0.951004	NA	NA	NA	NA
BP	GO:0039694	viral RNA genome replication			1/273	11/4784	0.476405	0.951004	NA	NA	NA	NA
BP	GO:0043616	keratinocyte proliferation			1/273	11/4784	0.476405	0.951004	1/296	10/3982	0.538527	0.953023
BP	GO:0045047	protein targeting to ER			1/273	11/4784	0.476405	0.951004	NA	NA	NA	NA
BP	GO:0045144	meiotic sister chromatid segregation			1/273	11/4784	0.476405	0.951004	1/296	11/3982	0.572917	0.953023
BP	GO:0046461	neutral lipid catabolic process			1/273	11/4784	0.476405	0.951004	NA	NA	NA	NA
BP	GO:0046464	acylglycerol catabolic process			1/273	11/4784	0.476405	0.951004	NA	NA	NA	NA
BP	GO:0046831	regulation of RNA export from nucleus			1/273	11/4784	0.476405	0.951004	NA	NA	NA	NA
BP	GO:0048147	negative regulation of fibroblast proliferation			1/273	11/4784	0.476405	0.951004	1/296	10/3982	0.538527	0.953023
BP	GO:0050686	negative regulation of mRNA processing			1/273	11/4784	0.476405	0.951004	1/296	10/3982	0.538527	0.953023
BP	GO:0050855	regulation of B cell receptor signaling pathway			1/273	11/4784	0.476405	0.951004	1/296	10/3982	0.538527	0.953023
BP	GO:0050879	multicellular organismal movement			1/273	11/4784	0.476405	0.951004	1/296	10/3982	0.538527	0.953023
BP	GO:0050881	musculoskeletal movement			1/273	11/4784	0.476405	0.951004	1/296	10/3982	0.538527	0.953023
BP	GO:0050922	negative regulation of chemotaxis			1/273	11/4784	0.476405	0.951004	1/296	10/3982	0.538527	0.953023
BP	GO:0051177	meiotic sister chromatid cohesion			1/273	11/4784	0.476405	0.951004	1/296	11/3982	0.572917	0.953023
BP	GO:0051560	mitochondrial calcium ion homeostasis			1/273	11/4784	0.476405	0.951004	NA	NA	NA	NA
BP	GO:0051932	synaptic transmission, GABAergic			1/273	11/4784	0.476405	0.951004	1/296	11/3982	0.572917	0.953023
BP	GO:0055002	striated muscle cell development			1/273	11/4784	0.476405	0.951004	NA	NA	NA	NA
BP	GO:0055081	anion homeostasis			1/273	11/4784	0.476405	0.951004	1/296	12/3982	0.604752	0.953023
BP	GO:0060396	growth hormone receptor signaling pathway			1/273	11/4784	0.476405	0.951004	NA	NA	NA	NA
BP	GO:0070296	sarcoplasmic reticulum calcium ion transport			1/273	11/4784	0.476405	0.951004	NA	NA	NA	NA
BP	GO:0071378	cellular response to growth hormone stimulus			1/273	11/4784	0.476405	0.951004	NA	NA	NA	NA
BP	GO:0071622	regulation of granulocyte chemotaxis			1/273	11/4784	0.476405	0.951004	NA	NA	NA	NA
BP	GO:0071715	icosanoid transport			1/273	11/4784	0.476405	0.951004	NA	NA	NA	NA
BP	GO:0080182	histone H3-K4 trimethylation			1/273	11/4784	0.476405	0.951004	NA	NA	NA	NA
BP	GO:0090308	regulation of DNA methylation-dependent heterochromatin formation			1/273	11/4784	0.476405	0.951004	1/296	11/3982	0.572917	0.953023
BP	GO:0098703	calcium ion import across plasma membrane			1/273	11/4784	0.476405	0.951004	NA	NA	NA	NA
BP	GO:1900027	regulation of ruffle assembly			1/273	11/4784	0.476405	0.951004	NA	NA	NA	NA
BP	GO:1901970	positive regulation of mitotic sister chromatid separation			1/273	11/4784	0.476405	0.951004	NA	NA	NA	NA
BP	GO:1902622	regulation of neutrophil migration			1/273	11/4784	0.476405	0.951004	NA	NA	NA	NA
BP	GO:1902914	regulation of protein polyubiquitination			1/273	11/4784	0.476405	0.951004	NA	NA	NA	NA
BP	GO:1903077	negative regulation of protein localization to plasma membrane			1/273	11/4784	0.476405	0.951004	NA	NA	NA	NA
BP	GO:1903306	negative regulation of regulated secretory pathway			1/273	11/4784	0.476405	0.951004	NA	NA	NA	NA
BP	GO:1903421	regulation of synaptic vesicle recycling			1/273	11/4784	0.476405	0.951004	NA	NA	NA	NA
BP	GO:1903556	negative regulation of tumor necrosis factor superfamily cytokine production			1/273	11/4784	0.476405	0.951004	NA	NA	NA	NA
BP	GO:1904376	negative regulation of protein localization to cell periphery			1/273	11/4784	0.476405	0.951004	NA	NA	NA	NA
BP	GO:1990868	response to chemokine			1/273	11/4784	0.476405	0.951004	1/296	10/3982	0.538527	0.953023
BP	GO:1990869	cellular response to chemokine			1/273	11/4784	0.476405	0.951004	1/296	10/3982	0.538527	0.953023
BP	GO:2000786	positive regulation of autophagosome assembly			1/273	11/4784	0.476405	0.951004	NA	NA	NA	NA
BP	GO:0044772	mitotic cell cycle phase transition			13/273	218/4784	0.476744	0.951004	12/296	198/3982	0.812757	0.963287
BP	GO:0032101	regulation of response to external stimulus			15/273	253/4784	0.478286	0.951004	18/296	207/3982	0.274911	0.903232
BP	GO:0006575	cellular modified amino acid metabolic process			3/273	45/4784	0.478334	0.951004	3/296	36/3982	0.507628	0.953023
BP	GO:0007568	aging			3/273	45/4784	0.478334	0.951004	2/296	37/3982	0.77351	0.963154
BP	GO:0042147	retrograde transport, endosome to Golgi			3/273	45/4784	0.478334	0.951004	3/296	41/3982	0.597508	0.953023
BP	GO:0050807	regulation of synapse organization			3/273	45/4784	0.478334	0.951004	3/296	38/3982	0.544856	0.953023
BP	GO:0055001	muscle cell development			3/273	45/4784	0.478334	0.951004	2/296	33/3982	0.715958	0.953023
BP	GO:0072655	establishment of protein localization to mitochondrion			3/273	45/4784	0.478334	0.951004	3/296	37/3982	0.526443	0.953023
BP	GO:0150115	cell-substrate junction organization			3/273	45/4784	0.478334	0.951004	3/296	35/3982	0.488434	0.953023
BP	GO:0003333	amino acid transmembrane transport			2/273	28/4784	0.480572	0.951004	NA	NA	NA	NA
BP	GO:0006096	glycolytic process			2/273	28/4784	0.480572	0.951004	2/296	23/3982	0.518836	0.953023
BP	GO:0006998	nuclear envelope organization			2/273	28/4784	0.480572	0.951004	2/296	24/3982	0.542145	0.953023
BP	GO:0016079	synaptic vesicle exocytosis			2/273	28/4784	0.480572	0.951004	2/296	25/3982	0.56466	0.953023
BP	GO:0032355	response to estradiol			2/273	28/4784	0.480572	0.951004	1/296	23/3982	0.831648	0.966338
BP	GO:0042306	regulation of protein import into nucleus			2/273	28/4784	0.480572	0.951004	2/296	19/3982	0.418158	0.953023
BP	GO:0046847	filopodium assembly			2/273	28/4784	0.480572	0.951004	1/296	21/3982	0.803352	0.963287
BP	GO:0062014	negative regulation of small molecule metabolic process			2/273	28/4784	0.480572	0.951004	1/296	24/3982	0.844235	0.966338
BP	GO:0120162	positive regulation of cold-induced thermogenesis			2/273	28/4784	0.480572	0.951004	3/296	22/3982	0.221591	0.88544
BP	GO:1990542	mitochondrial transmembrane transport			2/273	28/4784	0.480572	0.951004	1/296	22/3982	0.818047	0.963287
BP	GO:0051604	protein maturation			6/273	97/4784	0.480667	0.951004	6/296	83/3982	0.590133	0.953023
BP	GO:0048285	organelle fission			14/273	236/4784	0.480848	0.951004	13/296	209/3982	0.791474	0.963287
BP	GO:0070201	regulation of establishment of protein localization			11/273	184/4784	0.482173	0.951004	11/296	143/3982	0.499537	0.953023
BP	GO:0006401	RNA catabolic process			8/273	132/4784	0.483413	0.951004	11/296	110/3982	0.191793	0.88221
BP	GO:0006486	protein glycosylation			5/273	80/4784	0.484182	0.951004	5/296	70/3982	0.60403	0.953023
BP	GO:0007160	cell-matrix adhesion			5/273	80/4784	0.484182	0.951004	7/296	63/3982	0.184491	0.88221
BP	GO:0043413	macromolecule glycosylation			5/273	80/4784	0.484182	0.951004	5/296	70/3982	0.60403	0.953023
BP	GO:0060828	regulation of canonical Wnt signaling pathway			5/273	80/4784	0.484182	0.951004	5/296	56/3982	0.4042	0.953023
BP	GO:0007155	cell adhesion			21/273	359/4784	0.486803	0.951004	25/296	282/3982	0.199784	0.883427
BP	GO:0051051	negative regulation of transport			7/273	115/4784	0.486871	0.951004	9/296	85/3982	0.1776	0.88221
BP	GO:0010941	regulation of cell death			25/273	429/4784	0.487747	0.951004	28/296	345/3982	0.337493	0.93226
BP	GO:0042592	homeostatic process			27/273	464/4784	0.488128	0.951004	30/296	384/3982	0.413699	0.953023
BP	GO:0010948	negative regulation of cell cycle process			9/273	150/4784	0.488478	0.951004	10/296	129/3982	0.493812	0.953023
BP	GO:0031346	positive regulation of cell projection organization			8/273	133/4784	0.492099	0.951004	9/296	103/3982	0.356874	0.94401
BP	GO:0140014	mitotic nuclear division			10/273	168/4784	0.49294	0.951004	10/296	148/3982	0.672187	0.953023
BP	GO:0001505	regulation of neurotransmitter levels			3/273	46/4784	0.493116	0.951004	3/296	37/3982	0.526443	0.953023
BP	GO:0001959	regulation of cytokine-mediated signaling pathway			3/273	46/4784	0.493116	0.951004	2/296	32/3982	0.699779	0.953023
BP	GO:0009746	response to hexose			3/273	46/4784	0.493116	0.951004	4/296	35/3982	0.260362	0.902608
BP	GO:0009749	response to glucose			3/273	46/4784	0.493116	0.951004	4/296	35/3982	0.260362	0.902608
BP	GO:0045089	positive regulation of innate immune response			3/273	46/4784	0.493116	0.951004	3/296	37/3982	0.526443	0.953023
BP	GO:0050803	regulation of synapse structure or activity			3/273	46/4784	0.493116	0.951004	3/296	40/3982	0.580402	0.953023
BP	GO:0003008	system process			22/273	378/4784	0.494979	0.951004	28/296	296/3982	0.105248	0.850777
BP	GO:2000146	negative regulation of cell motility			5/273	81/4784	0.495285	0.951004	8/296	62/3982	0.0860657	0.848532
BP	GO:0010256	endomembrane system organization			13/273	221/4784	0.497151	0.951004	16/296	189/3982	0.329146	0.930552
BP	GO:0000380	alternative mRNA splicing, via spliceosome			2/273	29/4784	0.499296	0.951004	1/296	27/3982	0.876641	0.973819
BP	GO:0006757	ATP generation from ADP			2/273	29/4784	0.499296	0.951004	2/296	24/3982	0.542145	0.953023
BP	GO:0006903	vesicle targeting			2/273	29/4784	0.499296	0.951004	2/296	26/3982	0.586371	0.953023
BP	GO:0019751	polyol metabolic process			2/273	29/4784	0.499296	0.951004	2/296	23/3982	0.518836	0.953023
BP	GO:0021766	hippocampus development			2/273	29/4784	0.499296	0.951004	3/296	25/3982	0.283216	0.903232
BP	GO:0043279	response to alkaloid			2/273	29/4784	0.499296	0.951004	2/296	22/3982	0.494752	0.953023
BP	GO:0045766	positive regulation of angiogenesis			2/273	29/4784	0.499296	0.951004	5/296	22/3982	0.0201896	0.621543
BP	GO:0046626	regulation of insulin receptor signaling pathway			2/273	29/4784	0.499296	0.951004	2/296	22/3982	0.494752	0.953023
BP	GO:0048278	vesicle docking			2/273	29/4784	0.499296	0.951004	2/296	26/3982	0.586371	0.953023
BP	GO:0070988	demethylation			2/273	29/4784	0.499296	0.951004	2/296	26/3982	0.586371	0.953023
BP	GO:0098742	cell-cell adhesion via plasma-membrane adhesion molecules			2/273	29/4784	0.499296	0.951004	4/296	23/3982	0.0863905	0.848532
BP	GO:1904018	positive regulation of vasculature development			2/273	29/4784	0.499296	0.951004	5/296	22/3982	0.0201896	0.621543
BP	GO:0046649	lymphocyte activation			14/273	239/4784	0.500498	0.951004	15/296	197/3982	0.501649	0.953023
BP	GO:0002573	myeloid leukocyte differentiation			4/273	64/4784	0.500725	0.951004	4/296	53/3982	0.563082	0.953023
BP	GO:0009199	ribonucleoside triphosphate metabolic process			4/273	64/4784	0.500725	0.951004	4/296	53/3982	0.563082	0.953023
BP	GO:0007178	transmembrane receptor protein serine/threonine kinase signaling pathway			6/273	99/4784	0.500807	0.951004	8/296	74/3982	0.181435	0.88221
BP	GO:0032984	protein-containing complex disassembly			6/273	99/4784	0.500807	0.951004	6/296	88/3982	0.648006	0.953023
BP	GO:0097193	intrinsic apoptotic signaling pathway			6/273	99/4784	0.500807	0.951004	9/296	72/3982	0.0834971	0.848532
BP	GO:1902115	regulation of organelle assembly			6/273	99/4784	0.500807	0.951004	8/296	85/3982	0.295742	0.918619
BP	GO:0042110	T cell activation			9/273	152/4784	0.504761	0.951004	10/296	123/3982	0.432262	0.953023
BP	GO:2001020	regulation of response to DNA damage stimulus			9/273	152/4784	0.504761	0.951004	13/296	126/3982	0.140533	0.852998
BP	GO:0006862	nucleotide transport			1/273	12/4784	0.506353	0.951004	NA	NA	NA	NA
BP	GO:0006882	cellular zinc ion homeostasis			1/273	12/4784	0.506353	0.951004	NA	NA	NA	NA
BP	GO:0006896	Golgi to vacuole transport			1/273	12/4784	0.506353	0.951004	1/296	10/3982	0.538527	0.953023
BP	GO:0006940	regulation of smooth muscle contraction			1/273	12/4784	0.506353	0.951004	NA	NA	NA	NA
BP	GO:0007135	meiosis II			1/273	12/4784	0.506353	0.951004	1/296	12/3982	0.604752	0.953023
BP	GO:0009187	cyclic nucleotide metabolic process			1/273	12/4784	0.506353	0.951004	NA	NA	NA	NA
BP	GO:0009311	oligosaccharide metabolic process			1/273	12/4784	0.506353	0.951004	NA	NA	NA	NA
BP	GO:0015986	proton motive force-driven ATP synthesis			1/273	12/4784	0.506353	0.951004	NA	NA	NA	NA
BP	GO:0019933	cAMP-mediated signaling			1/273	12/4784	0.506353	0.951004	1/296	12/3982	0.604752	0.953023
BP	GO:0031116	positive regulation of microtubule polymerization			1/273	12/4784	0.506353	0.951004	2/296	10/3982	0.16704	0.852998
BP	GO:0031571	mitotic G1 DNA damage checkpoint signaling			1/273	12/4784	0.506353	0.951004	NA	NA	NA	NA
BP	GO:0032239	regulation of nucleobase-containing compound transport			1/273	12/4784	0.506353	0.951004	1/296	10/3982	0.538527	0.953023
BP	GO:0032438	melanosome organization			1/273	12/4784	0.506353	0.951004	1/296	11/3982	0.572917	0.953023
BP	GO:0032480	negative regulation of type I interferon production			1/273	12/4784	0.506353	0.951004	NA	NA	NA	NA
BP	GO:0032511	late endosome to vacuole transport via multivesicular body sorting pathway			1/273	12/4784	0.506353	0.951004	1/296	12/3982	0.604752	0.953023
BP	GO:0032768	regulation of monooxygenase activity			1/273	12/4784	0.506353	0.951004	NA	NA	NA	NA
BP	GO:0034113	heterotypic cell-cell adhesion			1/273	12/4784	0.506353	0.951004	NA	NA	NA	NA
BP	GO:0035510	DNA dealkylation			1/273	12/4784	0.506353	0.951004	1/296	12/3982	0.604752	0.953023
BP	GO:0043201	response to leucine			1/273	12/4784	0.506353	0.951004	NA	NA	NA	NA
BP	GO:0044090	positive regulation of vacuole organization			1/273	12/4784	0.506353	0.951004	NA	NA	NA	NA
BP	GO:0044819	mitotic G1/S transition checkpoint signaling			1/273	12/4784	0.506353	0.951004	NA	NA	NA	NA
BP	GO:0046460	neutral lipid biosynthetic process			1/273	12/4784	0.506353	0.951004	NA	NA	NA	NA
BP	GO:0046463	acylglycerol biosynthetic process			1/273	12/4784	0.506353	0.951004	NA	NA	NA	NA
BP	GO:0046530	photoreceptor cell differentiation			1/273	12/4784	0.506353	0.951004	NA	NA	NA	NA
BP	GO:0046599	regulation of centriole replication			1/273	12/4784	0.506353	0.951004	1/296	12/3982	0.604752	0.953023
BP	GO:0048066	developmental pigmentation			1/273	12/4784	0.506353	0.951004	1/296	10/3982	0.538527	0.953023
BP	GO:0048199	vesicle targeting, to, from or within Golgi			1/273	12/4784	0.506353	0.951004	NA	NA	NA	NA
BP	GO:0048489	synaptic vesicle transport			1/273	12/4784	0.506353	0.951004	2/296	10/3982	0.16704	0.852998
BP	GO:0048873	homeostasis of number of cells within a tissue			1/273	12/4784	0.506353	0.951004	NA	NA	NA	NA
BP	GO:0051084	'de novo' post-translational protein folding			1/273	12/4784	0.506353	0.951004	NA	NA	NA	NA
BP	GO:0051353	positive regulation of oxidoreductase activity			1/273	12/4784	0.506353	0.951004	NA	NA	NA	NA
BP	GO:0051457	maintenance of protein location in nucleus			1/273	12/4784	0.506353	0.951004	1/296	10/3982	0.538527	0.953023
BP	GO:0051602	response to electrical stimulus			1/273	12/4784	0.506353	0.951004	NA	NA	NA	NA
BP	GO:0051955	regulation of amino acid transport			1/273	12/4784	0.506353	0.951004	NA	NA	NA	NA
BP	GO:0055069	zinc ion homeostasis			1/273	12/4784	0.506353	0.951004	NA	NA	NA	NA
BP	GO:0060038	cardiac muscle cell proliferation			1/273	12/4784	0.506353	0.951004	1/296	10/3982	0.538527	0.953023
BP	GO:0060425	lung morphogenesis			1/273	12/4784	0.506353	0.951004	2/296	10/3982	0.16704	0.852998
BP	GO:0061983	meiosis II cell cycle process			1/273	12/4784	0.506353	0.951004	1/296	12/3982	0.604752	0.953023
BP	GO:0062208	positive regulation of pattern recognition receptor signaling pathway			1/273	12/4784	0.506353	0.951004	1/296	11/3982	0.572917	0.953023
BP	GO:0070232	regulation of T cell apoptotic process			1/273	12/4784	0.506353	0.951004	NA	NA	NA	NA
BP	GO:0070509	calcium ion import			1/273	12/4784	0.506353	0.951004	NA	NA	NA	NA
BP	GO:0070741	response to interleukin-6			1/273	12/4784	0.506353	0.951004	1/296	11/3982	0.572917	0.953023
BP	GO:0071354	cellular response to interleukin-6			1/273	12/4784	0.506353	0.951004	1/296	11/3982	0.572917	0.953023
BP	GO:0071470	cellular response to osmotic stress			1/273	12/4784	0.506353	0.951004	1/296	12/3982	0.604752	0.953023
BP	GO:0072337	modified amino acid transport			1/273	12/4784	0.506353	0.951004	1/296	10/3982	0.538527	0.953023
BP	GO:0072577	endothelial cell apoptotic process			1/273	12/4784	0.506353	0.951004	NA	NA	NA	NA
BP	GO:0089718	amino acid import across plasma membrane			1/273	12/4784	0.506353	0.951004	NA	NA	NA	NA
BP	GO:0090042	tubulin deacetylation			1/273	12/4784	0.506353	0.951004	NA	NA	NA	NA
BP	GO:1904036	negative regulation of epithelial cell apoptotic process			1/273	12/4784	0.506353	0.951004	NA	NA	NA	NA
BP	GO:2000403	positive regulation of lymphocyte migration			1/273	12/4784	0.506353	0.951004	NA	NA	NA	NA
BP	GO:2000648	positive regulation of stem cell proliferation			1/273	12/4784	0.506353	0.951004	1/296	11/3982	0.572917	0.953023
BP	GO:2001258	negative regulation of cation channel activity			1/273	12/4784	0.506353	0.951004	NA	NA	NA	NA
BP	GO:0045321	leukocyte activation			16/273	275/4784	0.506536	0.951004	17/296	228/3982	0.533427	0.953023
BP	GO:0016052	carbohydrate catabolic process			3/273	47/4784	0.507689	0.951004	3/296	36/3982	0.507628	0.953023
BP	GO:0046434	organophosphate catabolic process			3/273	47/4784	0.507689	0.951004	2/296	40/3982	0.809754	0.963287
BP	GO:0051092	positive regulation of NF-kappaB transcription factor activity			3/273	47/4784	0.507689	0.951004	3/296	38/3982	0.544856	0.953023
BP	GO:0070585	protein localization to mitochondrion			3/273	47/4784	0.507689	0.951004	3/296	39/3982	0.562847	0.953023
BP	GO:0051223	regulation of protein transport			10/273	170/4784	0.508349	0.951004	11/296	130/3982	0.37233	0.9511
BP	GO:0051090	regulation of DNA-binding transcription factor activity			8/273	135/4784	0.509347	0.951004	12/296	115/3982	0.143987	0.852998
BP	GO:1903037	regulation of leukocyte cell-cell adhesion			6/273	100/4784	0.510777	0.951004	6/296	80/3982	0.553173	0.953023
BP	GO:0046486	glycerolipid metabolic process			9/273	153/4784	0.512847	0.951004	10/296	125/3982	0.452891	0.953023
BP	GO:0032872	regulation of stress-activated MAPK cascade			4/273	65/4784	0.513077	0.951004	6/296	52/3982	0.186186	0.88221
BP	GO:0045619	regulation of lymphocyte differentiation			4/273	65/4784	0.513077	0.951004	4/296	54/3982	0.578221	0.953023
BP	GO:0010608	post-transcriptional regulation of gene expression			13/273	224/4784	0.517384	0.951004	13/296	191/3982	0.674073	0.953023
BP	GO:0002275	myeloid cell activation involved in immune response			2/273	30/4784	0.517583	0.951004	2/296	24/3982	0.542145	0.953023
BP	GO:0010972	negative regulation of G2/M transition of mitotic cell cycle			2/273	30/4784	0.517583	0.951004	2/296	30/3982	0.665141	0.953023
BP	GO:0030330	DNA damage response, signal transduction by p53 class mediator			2/273	30/4784	0.517583	0.951004	3/296	28/3982	0.346078	0.935565
BP	GO:0034766	negative regulation of ion transmembrane transport			2/273	30/4784	0.517583	0.951004	1/296	23/3982	0.831648	0.966338
BP	GO:0043535	regulation of blood vessel endothelial cell migration			2/273	30/4784	0.517583	0.951004	3/296	22/3982	0.221591	0.88544
BP	GO:0048144	fibroblast proliferation			2/273	30/4784	0.517583	0.951004	2/296	25/3982	0.56466	0.953023
BP	GO:1904063	negative regulation of cation transmembrane transport			2/273	30/4784	0.517583	0.951004	1/296	23/3982	0.831648	0.966338
BP	GO:0048515	spermatid differentiation			3/273	48/4784	0.522042	0.951004	3/296	42/3982	0.614153	0.953023
BP	GO:0060759	regulation of response to cytokine stimulus			3/273	48/4784	0.522042	0.951004	2/296	34/3982	0.7314	0.953023
BP	GO:0008654	phospholipid biosynthetic process			7/273	119/4784	0.523693	0.951004	8/296	95/3982	0.410749	0.953023
BP	GO:0022412	cellular process involved in reproduction in multicellular organism			7/273	119/4784	0.523693	0.951004	6/296	104/3982	0.797041	0.963287
BP	GO:0006661	phosphatidylinositol biosynthetic process			4/273	66/4784	0.525289	0.951004	5/296	57/3982	0.419327	0.953023
BP	GO:0034250	positive regulation of cellular amide metabolic process			4/273	66/4784	0.525289	0.951004	5/296	55/3982	0.389029	0.953023
BP	GO:0051146	striated muscle cell differentiation			4/273	66/4784	0.525289	0.951004	3/296	50/3982	0.730272	0.953023
BP	GO:0098656	anion transmembrane transport			4/273	66/4784	0.525289	0.951004	2/296	55/3982	0.924	0.980634
BP	GO:0016050	vesicle organization			8/273	137/4784	0.526409	0.951004	10/296	120/3982	0.401256	0.953023
BP	GO:0022407	regulation of cell-cell adhesion			8/273	137/4784	0.526409	0.951004	10/296	109/3982	0.289901	0.916598
BP	GO:0048193	Golgi vesicle transport			8/273	137/4784	0.526409	0.951004	10/296	118/3982	0.380627	0.953023
BP	GO:0001655	urogenital system development			5/273	84/4784	0.528035	0.951004	4/296	70/3982	0.775785	0.963287
BP	GO:0009314	response to radiation			9/273	155/4784	0.528897	0.951004	12/296	130/3982	0.257216	0.902608
BP	GO:0046474	glycerophospholipid biosynthetic process			6/273	102/4784	0.530492	0.951004	7/296	82/3982	0.409578	0.953023
BP	GO:0055082	cellular chemical homeostasis			10/273	173/4784	0.53121	0.951004	11/296	147/3982	0.537721	0.953023
BP	GO:1901700	response to oxygen-containing compound			25/273	438/4784	0.532223	0.951004	26/296	352/3982	0.546589	0.953023
BP	GO:0002042	cell migration involved in sprouting angiogenesis			1/273	13/4784	0.534594	0.951004	NA	NA	NA	NA
BP	GO:0002066	columnar/cuboidal epithelial cell development			1/273	13/4784	0.534594	0.951004	NA	NA	NA	NA
BP	GO:0002092	positive regulation of receptor internalization			1/273	13/4784	0.534594	0.951004	NA	NA	NA	NA
BP	GO:0006576	cellular biogenic amine metabolic process			1/273	13/4784	0.534594	0.951004	NA	NA	NA	NA
BP	GO:0006607	NLS-bearing protein import into nucleus			1/273	13/4784	0.534594	0.951004	1/296	11/3982	0.572917	0.953023
BP	GO:0006658	phosphatidylserine metabolic process			1/273	13/4784	0.534594	0.951004	1/296	10/3982	0.538527	0.953023
BP	GO:0006805	xenobiotic metabolic process			1/273	13/4784	0.534594	0.951004	1/296	10/3982	0.538527	0.953023
BP	GO:0007631	feeding behavior			1/273	13/4784	0.534594	0.951004	NA	NA	NA	NA
BP	GO:0009154	purine ribonucleotide catabolic process			1/273	13/4784	0.534594	0.951004	NA	NA	NA	NA
BP	GO:0016180	snRNA processing			1/273	13/4784	0.534594	0.951004	1/296	11/3982	0.572917	0.953023
BP	GO:0031016	pancreas development			1/273	13/4784	0.534594	0.951004	NA	NA	NA	NA
BP	GO:0031112	positive regulation of microtubule polymerization or depolymerization			1/273	13/4784	0.534594	0.951004	2/296	11/3982	0.19463	0.88221
BP	GO:0031440	regulation of mRNA 3'-end processing			1/273	13/4784	0.534594	0.951004	1/296	13/3982	0.634221	0.953023
BP	GO:0032367	intracellular cholesterol transport			1/273	13/4784	0.534594	0.951004	1/296	12/3982	0.604752	0.953023
BP	GO:0035521	monoubiquitinated histone deubiquitination			1/273	13/4784	0.534594	0.951004	1/296	12/3982	0.604752	0.953023
BP	GO:0035522	monoubiquitinated histone H2A deubiquitination			1/273	13/4784	0.534594	0.951004	1/296	12/3982	0.604752	0.953023
BP	GO:0039529	RIG-I signaling pathway			1/273	13/4784	0.534594	0.951004	1/296	10/3982	0.538527	0.953023
BP	GO:0042059	negative regulation of epidermal growth factor receptor signaling pathway			1/273	13/4784	0.534594	0.951004	1/296	10/3982	0.538527	0.953023
BP	GO:0042181	ketone biosynthetic process			1/273	13/4784	0.534594	0.951004	NA	NA	NA	NA
BP	GO:0042310	vasoconstriction			1/273	13/4784	0.534594	0.951004	1/296	12/3982	0.604752	0.953023
BP	GO:0043247	telomere maintenance in response to DNA damage			1/273	13/4784	0.534594	0.951004	1/296	12/3982	0.604752	0.953023
BP	GO:0043388	positive regulation of DNA binding			1/273	13/4784	0.534594	0.951004	2/296	10/3982	0.16704	0.852998
BP	GO:0045103	intermediate filament-based process			1/273	13/4784	0.534594	0.951004	2/296	11/3982	0.19463	0.88221
BP	GO:0045104	intermediate filament cytoskeleton organization			1/273	13/4784	0.534594	0.951004	2/296	11/3982	0.19463	0.88221
BP	GO:0045682	regulation of epidermis development			1/273	13/4784	0.534594	0.951004	NA	NA	NA	NA
BP	GO:0045830	positive regulation of isotype switching			1/273	13/4784	0.534594	0.951004	1/296	12/3982	0.604752	0.953023
BP	GO:0045945	positive regulation of transcription by RNA polymerase III			1/273	13/4784	0.534594	0.951004	3/296	12/3982	0.0541183	0.775696
BP	GO:0048146	positive regulation of fibroblast proliferation			1/273	13/4784	0.534594	0.951004	NA	NA	NA	NA
BP	GO:0048753	pigment granule organization			1/273	13/4784	0.534594	0.951004	1/296	12/3982	0.604752	0.953023
BP	GO:0060119	inner ear receptor cell development			1/273	13/4784	0.534594	0.951004	1/296	10/3982	0.538527	0.953023
BP	GO:0060416	response to growth hormone			1/273	13/4784	0.534594	0.951004	1/296	11/3982	0.572917	0.953023
BP	GO:0061099	negative regulation of protein tyrosine kinase activity			1/273	13/4784	0.534594	0.951004	NA	NA	NA	NA
BP	GO:0071320	cellular response to cAMP			1/273	13/4784	0.534594	0.951004	1/296	12/3982	0.604752	0.953023
BP	GO:0071392	cellular response to estradiol stimulus			1/273	13/4784	0.534594	0.951004	NA	NA	NA	NA
BP	GO:0071425	hematopoietic stem cell proliferation			1/273	13/4784	0.534594	0.951004	1/296	13/3982	0.634221	0.953023
BP	GO:0090169	regulation of spindle assembly			1/273	13/4784	0.534594	0.951004	2/296	10/3982	0.16704	0.852998
BP	GO:0090207	regulation of triglyceride metabolic process			1/273	13/4784	0.534594	0.951004	NA	NA	NA	NA
BP	GO:0098869	cellular oxidant detoxification			1/273	13/4784	0.534594	0.951004	1/296	13/3982	0.634221	0.953023
BP	GO:1905476	negative regulation of protein localization to membrane			1/273	13/4784	0.534594	0.951004	NA	NA	NA	NA
BP	GO:2000107	negative regulation of leukocyte apoptotic process			1/273	13/4784	0.534594	0.951004	NA	NA	NA	NA
BP	GO:2001222	regulation of neuron migration			1/273	13/4784	0.534594	0.951004	1/296	12/3982	0.604752	0.953023
BP	GO:0000041	transition metal ion transport			2/273	31/4784	0.535422	0.951004	1/296	27/3982	0.876641	0.973819
BP	GO:0010232	vascular transport			2/273	31/4784	0.535422	0.951004	2/296	26/3982	0.586371	0.953023
BP	GO:0030316	osteoclast differentiation			2/273	31/4784	0.535422	0.951004	2/296	24/3982	0.542145	0.953023
BP	GO:0046031	ADP metabolic process			2/273	31/4784	0.535422	0.951004	2/296	26/3982	0.586371	0.953023
BP	GO:0046683	response to organophosphorus			2/273	31/4784	0.535422	0.951004	1/296	26/3982	0.866664	0.973819
BP	GO:0098586	cellular response to virus			2/273	31/4784	0.535422	0.951004	3/296	24/3982	0.262439	0.902608
BP	GO:0150104	transport across blood-brain barrier			2/273	31/4784	0.535422	0.951004	2/296	26/3982	0.586371	0.953023
BP	GO:1902750	negative regulation of cell cycle G2/M phase transition			2/273	31/4784	0.535422	0.951004	2/296	30/3982	0.665141	0.953023
BP	GO:0009266	response to temperature stimulus			3/273	49/4784	0.536165	0.951004	3/296	38/3982	0.544856	0.953023
BP	GO:0018107	peptidyl-threonine phosphorylation			3/273	49/4784	0.536165	0.951004	6/296	45/3982	0.113406	0.850777
BP	GO:0042180	cellular ketone metabolic process			3/273	49/4784	0.536165	0.951004	2/296	41/3982	0.820638	0.963699
BP	GO:0099173	postsynapse organization			3/273	49/4784	0.536165	0.951004	3/296	41/3982	0.597508	0.953023
BP	GO:1901654	response to ketone			3/273	49/4784	0.536165	0.951004	6/296	42/3982	0.0876356	0.848532
BP	GO:0044782	cilium organization			9/273	156/4784	0.536855	0.951004	10/296	132/3982	0.524013	0.953023
BP	GO:0051495	positive regulation of cytoskeleton organization			4/273	67/4784	0.537352	0.951004	5/296	55/3982	0.389029	0.953023
BP	GO:0009895	negative regulation of catabolic process			7/273	121/4784	0.54174	0.951004	11/296	103/3982	0.140393	0.852998
BP	GO:0006281	DNA repair			17/273	299/4784	0.544501	0.951004	21/296	259/3982	0.369628	0.94701
BP	GO:0048878	chemical homeostasis			15/273	264/4784	0.547239	0.951004	16/296	221/3982	0.5843	0.953023
BP	GO:0098609	cell-cell adhesion			12/273	211/4784	0.54917	0.951004	16/296	167/3982	0.174371	0.874103
BP	GO:0010632	regulation of epithelial cell migration			4/273	68/4784	0.549262	0.951004	5/296	52/3982	0.343471	0.935565
BP	GO:0032271	regulation of protein polymerization			4/273	68/4784	0.549262	0.951004	4/296	54/3982	0.578221	0.953023
BP	GO:0070302	regulation of stress-activated protein kinase signaling cascade			4/273	68/4784	0.549262	0.951004	7/296	55/3982	0.110463	0.850777
BP	GO:0070663	regulation of leukocyte proliferation			4/273	68/4784	0.549262	0.951004	7/296	54/3982	0.102549	0.850777
BP	GO:0010631	epithelial cell migration			5/273	86/4784	0.549344	0.951004	5/296	65/3982	0.536511	0.953023
BP	GO:0090130	tissue migration			5/273	86/4784	0.549344	0.951004	5/296	65/3982	0.536511	0.953023
BP	GO:0090132	epithelium migration			5/273	86/4784	0.549344	0.951004	5/296	65/3982	0.536511	0.953023
BP	GO:0009416	response to light stimulus			6/273	104/4784	0.549875	0.951004	9/296	84/3982	0.169062	0.858623
BP	GO:0051258	protein polymerization			6/273	104/4784	0.549875	0.951004	6/296	88/3982	0.648006	0.953023
BP	GO:2001233	regulation of apoptotic signaling pathway			6/273	104/4784	0.549875	0.951004	6/296	74/3982	0.47522	0.953023
BP	GO:0001952	regulation of cell-matrix adhesion			3/273	50/4784	0.550049	0.951004	3/296	39/3982	0.562847	0.953023
BP	GO:0031123	RNA 3'-end processing			3/273	50/4784	0.550049	0.951004	5/296	46/3982	0.254326	0.902608
BP	GO:0034284	response to monosaccharide			3/273	50/4784	0.550049	0.951004	4/296	38/3982	0.31163	0.924144
BP	GO:0006165	nucleoside diphosphate phosphorylation			2/273	32/4784	0.552804	0.951004	2/296	26/3982	0.586371	0.953023
BP	GO:0006611	protein export from nucleus			2/273	32/4784	0.552804	0.951004	2/296	25/3982	0.56466	0.953023
BP	GO:0006937	regulation of muscle contraction			2/273	32/4784	0.552804	0.951004	2/296	26/3982	0.586371	0.953023
BP	GO:0007605	sensory perception of sound			2/273	32/4784	0.552804	0.951004	1/296	26/3982	0.866664	0.973819
BP	GO:0021761	limbic system development			2/273	32/4784	0.552804	0.951004	3/296	28/3982	0.346078	0.935565
BP	GO:0031122	cytoplasmic microtubule organization			2/273	32/4784	0.552804	0.951004	4/296	31/3982	0.19522	0.88221
BP	GO:0032273	positive regulation of protein polymerization			2/273	32/4784	0.552804	0.951004	2/296	25/3982	0.56466	0.953023
BP	GO:0035195	miRNA-mediated gene silencing			2/273	32/4784	0.552804	0.951004	NA	NA	NA	NA
BP	GO:0043648	dicarboxylic acid metabolic process			2/273	32/4784	0.552804	0.951004	3/296	24/3982	0.262439	0.902608
BP	GO:0060260	regulation of transcription initiation by RNA polymerase II			2/273	32/4784	0.552804	0.951004	3/296	29/3982	0.366993	0.94401
BP	GO:0071675	regulation of mononuclear cell migration			2/273	32/4784	0.552804	0.951004	3/296	23/3982	0.241871	0.902608
BP	GO:1902600	proton transmembrane transport			2/273	32/4784	0.552804	0.951004	2/296	27/3982	0.607273	0.953023
BP	GO:1905477	positive regulation of protein localization to membrane			2/273	32/4784	0.552804	0.951004	2/296	28/3982	0.627365	0.953023
BP	GO:0002682	regulation of immune system process			23/273	407/4784	0.553729	0.951004	26/296	323/3982	0.362047	0.94401
BP	GO:1901987	regulation of cell cycle phase transition			12/273	212/4784	0.555984	0.951004	14/296	186/3982	0.522468	0.953023
BP	GO:0071375	cellular response to peptide hormone stimulus			6/273	105/4784	0.559433	0.951004	7/296	87/3982	0.471828	0.953023
BP	GO:0044403	biological process involved in symbiotic interaction			5/273	87/4784	0.559826	0.951004	2/296	67/3982	0.964981	0.987114
BP	GO:0000077	DNA damage checkpoint signaling			4/273	69/4784	0.56101	0.951004	5/296	59/3982	0.449369	0.953023
BP	GO:0007548	sex differentiation			4/273	69/4784	0.56101	0.951004	3/296	60/3982	0.834754	0.966338
BP	GO:0031334	positive regulation of protein-containing complex assembly			4/273	69/4784	0.56101	0.951004	4/296	54/3982	0.578221	0.953023
BP	GO:0000460	maturation of 5.8S rRNA			1/273	14/4784	0.561225	0.951004	1/296	11/3982	0.572917	0.953023
BP	GO:0001707	mesoderm formation			1/273	14/4784	0.561225	0.951004	1/296	12/3982	0.604752	0.953023
BP	GO:0003073	regulation of systemic arterial blood pressure			1/273	14/4784	0.561225	0.951004	NA	NA	NA	NA
BP	GO:0006458	'de novo' protein folding			1/273	14/4784	0.561225	0.951004	NA	NA	NA	NA
BP	GO:0007143	female meiotic nuclear division			1/273	14/4784	0.561225	0.951004	1/296	14/3982	0.6615	0.953023
BP	GO:0010718	positive regulation of epithelial to mesenchymal transition			1/273	14/4784	0.561225	0.951004	2/296	10/3982	0.16704	0.852998
BP	GO:0019985	translesion synthesis			1/273	14/4784	0.561225	0.951004	1/296	12/3982	0.604752	0.953023
BP	GO:0021532	neural tube patterning			1/273	14/4784	0.561225	0.951004	1/296	13/3982	0.634221	0.953023
BP	GO:0030225	macrophage differentiation			1/273	14/4784	0.561225	0.951004	1/296	14/3982	0.6615	0.953023
BP	GO:0031952	regulation of protein autophosphorylation			1/273	14/4784	0.561225	0.951004	1/296	10/3982	0.538527	0.953023
BP	GO:0032373	positive regulation of sterol transport			1/273	14/4784	0.561225	0.951004	1/296	12/3982	0.604752	0.953023
BP	GO:0032376	positive regulation of cholesterol transport			1/273	14/4784	0.561225	0.951004	1/296	12/3982	0.604752	0.953023
BP	GO:0035066	positive regulation of histone acetylation			1/273	14/4784	0.561225	0.951004	3/296	11/3982	0.0428835	0.727891
BP	GO:0035315	hair cell differentiation			1/273	14/4784	0.561225	0.951004	NA	NA	NA	NA
BP	GO:0039528	cytoplasmic pattern recognition receptor signaling pathway in response to virus			1/273	14/4784	0.561225	0.951004	1/296	11/3982	0.572917	0.953023
BP	GO:0042908	xenobiotic transport			1/273	14/4784	0.561225	0.951004	1/296	11/3982	0.572917	0.953023
BP	GO:0043243	positive regulation of protein-containing complex disassembly			1/273	14/4784	0.561225	0.951004	NA	NA	NA	NA
BP	GO:0044319	wound healing, spreading of cells			1/273	14/4784	0.561225	0.951004	1/296	12/3982	0.604752	0.953023
BP	GO:0045324	late endosome to vacuole transport			1/273	14/4784	0.561225	0.951004	1/296	13/3982	0.634221	0.953023
BP	GO:0045806	negative regulation of endocytosis			1/273	14/4784	0.561225	0.951004	NA	NA	NA	NA
BP	GO:0045920	negative regulation of exocytosis			1/273	14/4784	0.561225	0.951004	1/296	10/3982	0.538527	0.953023
BP	GO:0046326	positive regulation of glucose import			1/273	14/4784	0.561225	0.951004	1/296	12/3982	0.604752	0.953023
BP	GO:0048854	brain morphogenesis			1/273	14/4784	0.561225	0.951004	1/296	14/3982	0.6615	0.953023
BP	GO:0050685	positive regulation of mRNA processing			1/273	14/4784	0.561225	0.951004	1/296	12/3982	0.604752	0.953023
BP	GO:0050869	negative regulation of B cell activation			1/273	14/4784	0.561225	0.951004	1/296	11/3982	0.572917	0.953023
BP	GO:0051055	negative regulation of lipid biosynthetic process			1/273	14/4784	0.561225	0.951004	1/296	10/3982	0.538527	0.953023
BP	GO:0051952	regulation of amine transport			1/273	14/4784	0.561225	0.951004	NA	NA	NA	NA
BP	GO:0060113	inner ear receptor cell differentiation			1/273	14/4784	0.561225	0.951004	1/296	10/3982	0.538527	0.953023
BP	GO:0070979	protein K11-linked ubiquitination			1/273	14/4784	0.561225	0.951004	1/296	12/3982	0.604752	0.953023
BP	GO:0072599	establishment of protein localization to endoplasmic reticulum			1/273	14/4784	0.561225	0.951004	1/296	10/3982	0.538527	0.953023
BP	GO:0090303	positive regulation of wound healing			1/273	14/4784	0.561225	0.951004	2/296	10/3982	0.16704	0.852998
BP	GO:0090505	epiboly involved in wound healing			1/273	14/4784	0.561225	0.951004	1/296	12/3982	0.604752	0.953023
BP	GO:0097178	ruffle assembly			1/273	14/4784	0.561225	0.951004	NA	NA	NA	NA
BP	GO:0099601	regulation of neurotransmitter receptor activity			1/273	14/4784	0.561225	0.951004	NA	NA	NA	NA
BP	GO:1902041	regulation of extrinsic apoptotic signaling pathway via death domain receptors			1/273	14/4784	0.561225	0.951004	1/296	12/3982	0.604752	0.953023
BP	GO:1902895	positive regulation of miRNA transcription			1/273	14/4784	0.561225	0.951004	1/296	10/3982	0.538527	0.953023
BP	GO:1904705	regulation of vascular associated smooth muscle cell proliferation			1/273	14/4784	0.561225	0.951004	1/296	12/3982	0.604752	0.953023
BP	GO:2000008	regulation of protein localization to cell surface			1/273	14/4784	0.561225	0.951004	1/296	10/3982	0.538527	0.953023
BP	GO:2001259	positive regulation of cation channel activity			1/273	14/4784	0.561225	0.951004	1/296	10/3982	0.538527	0.953023
BP	GO:0007224	smoothened signaling pathway			3/273	51/4784	0.563688	0.951004	4/296	45/3982	0.432832	0.953023
BP	GO:0008286	insulin receptor signaling pathway			3/273	51/4784	0.563688	0.951004	3/296	43/3982	0.630331	0.953023
BP	GO:0018210	peptidyl-threonine modification			3/273	51/4784	0.563688	0.951004	6/296	47/3982	0.132492	0.852998
BP	GO:0032508	DNA duplex unwinding			3/273	51/4784	0.563688	0.951004	3/296	46/3982	0.676017	0.953023
BP	GO:0045926	negative regulation of growth			3/273	51/4784	0.563688	0.951004	2/296	42/3982	0.830963	0.966338
BP	GO:0071216	cellular response to biotic stimulus			3/273	51/4784	0.563688	0.951004	4/296	40/3982	0.346337	0.935565
BP	GO:0098542	defense response to other organism			14/273	249/4784	0.564601	0.951004	15/296	190/3982	0.443235	0.953023
BP	GO:0060284	regulation of cell development			9/273	160/4784	0.568178	0.951004	8/296	125/3982	0.722833	0.953023
BP	GO:0001667	ameboidal-type cell migration			7/273	124/4784	0.568273	0.951004	7/296	97/3982	0.590032	0.953023
BP	GO:0009100	glycoprotein metabolic process			7/273	124/4784	0.568273	0.951004	7/296	106/3982	0.68401	0.953023
BP	GO:0043408	regulation of MAPK cascade			10/273	178/4784	0.568482	0.951004	11/296	143/3982	0.499537	0.953023
BP	GO:0002253	activation of immune response			6/273	106/4784	0.568896	0.951004	7/296	83/3982	0.422101	0.953023
BP	GO:0006875	cellular metal ion homeostasis			6/273	106/4784	0.568896	0.951004	5/296	88/3982	0.794739	0.963287
BP	GO:0000079	regulation of cyclin-dependent protein serine/threonine kinase activity			2/273	33/4784	0.569724	0.951004	3/296	28/3982	0.346078	0.935565
BP	GO:0009408	response to heat			2/273	33/4784	0.569724	0.951004	2/296	24/3982	0.542145	0.953023
BP	GO:0010507	negative regulation of autophagy			2/273	33/4784	0.569724	0.951004	3/296	30/3982	0.387792	0.953023
BP	GO:0010921	regulation of phosphatase activity			2/273	33/4784	0.569724	0.951004	3/296	26/3982	0.304127	0.918619
BP	GO:0043200	response to amino acid			2/273	33/4784	0.569724	0.951004	NA	NA	NA	NA
BP	GO:0043467	regulation of generation of precursor metabolites and energy			2/273	33/4784	0.569724	0.951004	1/296	28/3982	0.885873	0.973819
BP	GO:0046939	nucleotide phosphorylation			2/273	33/4784	0.569724	0.951004	2/296	27/3982	0.607273	0.953023
BP	GO:0061041	regulation of wound healing			2/273	33/4784	0.569724	0.951004	3/296	28/3982	0.346078	0.935565
BP	GO:1901880	negative regulation of protein depolymerization			2/273	33/4784	0.569724	0.951004	2/296	26/3982	0.586371	0.953023
BP	GO:1904064	positive regulation of cation transmembrane transport			2/273	33/4784	0.569724	0.951004	3/296	24/3982	0.262439	0.902608
BP	GO:0007281	germ cell development			5/273	88/4784	0.570186	0.951004	5/296	76/3982	0.677166	0.953023
BP	GO:0009628	response to abiotic stimulus			18/273	322/4784	0.574109	0.951004	25/296	258/3982	0.0987742	0.848532
BP	GO:0034330	cell junction organization			10/273	179/4784	0.575792	0.951004	11/296	152/3982	0.583986	0.953023
BP	GO:0032535	regulation of cellular component size			7/273	125/4784	0.576961	0.951004	5/296	95/3982	0.846151	0.968102
BP	GO:0007292	female gamete generation			3/273	52/4784	0.577073	0.951004	4/296	47/3982	0.46667	0.953023
BP	GO:0051260	protein homooligomerization			3/273	52/4784	0.577073	0.951004	2/296	42/3982	0.830963	0.966338
BP	GO:0070085	glycosylation			5/273	89/4784	0.580419	0.951004	5/296	78/3982	0.699451	0.953023
BP	GO:1904062	regulation of cation transmembrane transport			5/273	89/4784	0.580419	0.951004	5/296	66/3982	0.550441	0.953023
BP	GO:0006955	immune response			23/273	413/4784	0.583558	0.951004	24/296	323/3982	0.534513	0.953023
BP	GO:0050851	antigen receptor-mediated signaling pathway			4/273	71/4784	0.584	0.951004	4/296	54/3982	0.578221	0.953023
BP	GO:0002224	toll-like receptor signaling pathway			2/273	34/4784	0.586178	0.951004	1/296	29/3982	0.894417	0.976553
BP	GO:0006638	neutral lipid metabolic process			2/273	34/4784	0.586178	0.951004	2/296	27/3982	0.607273	0.953023
BP	GO:0006639	acylglycerol metabolic process			2/273	34/4784	0.586178	0.951004	2/296	27/3982	0.607273	0.953023
BP	GO:0031532	actin cytoskeleton reorganization			2/273	34/4784	0.586178	0.951004	2/296	30/3982	0.665141	0.953023
BP	GO:0032206	positive regulation of telomere maintenance			2/273	34/4784	0.586178	0.951004	3/296	27/3982	0.325102	0.930552
BP	GO:0034614	cellular response to reactive oxygen species			2/273	34/4784	0.586178	0.951004	3/296	27/3982	0.325102	0.930552
BP	GO:0048593	camera-type eye morphogenesis			2/273	34/4784	0.586178	0.951004	2/296	29/3982	0.646652	0.953023
BP	GO:1900076	regulation of cellular response to insulin stimulus			2/273	34/4784	0.586178	0.951004	3/296	27/3982	0.325102	0.930552
BP	GO:1904029	regulation of cyclin-dependent protein kinase activity			2/273	34/4784	0.586178	0.951004	3/296	28/3982	0.346078	0.935565
BP	GO:0000462	maturation of SSU-rRNA from tricistronic rRNA transcript (SSU-rRNA, 5.8S rRNA, LSU-rRNA)			1/273	15/4784	0.586337	0.951004	1/296	13/3982	0.634221	0.953023
BP	GO:0001541	ovarian follicle development			1/273	15/4784	0.586337	0.951004	1/296	11/3982	0.572917	0.953023
BP	GO:0001657	ureteric bud development			1/273	15/4784	0.586337	0.951004	1/296	16/3982	0.710125	0.953023
BP	GO:0002027	regulation of heart rate			1/273	15/4784	0.586337	0.951004	NA	NA	NA	NA
BP	GO:0002762	negative regulation of myeloid leukocyte differentiation			1/273	15/4784	0.586337	0.951004	1/296	14/3982	0.6615	0.953023
BP	GO:0006895	Golgi to endosome transport			1/273	15/4784	0.586337	0.951004	2/296	15/3982	0.307987	0.918619
BP	GO:0007007	inner mitochondrial membrane organization			1/273	15/4784	0.586337	0.951004	1/296	11/3982	0.572917	0.953023
BP	GO:0007031	peroxisome organization			1/273	15/4784	0.586337	0.951004	1/296	14/3982	0.6615	0.953023
BP	GO:0007097	nuclear migration			1/273	15/4784	0.586337	0.951004	1/296	13/3982	0.634221	0.953023
BP	GO:0009261	ribonucleotide catabolic process			1/273	15/4784	0.586337	0.951004	NA	NA	NA	NA
BP	GO:0009409	response to cold			1/273	15/4784	0.586337	0.951004	1/296	13/3982	0.634221	0.953023
BP	GO:0010165	response to X-ray			1/273	15/4784	0.586337	0.951004	2/296	14/3982	0.279594	0.903232
BP	GO:0010458	exit from mitosis			1/273	15/4784	0.586337	0.951004	1/296	15/3982	0.686751	0.953023
BP	GO:0032366	intracellular sterol transport			1/273	15/4784	0.586337	0.951004	1/296	14/3982	0.6615	0.953023
BP	GO:0042490	mechanoreceptor differentiation			1/273	15/4784	0.586337	0.951004	1/296	10/3982	0.538527	0.953023
BP	GO:0044106	cellular amine metabolic process			1/273	15/4784	0.586337	0.951004	1/296	10/3982	0.538527	0.953023
BP	GO:0045071	negative regulation of viral genome replication			1/273	15/4784	0.586337	0.951004	NA	NA	NA	NA
BP	GO:0045124	regulation of bone resorption			1/273	15/4784	0.586337	0.951004	1/296	11/3982	0.572917	0.953023
BP	GO:0045724	positive regulation of cilium assembly			1/273	15/4784	0.586337	0.951004	1/296	14/3982	0.6615	0.953023
BP	GO:0045948	positive regulation of translational initiation			1/273	15/4784	0.586337	0.951004	1/296	14/3982	0.6615	0.953023
BP	GO:0046825	regulation of protein export from nucleus			1/273	15/4784	0.586337	0.951004	1/296	11/3982	0.572917	0.953023
BP	GO:0046931	pore complex assembly			1/273	15/4784	0.586337	0.951004	1/296	11/3982	0.572917	0.953023
BP	GO:0051149	positive regulation of muscle cell differentiation			1/273	15/4784	0.586337	0.951004	1/296	12/3982	0.604752	0.953023
BP	GO:0051571	positive regulation of histone H3-K4 methylation			1/273	15/4784	0.586337	0.951004	1/296	14/3982	0.6615	0.953023
BP	GO:0051984	positive regulation of chromosome segregation			1/273	15/4784	0.586337	0.951004	1/296	12/3982	0.604752	0.953023
BP	GO:0060999	positive regulation of dendritic spine development			1/273	15/4784	0.586337	0.951004	1/296	13/3982	0.634221	0.953023
BP	GO:0071312	cellular response to alkaloid			1/273	15/4784	0.586337	0.951004	1/296	12/3982	0.604752	0.953023
BP	GO:0072163	mesonephric epithelium development			1/273	15/4784	0.586337	0.951004	1/296	16/3982	0.710125	0.953023
BP	GO:0072164	mesonephric tubule development			1/273	15/4784	0.586337	0.951004	1/296	16/3982	0.710125	0.953023
BP	GO:0072595	maintenance of protein localization in organelle			1/273	15/4784	0.586337	0.951004	1/296	13/3982	0.634221	0.953023
BP	GO:0086001	cardiac muscle cell action potential			1/273	15/4784	0.586337	0.951004	1/296	12/3982	0.604752	0.953023
BP	GO:0090504	epiboly			1/273	15/4784	0.586337	0.951004	1/296	13/3982	0.634221	0.953023
BP	GO:1901185	negative regulation of ERBB signaling pathway			1/273	15/4784	0.586337	0.951004	1/296	12/3982	0.604752	0.953023
BP	GO:1903170	negative regulation of calcium ion transmembrane transport			1/273	15/4784	0.586337	0.951004	1/296	10/3982	0.538527	0.953023
BP	GO:1904353	regulation of telomere capping			1/273	15/4784	0.586337	0.951004	2/296	11/3982	0.19463	0.88221
BP	GO:1990874	vascular associated smooth muscle cell proliferation			1/273	15/4784	0.586337	0.951004	1/296	12/3982	0.604752	0.953023
BP	GO:2000378	negative regulation of reactive oxygen species metabolic process			1/273	15/4784	0.586337	0.951004	1/296	12/3982	0.604752	0.953023
BP	GO:2000404	regulation of T cell migration			1/273	15/4784	0.586337	0.951004	1/296	14/3982	0.6615	0.953023
BP	GO:2000765	regulation of cytoplasmic translation			1/273	15/4784	0.586337	0.951004	2/296	14/3982	0.279594	0.903232
BP	GO:0045930	negative regulation of mitotic cell cycle			6/273	108/4784	0.587523	0.951004	6/296	97/3982	0.73884	0.960305
BP	GO:0030155	regulation of cell adhesion			13/273	235/4784	0.589361	0.951004	15/296	182/3982	0.376334	0.953023
BP	GO:0097435	supramolecular fiber organization			13/273	235/4784	0.589361	0.951004	15/296	194/3982	0.476716	0.953023
BP	GO:0034248	regulation of cellular amide metabolic process			11/273	199/4784	0.589739	0.951004	13/296	169/3982	0.491782	0.953023
BP	GO:0043086	negative regulation of catalytic activity			11/273	199/4784	0.589739	0.951004	13/296	155/3982	0.366021	0.94401
BP	GO:0046034	ATP metabolic process			3/273	53/4784	0.590199	0.951004	3/296	43/3982	0.630331	0.953023
BP	GO:0050770	regulation of axonogenesis			3/273	53/4784	0.590199	0.951004	3/296	44/3982	0.646037	0.953023
BP	GO:1901989	positive regulation of cell cycle phase transition			3/273	53/4784	0.590199	0.951004	5/296	46/3982	0.254326	0.902608
BP	GO:2000241	regulation of reproductive process			3/273	53/4784	0.590199	0.951004	3/296	41/3982	0.597508	0.953023
BP	GO:0010647	positive regulation of cell communication			26/273	468/4784	0.590739	0.951004	27/296	362/3982	0.524536	0.953023
BP	GO:0016311	dephosphorylation			8/273	145/4784	0.592298	0.951004	8/296	123/3982	0.705801	0.953023
BP	GO:0034762	regulation of transmembrane transport			7/273	127/4784	0.594086	0.951004	7/296	94/3982	0.555831	0.953023
BP	GO:0006402	mRNA catabolic process			6/273	109/4784	0.59668	0.951004	10/296	96/3982	0.173319	0.874103
BP	GO:0090066	regulation of anatomical structure size			8/273	146/4784	0.600225	0.951004	6/296	116/3982	0.872968	0.973819
BP	GO:0050900	leukocyte migration			5/273	91/4784	0.600493	0.951004	8/296	70/3982	0.145624	0.852998
BP	GO:0040007	growth			14/273	255/4784	0.601595	0.951004	15/296	201/3982	0.534482	0.953023
BP	GO:0051640	organelle localization			13/273	237/4784	0.601971	0.951004	17/296	198/3982	0.300901	0.918619
BP	GO:0007269	neurotransmitter secretion			2/273	35/4784	0.602163	0.951004	2/296	30/3982	0.665141	0.953023
BP	GO:0007612	learning			2/273	35/4784	0.602163	0.951004	1/296	26/3982	0.866664	0.973819
BP	GO:0008584	male gonad development			2/273	35/4784	0.602163	0.951004	1/296	31/3982	0.909639	0.977048
BP	GO:0030301	cholesterol transport			2/273	35/4784	0.602163	0.951004	3/296	29/3982	0.366993	0.94401
BP	GO:0050680	negative regulation of epithelial cell proliferation			2/273	35/4784	0.602163	0.951004	4/296	34/3982	0.243646	0.902608
BP	GO:0051048	negative regulation of secretion			2/273	35/4784	0.602163	0.951004	4/296	27/3982	0.136321	0.852998
BP	GO:0099643	signal release from synapse			2/273	35/4784	0.602163	0.951004	2/296	30/3982	0.665141	0.953023
BP	GO:1903312	negative regulation of mRNA metabolic process			2/273	35/4784	0.602163	0.951004	4/296	29/3982	0.164813	0.852998
BP	GO:0000045	autophagosome assembly			3/273	54/4784	0.603061	0.951004	4/296	44/3982	0.415693	0.953023
BP	GO:0032392	DNA geometric change			3/273	54/4784	0.603061	0.951004	3/296	48/3982	0.704088	0.953023
BP	GO:0034764	positive regulation of transmembrane transport			3/273	54/4784	0.603061	0.951004	4/296	43/3982	0.398444	0.953023
BP	GO:0043523	regulation of neuron apoptotic process			3/273	54/4784	0.603061	0.951004	5/296	48/3982	0.283511	0.903232
BP	GO:0090257	regulation of muscle system process			3/273	54/4784	0.603061	0.951004	2/296	42/3982	0.830963	0.966338
BP	GO:1901888	regulation of cell junction assembly			3/273	54/4784	0.603061	0.951004	3/296	47/3982	0.69029	0.953023
BP	GO:1902904	negative regulation of supramolecular fiber organization			3/273	54/4784	0.603061	0.951004	3/296	44/3982	0.646037	0.953023
BP	GO:0023056	positive regulation of signaling			26/273	471/4784	0.604532	0.951004	27/296	364/3982	0.536932	0.953023
BP	GO:0002699	positive regulation of immune effector process			4/273	73/4784	0.606285	0.951004	4/296	55/3982	0.59306	0.953023
BP	GO:0010970	transport along microtubule			4/273	73/4784	0.606285	0.951004	6/296	63/3982	0.325795	0.930552
BP	GO:0009611	response to wounding			8/273	147/4784	0.608075	0.951004	10/296	115/3982	0.349891	0.941311
BP	GO:0060271	cilium assembly			8/273	147/4784	0.608075	0.951004	9/296	126/3982	0.600911	0.953023
BP	GO:0001823	mesonephros development			1/273	16/4784	0.610017	0.951004	1/296	17/3982	0.731759	0.953023
BP	GO:0002639	positive regulation of immunoglobulin production			1/273	16/4784	0.610017	0.951004	1/296	14/3982	0.6615	0.953023
BP	GO:0002714	positive regulation of B cell mediated immunity			1/273	16/4784	0.610017	0.951004	1/296	14/3982	0.6615	0.953023
BP	GO:0002891	positive regulation of immunoglobulin mediated immune response			1/273	16/4784	0.610017	0.951004	1/296	14/3982	0.6615	0.953023
BP	GO:0006119	oxidative phosphorylation			1/273	16/4784	0.610017	0.951004	1/296	13/3982	0.634221	0.953023
BP	GO:0006346	DNA methylation-dependent heterochromatin formation			1/273	16/4784	0.610017	0.951004	1/296	13/3982	0.634221	0.953023
BP	GO:0006622	protein targeting to lysosome			1/273	16/4784	0.610017	0.951004	NA	NA	NA	NA
BP	GO:0006901	vesicle coating			1/273	16/4784	0.610017	0.951004	1/296	10/3982	0.538527	0.953023
BP	GO:0009308	amine metabolic process			1/273	16/4784	0.610017	0.951004	1/296	10/3982	0.538527	0.953023
BP	GO:0009394	2'-deoxyribonucleotide metabolic process			1/273	16/4784	0.610017	0.951004	1/296	12/3982	0.604752	0.953023
BP	GO:0010828	positive regulation of glucose transmembrane transport			1/273	16/4784	0.610017	0.951004	1/296	14/3982	0.6615	0.953023
BP	GO:0010883	regulation of lipid storage			1/273	16/4784	0.610017	0.951004	1/296	12/3982	0.604752	0.953023
BP	GO:0015837	amine transport			1/273	16/4784	0.610017	0.951004	NA	NA	NA	NA
BP	GO:0018958	phenol-containing compound metabolic process			1/273	16/4784	0.610017	0.951004	1/296	13/3982	0.634221	0.953023
BP	GO:0031641	regulation of myelination			1/273	16/4784	0.610017	0.951004	3/296	13/3982	0.0666051	0.791895
BP	GO:0032527	protein exit from endoplasmic reticulum			1/273	16/4784	0.610017	0.951004	1/296	10/3982	0.538527	0.953023
BP	GO:0032602	chemokine production			1/273	16/4784	0.610017	0.951004	NA	NA	NA	NA
BP	GO:0032642	regulation of chemokine production			1/273	16/4784	0.610017	0.951004	NA	NA	NA	NA
BP	GO:0033555	multicellular organismal response to stress			1/273	16/4784	0.610017	0.951004	1/296	13/3982	0.634221	0.953023
BP	GO:0038095	Fc-epsilon receptor signaling pathway			1/273	16/4784	0.610017	0.951004	1/296	11/3982	0.572917	0.953023
BP	GO:0038179	neurotrophin signaling pathway			1/273	16/4784	0.610017	0.951004	1/296	13/3982	0.634221	0.953023
BP	GO:0042475	odontogenesis of dentin-containing tooth			1/273	16/4784	0.610017	0.951004	2/296	14/3982	0.279594	0.903232
BP	GO:0042771	intrinsic apoptotic signaling pathway in response to DNA damage by p53 class mediator			1/273	16/4784	0.610017	0.951004	2/296	15/3982	0.307987	0.918619
BP	GO:0043954	cellular component maintenance			1/273	16/4784	0.610017	0.951004	1/296	16/3982	0.710125	0.953023
BP	GO:0045669	positive regulation of osteoblast differentiation			1/273	16/4784	0.610017	0.951004	1/296	12/3982	0.604752	0.953023
BP	GO:0048010	vascular endothelial growth factor receptor signaling pathway			1/273	16/4784	0.610017	0.951004	1/296	10/3982	0.538527	0.953023
BP	GO:0051570	regulation of histone H3-K9 methylation			1/273	16/4784	0.610017	0.951004	1/296	14/3982	0.6615	0.953023
BP	GO:0051926	negative regulation of calcium ion transport			1/273	16/4784	0.610017	0.951004	1/296	10/3982	0.538527	0.953023
BP	GO:0060042	retina morphogenesis in camera-type eye			1/273	16/4784	0.610017	0.951004	1/296	13/3982	0.634221	0.953023
BP	GO:0060395	SMAD protein signal transduction			1/273	16/4784	0.610017	0.951004	2/296	14/3982	0.279594	0.903232
BP	GO:0099022	vesicle tethering			1/273	16/4784	0.610017	0.951004	1/296	14/3982	0.6615	0.953023
BP	GO:0120033	negative regulation of plasma membrane bounded cell projection assembly			1/273	16/4784	0.610017	0.951004	NA	NA	NA	NA
BP	GO:1902003	regulation of amyloid-beta formation			1/273	16/4784	0.610017	0.951004	1/296	12/3982	0.604752	0.953023
BP	GO:1905820	positive regulation of chromosome separation			1/273	16/4784	0.610017	0.951004	1/296	13/3982	0.634221	0.953023
BP	GO:1990748	cellular detoxification			1/273	16/4784	0.610017	0.951004	1/296	14/3982	0.6615	0.953023
BP	GO:2000001	regulation of DNA damage checkpoint			1/273	16/4784	0.610017	0.951004	1/296	13/3982	0.634221	0.953023
BP	GO:2000300	regulation of synaptic vesicle exocytosis			1/273	16/4784	0.610017	0.951004	1/296	13/3982	0.634221	0.953023
BP	GO:2001238	positive regulation of extrinsic apoptotic signaling pathway			1/273	16/4784	0.610017	0.951004	1/296	13/3982	0.634221	0.953023
BP	GO:0006913	nucleocytoplasmic transport			9/273	166/4784	0.613389	0.951004	13/296	141/3982	0.246839	0.902608
BP	GO:0051169	nuclear transport			9/273	166/4784	0.613389	0.951004	13/296	141/3982	0.246839	0.902608
BP	GO:0019221	cytokine-mediated signaling pathway			6/273	111/4784	0.614669	0.951004	6/296	80/3982	0.553173	0.953023
BP	GO:0045580	regulation of T cell differentiation			3/273	55/4784	0.615656	0.951004	3/296	46/3982	0.676017	0.953023
BP	GO:0090630	activation of GTPase activity			3/273	55/4784	0.615656	0.951004	5/296	49/3982	0.298341	0.918619
BP	GO:1905475	regulation of protein localization to membrane			3/273	55/4784	0.615656	0.951004	3/296	45/3982	0.661266	0.953023
BP	GO:0001894	tissue homeostasis			4/273	74/4784	0.617153	0.951004	4/296	57/3982	0.621796	0.953023
BP	GO:0007517	muscle organ development			4/273	74/4784	0.617153	0.951004	4/296	56/3982	0.607588	0.953023
BP	GO:0031570	DNA integrity checkpoint signaling			4/273	74/4784	0.617153	0.951004	5/296	64/3982	0.522389	0.953023
BP	GO:0001738	morphogenesis of a polarized epithelium			2/273	36/4784	0.617679	0.951004	1/296	24/3982	0.844235	0.966338
BP	GO:0006090	pyruvate metabolic process			2/273	36/4784	0.617679	0.951004	2/296	30/3982	0.665141	0.953023
BP	GO:0008645	hexose transmembrane transport			2/273	36/4784	0.617679	0.951004	2/296	29/3982	0.646652	0.953023
BP	GO:0034767	positive regulation of ion transmembrane transport			2/273	36/4784	0.617679	0.951004	3/296	27/3982	0.325102	0.930552
BP	GO:0042177	negative regulation of protein catabolic process			2/273	36/4784	0.617679	0.951004	2/296	31/3982	0.682846	0.953023
BP	GO:0046546	development of primary male sexual characteristics			2/273	36/4784	0.617679	0.951004	1/296	31/3982	0.909639	0.977048
BP	GO:0050768	negative regulation of neurogenesis			2/273	36/4784	0.617679	0.951004	3/296	29/3982	0.366993	0.94401
BP	GO:0050954	sensory perception of mechanical stimulus			2/273	36/4784	0.617679	0.951004	1/296	28/3982	0.885873	0.973819
BP	GO:0071887	leukocyte apoptotic process			2/273	36/4784	0.617679	0.951004	2/296	27/3982	0.607273	0.953023
BP	GO:1904659	glucose transmembrane transport			2/273	36/4784	0.617679	0.951004	2/296	29/3982	0.646652	0.953023
BP	GO:2001257	regulation of cation channel activity			2/273	36/4784	0.617679	0.951004	2/296	25/3982	0.56466	0.953023
BP	GO:0051493	regulation of cytoskeleton organization			10/273	185/4784	0.618487	0.951004	12/296	155/3982	0.486234	0.953023
BP	GO:0019216	regulation of lipid metabolic process			5/273	93/4784	0.620018	0.951004	5/296	71/3982	0.616851	0.953023
BP	GO:0050778	positive regulation of immune response			9/273	167/4784	0.620691	0.951004	10/296	132/3982	0.524013	0.953023
BP	GO:1901988	negative regulation of cell cycle phase transition			7/273	131/4784	0.627258	0.951004	8/296	114/3982	0.621239	0.953023
BP	GO:0002274	myeloid leukocyte activation			3/273	56/4784	0.62798	0.951004	3/296	45/3982	0.661266	0.953023
BP	GO:0008406	gonad development			3/273	56/4784	0.62798	0.951004	2/296	48/3982	0.882397	0.973819
BP	GO:0043244	regulation of protein-containing complex disassembly			3/273	56/4784	0.62798	0.951004	2/296	50/3982	0.896049	0.976669
BP	GO:2001252	positive regulation of chromosome organization			3/273	56/4784	0.62798	0.951004	4/296	46/3982	0.449832	0.953023
BP	GO:0090305	nucleic acid phosphodiester bond hydrolysis			5/273	94/4784	0.629568	0.951004	6/296	80/3982	0.553173	0.953023
BP	GO:1902105	regulation of leukocyte differentiation			5/273	94/4784	0.629568	0.951004	5/296	80/3982	0.720657	0.953023
BP	GO:0044057	regulation of system process			6/273	113/4784	0.632206	0.951004	8/296	86/3982	0.306964	0.918619
BP	GO:0000002	mitochondrial genome maintenance			1/273	17/4784	0.632346	0.951004	1/296	13/3982	0.634221	0.953023
BP	GO:0002228	natural killer cell mediated immunity			1/273	17/4784	0.632346	0.951004	1/296	14/3982	0.6615	0.953023
BP	GO:0003281	ventricular septum development			1/273	17/4784	0.632346	0.951004	1/296	16/3982	0.710125	0.953023
BP	GO:0006911	phagocytosis, engulfment			1/273	17/4784	0.632346	0.951004	2/296	13/3982	0.25112	0.902608
BP	GO:0007140	male meiotic nuclear division			1/273	17/4784	0.632346	0.951004	NA	NA	NA	NA
BP	GO:0007589	body fluid secretion			1/273	17/4784	0.632346	0.951004	1/296	11/3982	0.572917	0.953023
BP	GO:0008156	negative regulation of DNA replication			1/273	17/4784	0.632346	0.951004	1/296	17/3982	0.731759	0.953023
BP	GO:0009262	deoxyribonucleotide metabolic process			1/273	17/4784	0.632346	0.951004	1/296	12/3982	0.604752	0.953023
BP	GO:0019692	deoxyribose phosphate metabolic process			1/273	17/4784	0.632346	0.951004	1/296	12/3982	0.604752	0.953023
BP	GO:0021955	central nervous system neuron axonogenesis			1/273	17/4784	0.632346	0.951004	2/296	14/3982	0.279594	0.903232
BP	GO:0030193	regulation of blood coagulation			1/273	17/4784	0.632346	0.951004	2/296	12/3982	0.222733	0.88544
BP	GO:0030261	chromosome condensation			1/273	17/4784	0.632346	0.951004	1/296	16/3982	0.710125	0.953023
BP	GO:0031529	ruffle organization			1/273	17/4784	0.632346	0.951004	1/296	11/3982	0.572917	0.953023
BP	GO:0032509	endosome transport via multivesicular body sorting pathway			1/273	17/4784	0.632346	0.951004	1/296	16/3982	0.710125	0.953023
BP	GO:0032637	interleukin-8 production			1/273	17/4784	0.632346	0.951004	NA	NA	NA	NA
BP	GO:0032677	regulation of interleukin-8 production			1/273	17/4784	0.632346	0.951004	NA	NA	NA	NA
BP	GO:0034332	adherens junction organization			1/273	17/4784	0.632346	0.951004	1/296	15/3982	0.686751	0.953023
BP	GO:0042267	natural killer cell mediated cytotoxicity			1/273	17/4784	0.632346	0.951004	1/296	14/3982	0.6615	0.953023
BP	GO:0042472	inner ear morphogenesis			1/273	17/4784	0.632346	0.951004	2/296	10/3982	0.16704	0.852998
BP	GO:0043368	positive T cell selection			1/273	17/4784	0.632346	0.951004	1/296	14/3982	0.6615	0.953023
BP	GO:0045600	positive regulation of fat cell differentiation			1/273	17/4784	0.632346	0.951004	NA	NA	NA	NA
BP	GO:0045685	regulation of glial cell differentiation			1/273	17/4784	0.632346	0.951004	NA	NA	NA	NA
BP	GO:0048857	neural nucleus development			1/273	17/4784	0.632346	0.951004	2/296	14/3982	0.279594	0.903232
BP	GO:0050775	positive regulation of dendrite morphogenesis			1/273	17/4784	0.632346	0.951004	1/296	16/3982	0.710125	0.953023
BP	GO:0050805	negative regulation of synaptic transmission			1/273	17/4784	0.632346	0.951004	1/296	11/3982	0.572917	0.953023
BP	GO:0051647	nucleus localization			1/273	17/4784	0.632346	0.951004	1/296	14/3982	0.6615	0.953023
BP	GO:0051898	negative regulation of protein kinase B signaling			1/273	17/4784	0.632346	0.951004	1/296	12/3982	0.604752	0.953023
BP	GO:0051973	positive regulation of telomerase activity			1/273	17/4784	0.632346	0.951004	2/296	12/3982	0.222733	0.88544
BP	GO:0055117	regulation of cardiac muscle contraction			1/273	17/4784	0.632346	0.951004	1/296	14/3982	0.6615	0.953023
BP	GO:0060079	excitatory postsynaptic potential			1/273	17/4784	0.632346	0.951004	1/296	12/3982	0.604752	0.953023
BP	GO:0060964	regulation of miRNA-mediated gene silencing			1/273	17/4784	0.632346	0.951004	NA	NA	NA	NA
BP	GO:0070059	intrinsic apoptotic signaling pathway in response to endoplasmic reticulum stress			1/273	17/4784	0.632346	0.951004	1/296	12/3982	0.604752	0.953023
BP	GO:0070231	T cell apoptotic process			1/273	17/4784	0.632346	0.951004	1/296	11/3982	0.572917	0.953023
BP	GO:0070613	regulation of protein processing			1/273	17/4784	0.632346	0.951004	1/296	13/3982	0.634221	0.953023
BP	GO:0097237	cellular response to toxic substance			1/273	17/4784	0.632346	0.951004	1/296	14/3982	0.6615	0.953023
BP	GO:1900046	regulation of hemostasis			1/273	17/4784	0.632346	0.951004	2/296	12/3982	0.222733	0.88544
BP	GO:2000630	positive regulation of miRNA metabolic process			1/273	17/4784	0.632346	0.951004	1/296	13/3982	0.634221	0.953023
BP	GO:2001244	positive regulation of intrinsic apoptotic signaling pathway			1/273	17/4784	0.632346	0.951004	NA	NA	NA	NA
BP	GO:0001101	response to acid chemical			2/273	37/4784	0.632728	0.951004	1/296	30/3982	0.902323	0.976669
BP	GO:0001510	RNA methylation			2/273	37/4784	0.632728	0.951004	2/296	32/3982	0.699779	0.953023
BP	GO:0007043	cell-cell junction assembly			2/273	37/4784	0.632728	0.951004	1/296	33/3982	0.922673	0.980031
BP	GO:0009135	purine nucleoside diphosphate metabolic process			2/273	37/4784	0.632728	0.951004	2/296	29/3982	0.646652	0.953023
BP	GO:0009179	purine ribonucleoside diphosphate metabolic process			2/273	37/4784	0.632728	0.951004	2/296	29/3982	0.646652	0.953023
BP	GO:0015749	monosaccharide transmembrane transport			2/273	37/4784	0.632728	0.951004	2/296	29/3982	0.646652	0.953023
BP	GO:0030509	BMP signaling pathway			2/273	37/4784	0.632728	0.951004	4/296	28/3982	0.150306	0.852998
BP	GO:0035194	post-transcriptional gene silencing by RNA			2/273	37/4784	0.632728	0.951004	NA	NA	NA	NA
BP	GO:0043583	ear development			2/273	37/4784	0.632728	0.951004	4/296	26/3982	0.122898	0.852998
BP	GO:0051216	cartilage development			2/273	37/4784	0.632728	0.951004	3/296	31/3982	0.408425	0.953023
BP	GO:0051961	negative regulation of nervous system development			2/273	37/4784	0.632728	0.951004	3/296	29/3982	0.366993	0.94401
BP	GO:0071772	response to BMP			2/273	37/4784	0.632728	0.951004	4/296	28/3982	0.150306	0.852998
BP	GO:0071773	cellular response to BMP stimulus			2/273	37/4784	0.632728	0.951004	4/296	28/3982	0.150306	0.852998
BP	GO:0045786	negative regulation of cell cycle			9/273	169/4784	0.635081	0.951004	10/296	143/3982	0.628739	0.953023
BP	GO:0071824	protein-DNA complex subunit organization			5/273	95/4784	0.638972	0.951004	4/296	80/3982	0.856919	0.970949
BP	GO:0002064	epithelial cell development			3/273	57/4784	0.64003	0.951004	1/296	42/3982	0.961676	0.985746
BP	GO:0002685	regulation of leukocyte migration			3/273	57/4784	0.64003	0.951004	6/296	38/3982	0.0589082	0.791895
BP	GO:0043542	endothelial cell migration			3/273	57/4784	0.64003	0.951004	4/296	41/3982	0.363734	0.94401
BP	GO:0045931	positive regulation of mitotic cell cycle			3/273	57/4784	0.64003	0.951004	5/296	48/3982	0.283511	0.903232
BP	GO:1905037	autophagosome organization			3/273	57/4784	0.64003	0.951004	5/296	47/3982	0.26883	0.903232
BP	GO:0018108	peptidyl-tyrosine phosphorylation			6/273	114/4784	0.640799	0.951004	9/296	87/3982	0.195249	0.88221
BP	GO:0048872	homeostasis of number of cells			6/273	114/4784	0.640799	0.951004	4/296	97/3982	0.93807	0.984376
BP	GO:0002562	somatic diversification of immune receptors via germline recombination within a single locus			2/273	38/4784	0.647311	0.951004	2/296	31/3982	0.682846	0.953023
BP	GO:0006446	regulation of translational initiation			2/273	38/4784	0.647311	0.951004	2/296	35/3982	0.746125	0.962433
BP	GO:0016444	somatic cell DNA recombination			2/273	38/4784	0.647311	0.951004	2/296	31/3982	0.682846	0.953023
BP	GO:0016445	somatic diversification of immunoglobulins			2/273	38/4784	0.647311	0.951004	2/296	33/3982	0.715958	0.953023
BP	GO:0043242	negative regulation of protein-containing complex disassembly			2/273	38/4784	0.647311	0.951004	2/296	32/3982	0.699779	0.953023
BP	GO:0043534	blood vessel endothelial cell migration			2/273	38/4784	0.647311	0.951004	3/296	26/3982	0.304127	0.918619
BP	GO:0051101	regulation of DNA binding			2/273	38/4784	0.647311	0.951004	3/296	31/3982	0.408425	0.953023
BP	GO:2000142	regulation of DNA-templated transcription initiation			2/273	38/4784	0.647311	0.951004	3/296	33/3982	0.449011	0.953023
BP	GO:2001235	positive regulation of apoptotic signaling pathway			2/273	38/4784	0.647311	0.951004	2/296	27/3982	0.607273	0.953023
BP	GO:0071897	DNA biosynthetic process			5/273	96/4784	0.648228	0.951004	9/296	77/3982	0.11517	0.851401
BP	GO:0042391	regulation of membrane potential			4/273	77/4784	0.648619	0.951004	2/296	56/3982	0.928668	0.982758
BP	GO:0007264	small GTPase mediated signal transduction			11/273	208/4784	0.649303	0.951004	14/296	175/3982	0.427689	0.953023
BP	GO:0010628	positive regulation of gene expression			17/273	318/4784	0.649788	0.951004	23/296	249/3982	0.159284	0.852998
BP	GO:0015833	peptide transport			3/273	58/4784	0.651805	0.951004	3/296	45/3982	0.661266	0.953023
BP	GO:0032412	regulation of ion transmembrane transporter activity			3/273	58/4784	0.651805	0.951004	4/296	47/3982	0.46667	0.953023
BP	GO:0045137	development of primary sexual characteristics			3/273	58/4784	0.651805	0.951004	2/296	49/3982	0.889418	0.975637
BP	GO:0051494	negative regulation of cytoskeleton organization			3/273	58/4784	0.651805	0.951004	3/296	48/3982	0.704088	0.953023
BP	GO:1902905	positive regulation of supramolecular fiber organization			3/273	58/4784	0.651805	0.951004	3/296	45/3982	0.661266	0.953023
BP	GO:0002704	negative regulation of leukocyte mediated immunity			1/273	18/4784	0.653401	0.951004	1/296	14/3982	0.6615	0.953023
BP	GO:0006312	mitotic recombination			1/273	18/4784	0.653401	0.951004	1/296	17/3982	0.731759	0.953023
BP	GO:0008543	fibroblast growth factor receptor signaling pathway			1/273	18/4784	0.653401	0.951004	1/296	16/3982	0.710125	0.953023
BP	GO:0009988	cell-cell recognition			1/273	18/4784	0.653401	0.951004	NA	NA	NA	NA
BP	GO:0016525	negative regulation of angiogenesis			1/273	18/4784	0.653401	0.951004	3/296	19/3982	0.163324	0.852998
BP	GO:0016577	histone demethylation			1/273	18/4784	0.653401	0.951004	1/296	16/3982	0.710125	0.953023
BP	GO:0019935	cyclic-nucleotide-mediated signaling			1/273	18/4784	0.653401	0.951004	1/296	17/3982	0.731759	0.953023
BP	GO:0030866	cortical actin cytoskeleton organization			1/273	18/4784	0.653401	0.951004	1/296	18/3982	0.751784	0.962433
BP	GO:0031445	regulation of heterochromatin formation			1/273	18/4784	0.653401	0.951004	1/296	16/3982	0.710125	0.953023
BP	GO:0035520	monoubiquitinated protein deubiquitination			1/273	18/4784	0.653401	0.951004	1/296	16/3982	0.710125	0.953023
BP	GO:0042733	embryonic digit morphogenesis			1/273	18/4784	0.653401	0.951004	2/296	16/3982	0.336153	0.930552
BP	GO:0045670	regulation of osteoclast differentiation			1/273	18/4784	0.653401	0.951004	1/296	14/3982	0.6615	0.953023
BP	GO:0048538	thymus development			1/273	18/4784	0.653401	0.951004	2/296	17/3982	0.36397	0.94401
BP	GO:0050818	regulation of coagulation			1/273	18/4784	0.653401	0.951004	2/296	13/3982	0.25112	0.902608
BP	GO:0050994	regulation of lipid catabolic process			1/273	18/4784	0.653401	0.951004	1/296	16/3982	0.710125	0.953023
BP	GO:0051899	membrane depolarization			1/273	18/4784	0.653401	0.951004	1/296	15/3982	0.686751	0.953023
BP	GO:0060236	regulation of mitotic spindle organization			1/273	18/4784	0.653401	0.951004	2/296	12/3982	0.222733	0.88544
BP	GO:0060966	regulation of gene silencing by RNA			1/273	18/4784	0.653401	0.951004	NA	NA	NA	NA
BP	GO:0061045	negative regulation of wound healing			1/273	18/4784	0.653401	0.951004	1/296	18/3982	0.751784	0.962433
BP	GO:0070076	histone lysine demethylation			1/273	18/4784	0.653401	0.951004	1/296	16/3982	0.710125	0.953023
BP	GO:0098754	detoxification			1/273	18/4784	0.653401	0.951004	1/296	16/3982	0.710125	0.953023
BP	GO:0099024	plasma membrane invagination			1/273	18/4784	0.653401	0.951004	2/296	14/3982	0.279594	0.903232
BP	GO:0120261	regulation of heterochromatin organization			1/273	18/4784	0.653401	0.951004	1/296	16/3982	0.710125	0.953023
BP	GO:1900368	regulation of post-transcriptional gene silencing by RNA			1/273	18/4784	0.653401	0.951004	NA	NA	NA	NA
BP	GO:1901343	negative regulation of vasculature development			1/273	18/4784	0.653401	0.951004	3/296	19/3982	0.163324	0.852998
BP	GO:1902745	positive regulation of lamellipodium organization			1/273	18/4784	0.653401	0.951004	1/296	12/3982	0.604752	0.953023
BP	GO:2000181	negative regulation of blood vessel morphogenesis			1/273	18/4784	0.653401	0.951004	3/296	19/3982	0.163324	0.852998
BP	GO:2000649	regulation of sodium ion transmembrane transporter activity			1/273	18/4784	0.653401	0.951004	1/296	15/3982	0.686751	0.953023
BP	GO:2000758	positive regulation of peptidyl-lysine acetylation			1/273	18/4784	0.653401	0.951004	3/296	13/3982	0.0666051	0.791895
BP	GO:0016071	mRNA metabolic process			17/273	319/4784	0.654989	0.951004	24/296	273/3982	0.218003	0.88544
BP	GO:0009410	response to xenobiotic stimulus			5/273	97/4784	0.657335	0.951004	5/296	78/3982	0.699451	0.953023
BP	GO:0018212	peptidyl-tyrosine modification			6/273	116/4784	0.657623	0.951004	9/296	89/3982	0.213615	0.88544
BP	GO:0000122	negative regulation of transcription by RNA polymerase II			15/273	283/4784	0.658043	0.951004	17/296	235/3982	0.586131	0.953023
BP	GO:0046651	lymphocyte proliferation			4/273	78/4784	0.658721	0.951004	4/296	61/3982	0.675314	0.953023
BP	GO:0044087	regulation of cellular component biogenesis			18/273	338/4784	0.658832	0.951004	20/296	286/3982	0.650827	0.953023
BP	GO:0007519	skeletal muscle tissue development			2/273	39/4784	0.661434	0.951004	2/296	27/3982	0.607273	0.953023
BP	GO:0010469	regulation of signaling receptor activity			2/273	39/4784	0.661434	0.951004	3/296	25/3982	0.283216	0.903232
BP	GO:0014074	response to purine-containing compound			2/273	39/4784	0.661434	0.951004	2/296	32/3982	0.699779	0.953023
BP	GO:0034219	carbohydrate transmembrane transport			2/273	39/4784	0.661434	0.951004	2/296	30/3982	0.665141	0.953023
BP	GO:0060041	retina development in camera-type eye			2/273	39/4784	0.661434	0.951004	3/296	34/3982	0.468885	0.953023
BP	GO:0071322	cellular response to carbohydrate stimulus			2/273	39/4784	0.661434	0.951004	3/296	29/3982	0.366993	0.94401
BP	GO:0014070	response to organic cyclic compound			13/273	247/4784	0.662245	0.951004	15/296	203/3982	0.550665	0.953023
BP	GO:0022898	regulation of transmembrane transporter activity			3/273	59/4784	0.663305	0.951004	4/296	48/3982	0.48332	0.953023
BP	GO:0043123	positive regulation of I-kappaB kinase/NF-kappaB signaling			3/273	59/4784	0.663305	0.951004	3/296	46/3982	0.676017	0.953023
BP	GO:0140352	export from cell			12/273	229/4784	0.664921	0.951004	14/296	189/3982	0.547679	0.953023
BP	GO:0044770	cell cycle phase transition			14/273	266/4784	0.665558	0.951004	15/296	236/3982	0.778144	0.963287
BP	GO:0034765	regulation of ion transmembrane transport			5/273	98/4784	0.66629	0.951004	5/296	72/3982	0.629425	0.953023
BP	GO:0006650	glycerophospholipid metabolic process			7/273	136/4784	0.666528	0.951004	8/296	108/3982	0.558409	0.953023
BP	GO:0007030	Golgi organization			4/273	79/4784	0.668626	0.951004	6/296	68/3982	0.393902	0.953023
BP	GO:0046488	phosphatidylinositol metabolic process			4/273	79/4784	0.668626	0.951004	5/296	67/3982	0.564168	0.953023
BP	GO:0051346	negative regulation of hydrolase activity			4/273	79/4784	0.668626	0.951004	6/296	61/3982	0.298977	0.918619
BP	GO:0002183	cytoplasmic translational initiation			1/273	19/4784	0.673255	0.951004	1/296	15/3982	0.686751	0.953023
BP	GO:0006359	regulation of transcription by RNA polymerase III			1/273	19/4784	0.673255	0.951004	3/296	14/3982	0.0802729	0.829999
BP	GO:0006482	protein demethylation			1/273	19/4784	0.673255	0.951004	1/296	17/3982	0.731759	0.953023
BP	GO:0006754	ATP biosynthetic process			1/273	19/4784	0.673255	0.951004	1/296	13/3982	0.634221	0.953023
BP	GO:0006942	regulation of striated muscle contraction			1/273	19/4784	0.673255	0.951004	1/296	16/3982	0.710125	0.953023
BP	GO:0008214	protein dealkylation			1/273	19/4784	0.673255	0.951004	1/296	17/3982	0.731759	0.953023
BP	GO:0019217	regulation of fatty acid metabolic process			1/273	19/4784	0.673255	0.951004	NA	NA	NA	NA
BP	GO:0030838	positive regulation of actin filament polymerization			1/273	19/4784	0.673255	0.951004	NA	NA	NA	NA
BP	GO:0042307	positive regulation of protein import into nucleus			1/273	19/4784	0.673255	0.951004	1/296	11/3982	0.572917	0.953023
BP	GO:0043407	negative regulation of MAP kinase activity			1/273	19/4784	0.673255	0.951004	1/296	14/3982	0.6615	0.953023
BP	GO:0045058	T cell selection			1/273	19/4784	0.673255	0.951004	1/296	14/3982	0.6615	0.953023
BP	GO:0045191	regulation of isotype switching			1/273	19/4784	0.673255	0.951004	1/296	16/3982	0.710125	0.953023
BP	GO:0048821	erythrocyte development			1/273	19/4784	0.673255	0.951004	NA	NA	NA	NA
BP	GO:0051569	regulation of histone H3-K4 methylation			1/273	19/4784	0.673255	0.951004	1/296	16/3982	0.710125	0.953023
BP	GO:0060078	regulation of postsynaptic membrane potential			1/273	19/4784	0.673255	0.951004	1/296	13/3982	0.634221	0.953023
BP	GO:0060147	regulation of post-transcriptional gene silencing			1/273	19/4784	0.673255	0.951004	NA	NA	NA	NA
BP	GO:0071108	protein K48-linked deubiquitination			1/273	19/4784	0.673255	0.951004	1/296	15/3982	0.686751	0.953023
BP	GO:0071260	cellular response to mechanical stimulus			1/273	19/4784	0.673255	0.951004	2/296	16/3982	0.336153	0.930552
BP	GO:0072678	T cell migration			1/273	19/4784	0.673255	0.951004	2/296	16/3982	0.336153	0.930552
BP	GO:0090148	membrane fission			1/273	19/4784	0.673255	0.951004	1/296	19/3982	0.770319	0.962433
BP	GO:0090175	regulation of establishment of planar polarity			1/273	19/4784	0.673255	0.951004	1/296	11/3982	0.572917	0.953023
BP	GO:0090224	regulation of spindle organization			1/273	19/4784	0.673255	0.951004	2/296	14/3982	0.279594	0.903232
BP	GO:0099565	chemical synaptic transmission, postsynaptic			1/273	19/4784	0.673255	0.951004	1/296	12/3982	0.604752	0.953023
BP	GO:1903317	regulation of protein maturation			1/273	19/4784	0.673255	0.951004	1/296	15/3982	0.686751	0.953023
BP	GO:2000243	positive regulation of reproductive process			1/273	19/4784	0.673255	0.951004	1/296	15/3982	0.686751	0.953023
BP	GO:2000780	negative regulation of double-strand break repair			1/273	19/4784	0.673255	0.951004	3/296	17/3982	0.127527	0.852998
BP	GO:0030334	regulation of cell migration			13/273	249/4784	0.67369	0.951004	20/296	188/3982	0.0630047	0.791895
BP	GO:0044282	small molecule catabolic process			5/273	99/4784	0.675092	0.951004	7/296	80/3982	0.384507	0.953023
BP	GO:0050804	modulation of chemical synaptic transmission			5/273	99/4784	0.675092	0.951004	5/296	79/3982	0.710189	0.953023
BP	GO:0099177	regulation of trans-synaptic signaling			5/273	99/4784	0.675092	0.951004	5/296	79/3982	0.710189	0.953023
BP	GO:0006367	transcription initiation at RNA polymerase II promoter			2/273	40/4784	0.6751	0.951004	3/296	37/3982	0.526443	0.953023
BP	GO:0009612	response to mechanical stimulus			2/273	40/4784	0.6751	0.951004	3/296	32/3982	0.428845	0.953023
BP	GO:0032465	regulation of cytokinesis			2/273	40/4784	0.6751	0.951004	2/296	35/3982	0.746125	0.962433
BP	GO:0050773	regulation of dendrite development			2/273	40/4784	0.6751	0.951004	2/296	34/3982	0.7314	0.953023
BP	GO:0071222	cellular response to lipopolysaccharide			2/273	40/4784	0.6751	0.951004	3/296	31/3982	0.408425	0.953023
BP	GO:0090090	negative regulation of canonical Wnt signaling pathway			2/273	40/4784	0.6751	0.951004	2/296	30/3982	0.665141	0.953023
BP	GO:0010564	regulation of cell cycle process			17/273	323/4784	0.675393	0.951004	20/296	280/3982	0.611726	0.953023
BP	GO:0006518	peptide metabolic process			16/273	305/4784	0.677299	0.951004	17/296	245/3982	0.65698	0.953023
BP	GO:0010810	regulation of cell-substrate adhesion			4/273	80/4784	0.678333	0.951004	4/296	62/3982	0.687844	0.953023
BP	GO:0032943	mononuclear cell proliferation			4/273	80/4784	0.678333	0.951004	4/296	63/3982	0.700031	0.953023
BP	GO:0050678	regulation of epithelial cell proliferation			4/273	80/4784	0.678333	0.951004	6/296	71/3982	0.434805	0.953023
BP	GO:0051648	vesicle localization			4/273	80/4784	0.678333	0.951004	6/296	73/3982	0.461826	0.953023
BP	GO:0006396	RNA processing			21/273	397/4784	0.679083	0.951004	24/296	342/3982	0.652857	0.953023
BP	GO:0032940	secretion by cell			11/273	213/4784	0.680297	0.951004	13/296	175/3982	0.544544	0.953023
BP	GO:0033044	regulation of chromosome organization			7/273	138/4784	0.681512	0.951004	10/296	115/3982	0.349891	0.941311
BP	GO:0051050	positive regulation of transport			14/273	269/4784	0.682006	0.951004	19/296	201/3982	0.16232	0.852998
BP	GO:0051336	regulation of hydrolase activity			16/273	306/4784	0.682415	0.951004	20/296	248/3982	0.384008	0.953023
BP	GO:0046903	secretion			12/273	232/4784	0.682541	0.951004	14/296	192/3982	0.572441	0.953023
BP	GO:0035303	regulation of dephosphorylation			3/273	61/4784	0.685473	0.951004	3/296	49/3982	0.717414	0.953023
BP	GO:0000165	MAPK cascade			11/273	214/4784	0.686301	0.951004	14/296	173/3982	0.410326	0.953023
BP	GO:0040012	regulation of locomotion			14/273	270/4784	0.687386	0.951004	21/296	209/3982	0.0930179	0.848532
BP	GO:0031669	cellular response to nutrient levels			4/273	81/4784	0.687842	0.951004	5/296	63/3982	0.508088	0.953023
BP	GO:0051403	stress-activated MAPK cascade			4/273	81/4784	0.687842	0.951004	8/296	65/3982	0.106399	0.850777
BP	GO:0000422	autophagy of mitochondrion			2/273	41/4784	0.688316	0.951004	3/296	35/3982	0.488434	0.953023
BP	GO:0030308	negative regulation of cell growth			2/273	41/4784	0.688316	0.951004	1/296	33/3982	0.922673	0.980031
BP	GO:0032479	regulation of type I interferon production			2/273	41/4784	0.688316	0.951004	1/296	27/3982	0.876641	0.973819
BP	GO:0032606	type I interferon production			2/273	41/4784	0.688316	0.951004	1/296	27/3982	0.876641	0.973819
BP	GO:0061726	mitochondrion disassembly			2/273	41/4784	0.688316	0.951004	3/296	35/3982	0.488434	0.953023
BP	GO:0071219	cellular response to molecule of bacterial origin			2/273	41/4784	0.688316	0.951004	3/296	32/3982	0.428845	0.953023
BP	GO:0032504	multicellular organism reproduction			13/273	252/4784	0.690446	0.951004	13/296	219/3982	0.842123	0.966338
BP	GO:0000381	regulation of alternative mRNA splicing, via spliceosome			1/273	20/4784	0.691975	0.951004	NA	NA	NA	NA
BP	GO:0001825	blastocyst formation			1/273	20/4784	0.691975	0.951004	1/296	17/3982	0.731759	0.953023
BP	GO:0006904	vesicle docking involved in exocytosis			1/273	20/4784	0.691975	0.951004	1/296	17/3982	0.731759	0.953023
BP	GO:0014068	positive regulation of phosphatidylinositol 3-kinase signaling			1/273	20/4784	0.691975	0.951004	2/296	16/3982	0.336153	0.930552
BP	GO:0017156	calcium-ion regulated exocytosis			1/273	20/4784	0.691975	0.951004	1/296	13/3982	0.634221	0.953023
BP	GO:0032024	positive regulation of insulin secretion			1/273	20/4784	0.691975	0.951004	1/296	11/3982	0.572917	0.953023
BP	GO:0032212	positive regulation of telomere maintenance via telomerase			1/273	20/4784	0.691975	0.951004	2/296	15/3982	0.307987	0.918619
BP	GO:0032365	intracellular lipid transport			1/273	20/4784	0.691975	0.951004	1/296	19/3982	0.770319	0.962433
BP	GO:0033059	cellular pigmentation			1/273	20/4784	0.691975	0.951004	1/296	19/3982	0.770319	0.962433
BP	GO:0033363	secretory granule organization			1/273	20/4784	0.691975	0.951004	1/296	20/3982	0.787474	0.963287
BP	GO:0035329	hippo signaling			1/273	20/4784	0.691975	0.951004	NA	NA	NA	NA
BP	GO:0040014	regulation of multicellular organism growth			1/273	20/4784	0.691975	0.951004	1/296	16/3982	0.710125	0.953023
BP	GO:0042476	odontogenesis			1/273	20/4784	0.691975	0.951004	2/296	17/3982	0.36397	0.94401
BP	GO:0044070	regulation of anion transport			1/273	20/4784	0.691975	0.951004	1/296	17/3982	0.731759	0.953023
BP	GO:0048255	mRNA stabilization			1/273	20/4784	0.691975	0.951004	2/296	17/3982	0.36397	0.94401
BP	GO:0065002	intracellular protein transmembrane transport			1/273	20/4784	0.691975	0.951004	1/296	15/3982	0.686751	0.953023
BP	GO:0099072	regulation of postsynaptic membrane neurotransmitter receptor levels			1/273	20/4784	0.691975	0.951004	1/296	15/3982	0.686751	0.953023
BP	GO:1901799	negative regulation of proteasomal protein catabolic process			1/273	20/4784	0.691975	0.951004	1/296	19/3982	0.770319	0.962433
BP	GO:0007163	establishment or maintenance of cell polarity			5/273	101/4784	0.692234	0.951004	5/296	84/3982	0.759826	0.962433
BP	GO:0031347	regulation of defense response			8/273	159/4784	0.695683	0.951004	9/296	130/3982	0.639077	0.953023
BP	GO:0044089	positive regulation of cellular component biogenesis			9/273	178/4784	0.696023	0.951004	11/296	140/3982	0.470413	0.953023
BP	GO:0000723	telomere maintenance			4/273	82/4784	0.697152	0.951004	7/296	65/3982	0.205635	0.88544
BP	GO:0031589	cell-substrate adhesion			6/273	121/4784	0.697511	0.951004	8/296	93/3982	0.387454	0.953023
BP	GO:0043410	positive regulation of MAPK cascade			6/273	121/4784	0.697511	0.951004	7/296	99/3982	0.612092	0.953023
BP	GO:0000280	nuclear division			11/273	216/4784	0.698108	0.951004	10/296	190/3982	0.910492	0.977557
BP	GO:0051276	chromosome organization			15/273	291/4784	0.700167	0.951004	18/296	249/3982	0.587942	0.953023
BP	GO:0006816	calcium ion transport			5/273	102/4784	0.700571	0.951004	7/296	77/3982	0.347029	0.935565
BP	GO:0019058	viral life cycle			5/273	102/4784	0.700571	0.951004	7/296	76/3982	0.334624	0.930552
BP	GO:0023061	signal release			5/273	102/4784	0.700571	0.951004	6/296	83/3982	0.590133	0.953023
BP	GO:0001763	morphogenesis of a branching structure			2/273	42/4784	0.701088	0.951004	2/296	30/3982	0.665141	0.953023
BP	GO:0006836	neurotransmitter transport			2/273	42/4784	0.701088	0.951004	2/296	36/3982	0.760155	0.962433
BP	GO:0006906	vesicle fusion			2/273	42/4784	0.701088	0.951004	3/296	42/3982	0.614153	0.953023
BP	GO:0009185	ribonucleoside diphosphate metabolic process			2/273	42/4784	0.701088	0.951004	2/296	34/3982	0.7314	0.953023
BP	GO:0015698	inorganic anion transport			2/273	42/4784	0.701088	0.951004	2/296	37/3982	0.77351	0.963154
BP	GO:0032874	positive regulation of stress-activated MAPK cascade			2/273	42/4784	0.701088	0.951004	4/296	34/3982	0.243646	0.902608
BP	GO:0046661	male sex differentiation			2/273	42/4784	0.701088	0.951004	1/296	37/3982	0.943385	0.984376
BP	GO:0090174	organelle membrane fusion			2/273	42/4784	0.701088	0.951004	3/296	42/3982	0.614153	0.953023
BP	GO:0006417	regulation of translation			9/273	179/4784	0.702389	0.951004	11/296	154/3982	0.601931	0.953023
BP	GO:0010243	response to organonitrogen compound			17/273	329/4784	0.704742	0.951004	20/296	262/3982	0.48558	0.953023
BP	GO:0030036	actin cytoskeleton organization			12/273	236/4784	0.705184	0.951004	13/296	194/3982	0.695928	0.953023
BP	GO:0000018	regulation of DNA recombination			3/273	63/4784	0.706538	0.951004	4/296	52/3982	0.547652	0.953023
BP	GO:0009267	cellular response to starvation			3/273	63/4784	0.706538	0.951004	5/296	50/3982	0.313296	0.925048
BP	GO:0015850	organic hydroxy compound transport			3/273	63/4784	0.706538	0.951004	5/296	53/3982	0.358642	0.94401
BP	GO:0032409	regulation of transporter activity			3/273	63/4784	0.706538	0.951004	4/296	50/3982	0.515977	0.953023
BP	GO:0032496	response to lipopolysaccharide			3/273	63/4784	0.706538	0.951004	4/296	50/3982	0.515977	0.953023
BP	GO:0051924	regulation of calcium ion transport			3/273	63/4784	0.706538	0.951004	5/296	48/3982	0.283511	0.903232
BP	GO:2001234	negative regulation of apoptotic signaling pathway			3/273	63/4784	0.706538	0.951004	3/296	45/3982	0.661266	0.953023
BP	GO:0044419	biological process involved in interspecies interaction between organisms			20/273	385/4784	0.707533	0.951004	21/296	300/3982	0.651233	0.953023
BP	GO:0097190	apoptotic signaling pathway			9/273	180/4784	0.70867	0.951004	13/296	140/3982	0.238921	0.902608
BP	GO:0002065	columnar/cuboidal epithelial cell differentiation			1/273	21/4784	0.709626	0.951004	NA	NA	NA	NA
BP	GO:0006111	regulation of gluconeogenesis			1/273	21/4784	0.709626	0.951004	1/296	16/3982	0.710125	0.953023
BP	GO:0006270	DNA replication initiation			1/273	21/4784	0.709626	0.951004	NA	NA	NA	NA
BP	GO:0007131	reciprocal meiotic recombination			1/273	21/4784	0.709626	0.951004	NA	NA	NA	NA
BP	GO:0009206	purine ribonucleoside triphosphate biosynthetic process			1/273	21/4784	0.709626	0.951004	1/296	14/3982	0.6615	0.953023
BP	GO:0010611	regulation of cardiac muscle hypertrophy			1/273	21/4784	0.709626	0.951004	NA	NA	NA	NA
BP	GO:0014743	regulation of muscle hypertrophy			1/273	21/4784	0.709626	0.951004	NA	NA	NA	NA
BP	GO:0014855	striated muscle cell proliferation			1/273	21/4784	0.709626	0.951004	1/296	14/3982	0.6615	0.953023
BP	GO:0032371	regulation of sterol transport			1/273	21/4784	0.709626	0.951004	1/296	18/3982	0.751784	0.962433
BP	GO:0032374	regulation of cholesterol transport			1/273	21/4784	0.709626	0.951004	1/296	18/3982	0.751784	0.962433
BP	GO:0032413	negative regulation of ion transmembrane transporter activity			1/273	21/4784	0.709626	0.951004	1/296	17/3982	0.731759	0.953023
BP	GO:0032890	regulation of organic acid transport			1/273	21/4784	0.709626	0.951004	NA	NA	NA	NA
BP	GO:0033260	nuclear DNA replication			1/273	21/4784	0.709626	0.951004	1/296	22/3982	0.818047	0.963287
BP	GO:0033273	response to vitamin			1/273	21/4784	0.709626	0.951004	NA	NA	NA	NA
BP	GO:0042102	positive regulation of T cell proliferation			1/273	21/4784	0.709626	0.951004	1/296	15/3982	0.686751	0.953023
BP	GO:0043392	negative regulation of DNA binding			1/273	21/4784	0.709626	0.951004	1/296	17/3982	0.731759	0.953023
BP	GO:0043536	positive regulation of blood vessel endothelial cell migration			1/273	21/4784	0.709626	0.951004	1/296	15/3982	0.686751	0.953023
BP	GO:0045646	regulation of erythrocyte differentiation			1/273	21/4784	0.709626	0.951004	1/296	17/3982	0.731759	0.953023
BP	GO:0045910	negative regulation of DNA recombination			1/273	21/4784	0.709626	0.951004	1/296	19/3982	0.770319	0.962433
BP	GO:0046324	regulation of glucose import			1/273	21/4784	0.709626	0.951004	1/296	15/3982	0.686751	0.953023
BP	GO:0046856	phosphatidylinositol dephosphorylation			1/273	21/4784	0.709626	0.951004	1/296	17/3982	0.731759	0.953023
BP	GO:0051279	regulation of release of sequestered calcium ion into cytosol			1/273	21/4784	0.709626	0.951004	1/296	16/3982	0.710125	0.953023
BP	GO:0051341	regulation of oxidoreductase activity			1/273	21/4784	0.709626	0.951004	1/296	15/3982	0.686751	0.953023
BP	GO:0051642	centrosome localization			1/273	21/4784	0.709626	0.951004	1/296	19/3982	0.770319	0.962433
BP	GO:0061337	cardiac conduction			1/273	21/4784	0.709626	0.951004	1/296	17/3982	0.731759	0.953023
BP	GO:0061462	protein localization to lysosome			1/273	21/4784	0.709626	0.951004	NA	NA	NA	NA
BP	GO:0061842	microtubule organizing center localization			1/273	21/4784	0.709626	0.951004	1/296	19/3982	0.770319	0.962433
BP	GO:0071985	multivesicular body sorting pathway			1/273	21/4784	0.709626	0.951004	1/296	20/3982	0.787474	0.963287
BP	GO:0072091	regulation of stem cell proliferation			1/273	21/4784	0.709626	0.951004	1/296	18/3982	0.751784	0.962433
BP	GO:0072348	sulfur compound transport			1/273	21/4784	0.709626	0.951004	1/296	17/3982	0.731759	0.953023
BP	GO:0140527	reciprocal homologous recombination			1/273	21/4784	0.709626	0.951004	NA	NA	NA	NA
BP	GO:1901985	positive regulation of protein acetylation			1/273	21/4784	0.709626	0.951004	3/296	15/3982	0.0950411	0.848532
BP	GO:1904035	regulation of epithelial cell apoptotic process			1/273	21/4784	0.709626	0.951004	2/296	15/3982	0.307987	0.918619
BP	GO:2000401	regulation of lymphocyte migration			1/273	21/4784	0.709626	0.951004	1/296	17/3982	0.731759	0.953023
BP	GO:0031667	response to nutrient levels			7/273	142/4784	0.710188	0.951004	8/296	114/3982	0.621239	0.953023
BP	GO:0001775	cell activation			16/273	312/4784	0.712149	0.951004	19/296	261/3982	0.575687	0.953023
BP	GO:1901653	cellular response to peptide			6/273	123/4784	0.712573	0.951004	7/296	101/3982	0.633508	0.953023
BP	GO:0015918	sterol transport			2/273	43/4784	0.713425	0.951004	3/296	36/3982	0.507628	0.953023
BP	GO:0030073	insulin secretion			2/273	43/4784	0.713425	0.951004	2/296	30/3982	0.665141	0.953023
BP	GO:0060538	skeletal muscle organ development			2/273	43/4784	0.713425	0.951004	2/296	30/3982	0.665141	0.953023
BP	GO:0071674	mononuclear cell migration			2/273	43/4784	0.713425	0.951004	4/296	32/3982	0.211031	0.88544
BP	GO:1903825	organic acid transmembrane transport			2/273	43/4784	0.713425	0.951004	1/296	39/3982	0.951563	0.984376
BP	GO:1904375	regulation of protein localization to cell periphery			2/273	43/4784	0.713425	0.951004	2/296	36/3982	0.760155	0.962433
[truncated: 1,698 more rows]
