# Supplementary material for: Early-stage idiopathic Parkinson’s disease is associated with reduced circular RNA expression
Source: NPJ Parkinsons Dis. 2024 Jan 20;10:25. doi: 10.1038/s41531-024-00636-y (PMC10799891; doi:10.1038/s41531-024-00636-y)
Supplement: Supplementary file 10 — Supplmentary Data 8 [file 41531_2024_636_MOESM10_ESM.xlsx]

## Sheet: SData 8
Supplementary Data 8. Differential expression of circRNA
Table showing the results of differential expression analysis of circular RNAs (based on back-spliced junction expression, BSJ) between early-stage idiopathic Parkinson's disease (PD) patients and controls in PPMI and ICICLE-PD cohorts. For each BSJ, we give the position (chr:start-end:strand, GRCh38), the Ensembl gene ID, gene symbol along with whether it is significantly differentially expresse…
					PPMI						ICICLE-PD
Back-spliced junction	Gene ID	Gene symbol	Significant in PPMI	Replicated in ICICLE-PD	Normalised mean expression	Fold Change (log2)	Fold Change SE	Stat	P-value	FDR	Normalised mean expression	Fold Change (log2)	Fold Change SE	Stat	P-value	FDR
10:46795805-46798168:+	ENSG00000204177	BMS1P1	Y		21.1586	-0.369074	0.0969866	-3.80541	0.00014157	0.0296191	21.9536	-0.241196	0.190928	-1.26328	0.206489	0.354101
19:47264602-47264946:+	ENSG00000105321	CCDC9	Y		29.2842	-0.248952	0.0664025	-3.74914	0.000177441	0.0296191	22.0751	-0.222208	0.187537	-1.18487	0.236067	0.354101
7:158759485-158764853:-	ENSG00000117868	ESYT2	Y		46.213	-0.411543	0.111399	-3.6943	0.000220489	0.0296191	86.9812	-0.148541	0.222025	-0.669027	0.503478	0.503478
3:152414940-152432920:+	ENSG00000152601	MBNL1			13.0186	-0.260601	0.0768415	-3.3914	0.000695354	0.0625062	NA	NA	NA	NA	NA	NA
4:102304316-102315830:-	ENSG00000138821	SLC39A8			12.2248	-0.264819	0.0787825	-3.36139	0.000775511	0.0625062	NA	NA	NA	NA	NA	NA
3:196391812-196403019:-	ENSG00000206644,ENSG00000163960,ENSG00000241868	RNU6-1279P,UBXN7,RN7SL434P			24.3035	-0.419205	0.136198	-3.0779	0.00208465	0.0940598	43.9111	-0.0191285	0.284167	-0.0673143	0.946331	NA
12:46229152-46243314:-	ENSG00000274591,ENSG00000111371	AC025031.3,SLC38A1			28.5327	-0.360925	0.118812	-3.03777	0.00238333	0.0940598	30.3612	-0.136	0.248267	-0.547798	0.583831	NA
3:182884752-182887713:+	ENSG00000058063	ATP11B			14.8165	-0.253184	0.0835481	-3.0304	0.00244228	0.0940598	19.5374	0.0141728	0.197874	0.071625	0.9429	NA
8:94537102-94538346:-	ENSG00000164944	VIRMA			15.0995	-0.22491	0.0742797	-3.02789	0.00246271	0.0940598	15.2212	-0.0700562	0.143691	-0.487548	0.62587	NA
15:25405460-25411971:-	ENSG00000114062	UBE3A			17.8197	-0.345634	0.114378	-3.02186	0.00251229	0.0940598	22.2537	0.0115716	0.192953	0.0599711	0.952179	NA
5:55645788-55664863:-	ENSG00000177058	SLC38A9			13.1918	-0.241464	0.0810768	-2.97822	0.0028993	0.0940598	NA	NA	NA	NA	NA	NA
8:30101897-30104486:+	ENSG00000104660	LEPROTL1			13.0218	-0.279302	0.0947923	-2.94647	0.00321429	0.0940598	26.7842	0.16451	0.221406	0.743025	0.457467	NA
12:120154969-120155719:-	ENSG00000266704,ENSG00000089154	MIR4498,GCN1			15.9951	-0.211059	0.0717093	-2.94325	0.00324783	0.0940598	16.0965	-0.183096	0.156079	-1.1731	0.240757	NA
3:63912587-63913225:+	ENSG00000163635	ATXN7			18.8509	-0.235933	0.0806937	-2.9238	0.00345783	0.0940598	15.6277	-0.140509	0.19719	-0.712557	0.47612	NA
21:37420298-37472880:+	ENSG00000157540	DYRK1A			13.2771	-0.20942	0.0717206	-2.91994	0.00350099	0.0940598	16.1686	-0.241224	0.160623	-1.50181	0.133147	NA
13:95161188-95170628:-	ENSG00000125257	ABCC4			11.361	-0.28746	0.0997163	-2.88278	0.00394187	0.0992612	NA	NA	NA	NA	NA	NA
12:121780871-121781192:-	ENSG00000139725	RHOF			12.8041	-0.231036	0.0814454	-2.83669	0.00455832	0.0992612	28.2238	-0.150068	0.157818	-0.950898	0.341656	NA
12:69800208-69801721:+	ENSG00000258052,ENSG00000127328	AC025263.2,RAB3IP			75.3819	-0.164177	0.0579246	-2.83433	0.00459225	0.0992612	53.8381	0.0410661	0.118844	0.345547	0.729683	NA
2:23819746-23823569:-	ENSG00000119778	ATAD2B			12.6306	-0.227008	0.0802633	-2.82829	0.00467981	0.0992612	11.4269	-0.0949987	0.169586	-0.560181	0.575356	NA
3:51541497-51590559:+	ENSG00000164080	RAD54L2			12.6921	-0.230672	0.08608	-2.67974	0.00736801	0.136408	NA	NA	NA	NA	NA	NA
15:90217438-90221765:+	ENSG00000185033	SEMA4B			12.093	-0.184404	0.0688949	-2.6766	0.00743735	0.136408	13.528	-0.0576742	0.152957	-0.377062	0.706127	NA
12:120782654-120784593:-	ENSG00000157837	SPPL3			80.8066	-0.176087	0.0662971	-2.65603	0.00790666	0.136408	NA	NA	NA	NA	NA	NA
14:21503172-21503881:-	ENSG00000165819	METTL3			22.0285	-0.187657	0.0710511	-2.64116	0.00826226	0.136408	35.324	-0.0185743	0.141477	-0.131288	0.895547	NA
4:55411613-55417985:+	ENSG00000134851,ENSG00000239040	TMEM165,Y_RNA			36.8098	-0.169685	0.0643645	-2.63631	0.00838131	0.136408	31.0868	-0.265999	0.140504	-1.89318	0.0583341	NA
18:76849525-76851939:+	ENSG00000130856	ZNF236			15.9959	-0.320933	0.121886	-2.63306	0.008462	0.136408	31.0821	-0.28808	0.249474	-1.15475	0.248192	NA
14:30902535-30911162:-	ENSG00000196792	STRN3			12.9508	-0.24622	0.0946848	-2.60042	0.00931104	0.144321	13.8226	0.0637442	0.198178	0.321652	0.747716	NA
19:17276494-17276909:+	ENSG00000105393,ENSG00000269307	BABAM1,AC010463.1			28.3951	-0.141742	0.0555715	-2.55063	0.0107529	0.160497	35.7393	0.00574671	0.123401	0.0465695	0.962856	NA
15:80120327-80122800:+	ENSG00000086666	ZFAND6			96.1139	-0.207081	0.0827619	-2.50213	0.0123449	0.172028	103.425	-0.0977894	0.193977	-0.50413	0.61417	NA
13:40908158-40914105:-	ENSG00000239827,ENSG00000168852	SUGT1P3,TPTE2P5			14.5131	-0.165391	0.0664128	-2.49035	0.0127617	0.172028	13.6696	-0.259169	0.154159	-1.68118	0.0927279	NA
11:57491223-57491862:-	ENSG00000149150	SLC43A1			17.4384	-0.201782	0.0810658	-2.48912	0.0128061	0.172028	NA	NA	NA	NA	NA	NA
5:123545416-123557564:+	ENSG00000151292	CSNK1G3			40.2505	-0.29957	0.122027	-2.45494	0.0140908	0.181986	55.0837	-0.0213282	0.247313	-0.0862396	0.931276	NA
15:89113724-89116521:+	ENSG00000140526	ABHD2			55.364	-0.175907	0.07192	-2.44586	0.0144505	0.181986	75.5756	-0.0202019	0.150573	-0.134167	0.893271	NA
6:149771161-149773169:+	ENSG00000120265	PCMT1			23.0109	-0.185995	0.077058	-2.41371	0.0157912	0.185736	18.8831	0.284842	0.204094	1.39564	0.162823	NA
3:148446265-148455531:-	ENSG00000285557	AC069410.1			26.1586	-0.250647	0.10412	-2.4073	0.0160711	0.185736	32.0859	0.0153841	0.233439	0.0659019	0.947456	NA
19:45263112-45263367:+	ENSG00000007047	MARK4			10.977	-0.197881	0.0830188	-2.38357	0.0171454	0.185736	23.7523	-0.0260792	0.136337	-0.191285	0.848303	NA
9:86305191-86310017:-	ENSG00000083223	TUT7			23.6924	-0.191611	0.0807084	-2.37412	0.0175908	0.185736	28.0407	-0.0814806	0.166859	-0.488321	0.625322	NA
20:47246007-47246517:-	ENSG00000101040	ZMYND8			11.7538	0.227512	0.0967705	2.35104	0.0187209	0.185736	NA	NA	NA	NA	NA	NA
2:147972738-147982081:-	ENSG00000115947	ORC4			13.4017	-0.224279	0.0955756	-2.34661	0.0189448	0.185736	NA	NA	NA	NA	NA	NA
9:83682950-83686155:-	ENSG00000135018	UBQLN1			27.0509	-0.246158	0.105354	-2.33648	0.019466	0.185736	60.1243	-0.0702184	0.22938	-0.306123	0.759511	NA
21:36247516-36248568:+	ENSG00000142197	DOP1B			35.8679	-0.196229	0.0840019	-2.336	0.0194911	0.185736	61.7676	-0.0230736	0.183254	-0.12591	0.899803	NA
9:135881632-135883078:-	ENSG00000130559	CAMSAP1			43.6572	-0.109167	0.0468379	-2.33075	0.0197667	0.185736	51.0311	-0.0909227	0.0965062	-0.942144	0.346119	NA
22:50372019-50394135:+	ENSG00000100239	PPP6R2			16.5285	-0.164017	0.0703908	-2.33009	0.0198012	0.185736	14.2875	0.345997	0.166954	2.07241	0.0382273	NA
9:109050282-109050692:-	ENSG00000106771	TMEM245			12.8902	-0.212542	0.0912283	-2.32978	0.0198179	0.185736	20.7612	-0.1624	0.194952	-0.833023	0.404832	NA
5:73074741-73077493:+	ENSG00000157107	FCHO2			53.061	-0.211832	0.0915673	-2.3134	0.0207005	0.189597	93.748	0.0867706	0.227961	0.380637	0.703472	NA
3:193657079-193667280:+	ENSG00000198836	OPA1			21.6039	0.220925	0.0961045	2.2988	0.0215165	0.192692	21.5021	-0.276751	0.197115	-1.40401	0.160316	NA
17:59353214-59353526:+	ENSG00000175155	YPEL2			29.4408	-0.114834	0.0502316	-2.28608	0.0222495	0.194925	47.6833	-0.0408188	0.10778	-0.378724	0.704893	NA
3:16301625-16302748:+	ENSG00000154814	OXNAD1			14.8695	-0.192599	0.0848558	-2.26972	0.0232245	0.197001	17.6746	0.0715862	0.190978	0.374839	0.70778	NA
10:87508335-87521169:+	ENSG00000107789	MINPP1			25.5553	-0.232662	0.103106	-2.25652	0.0240378	0.197001	19.3421	-0.285182	0.232764	-1.2252	0.220501	NA
X:135545422-135556300:+	ENSG00000165359	INTS6L			23.521	-0.117417	0.0522914	-2.24544	0.0247398	0.197001	30.256	0.00843055	0.113909	0.0740112	0.941002	NA
1:20770929-20773610:-	ENSG00000127483	HP1BP3			17.9851	-0.226332	0.100922	-2.24264	0.0249197	0.197001	31.3387	-0.129121	0.215871	-0.598138	0.549748	NA
1:111147641-111161296:+	ENSG00000134255	CEPT1			13.6557	-0.143755	0.0642539	-2.2373	0.0252667	0.197001	11.4898	0.00286183	0.154204	0.0185588	0.985193	NA
11:14771936-14789242:+	ENSG00000152270	PDE3B			17.2573	-0.202857	0.0907652	-2.23497	0.0254195	0.197001	21.0556	-0.0680734	0.167344	-0.406787	0.684164	NA
14:99458278-99465813:-	ENSG00000183576	SETD3			60.2079	-0.178176	0.0801828	-2.22212	0.0262753	0.1983	89.5178	0.0271886	0.170657	0.159317	0.873419	NA
6:35312301-35312772:+	ENSG00000023892	DEF6			30.2656	-0.128573	0.0580701	-2.2141	0.0268221	0.1983	20.4347	0.0168988	0.14229	0.118763	0.905463	NA
5:137985256-137988315:-	ENSG00000031003	FAM13B			53.6519	-0.227221	0.102793	-2.21047	0.0270722	0.1983	62.9993	-0.246551	0.212928	-1.15791	0.246902	NA
15:92924320-92929091:+	ENSG00000279765,ENSG00000173575	AC013394.1,CHD2			28.8157	0.16604	0.0758199	2.18992	0.02853	0.1983	21.7994	-0.199851	0.152307	-1.31216	0.189466	NA
5:56864733-56865977:+	ENSG00000095015	MAP3K1			32.5986	-0.173938	0.079586	-2.18553	0.0288497	0.1983	40.3517	0.0291265	0.189067	0.154054	0.877567	NA
1:15638306-15643650:+	ENSG00000197312	DDI2			23.4713	0.232131	0.106265	2.18445	0.0289294	0.1983	69.1744	-0.1844	0.20066	-0.918966	0.358113	NA
21:36338778-36344707:+	ENSG00000159256	MORC3			113.969	-0.268566	0.123524	-2.1742	0.0296904	0.1983	155.624	-0.0932533	0.235197	-0.39649	0.691744	NA
12:123498543-123499536:-	ENSG00000188026	RILPL1			10.0665	0.155657	0.0715966	2.17409	0.0296984	0.1983	NA	NA	NA	NA	NA	NA
19:11178344-11178720:-	ENSG00000197256	KANK2			13.5497	-0.189405	0.0872881	-2.16988	0.0300156	0.1983	NA	NA	NA	NA	NA	NA
9:37424844-37426654:+	ENSG00000137106	GRHPR			23.0907	-0.149459	0.0693689	-2.15455	0.0311968	0.202346	33.6976	-0.094799	0.15653	-0.60563	0.544761	NA
19:50398850-50399484:+	ENSG00000062822	POLD1			16.5356	-0.131795	0.0618459	-2.13103	0.0330868	0.202346	NA	NA	NA	NA	NA	NA
2:8943186-8958642:-	ENSG00000143797	MBOAT2			153.721	-0.20802	0.0977591	-2.12788	0.0333468	0.202346	216.764	0.197681	0.235846	0.83818	0.40193	NA
8:37765525-37766355:+	ENSG00000147471	PLPBP			32.4255	-0.217404	0.10219	-2.12745	0.0333826	0.202346	93.0655	-0.0183712	0.2414	-0.0761025	0.939338	NA
4:36228581-36229645:-	ENSG00000047365	ARAP2			17.7562	-0.195483	0.0920126	-2.12452	0.0336266	0.202346	36.5921	0.0571871	0.148547	0.384975	0.700256	NA
10:124408541-124412200:-	ENSG00000065154	OAT			17.1939	-0.192998	0.0910744	-2.11913	0.0340798	0.202346	13.1662	-0.00763836	0.193013	-0.0395743	0.968432	NA
2:8908620-8958642:-	ENSG00000143797	MBOAT2			94.1153	-0.197552	0.0934746	-2.11343	0.0345643	0.202346	277.236	-0.0967227	0.18836	-0.513498	0.607603	NA
3:196058283-196060247:-	ENSG00000072274	TFRC			16.6417	-0.245147	0.116238	-2.10901	0.0349439	0.202346	35.0514	0.0820464	0.249125	0.329339	0.7419	NA
11:3731390-3753408:-	ENSG00000110713	NUP98			17.0381	-0.150038	0.0712206	-2.10666	0.035147	0.202346	18.4206	-0.0290506	0.154074	-0.18855	0.850446	NA
12:101714089-101716812:+	ENSG00000111666	CHPT1			27.6034	-0.205168	0.0986683	-2.07937	0.037583	0.208595	25.0655	-0.0580931	0.217957	-0.266534	0.789828	NA
17:61984170-61985090:-	ENSG00000108510	MED13			18.3019	-0.204675	0.0987069	-2.07356	0.03812	0.208595	23.4396	0.0197222	0.216576	0.0910637	0.927442	NA
12:108652271-108654410:-	ENSG00000110880	CORO1C			27.2199	-0.205731	0.0994973	-2.0677	0.0386681	0.208595	80.1678	-0.0992618	0.228048	-0.435266	0.663369	NA
11:61366044-61367998:+	ENSG00000149483	TMEM138			65.6548	-0.129123	0.0625964	-2.06279	0.0391325	0.208595	83.6134	-0.0252178	0.128066	-0.196912	0.843896	NA
2:23823257-23823569:-	ENSG00000119778	ATAD2B			18.1846	-0.162402	0.0788697	-2.05912	0.0394824	0.208595	23.6904	0.0774847	0.161181	0.480732	0.630707	NA
6:160046497-160048543:+	ENSG00000197081	IGF2R			18.2434	-0.150325	0.073103	-2.05635	0.0397487	0.208595	NA	NA	NA	NA	NA	NA
16:31722625-31723353:+	ENSG00000197302	ZNF720			13.9311	-0.186111	0.0908852	-2.04776	0.0405839	0.208595	27.6492	0.0552036	0.192585	0.286645	0.774384	NA
16:98144-100509:-	ENSG00000103148	NPRL3			30.9076	-0.223338	0.109515	-2.03934	0.0414159	0.208595	32.1451	-0.141444	0.202517	-0.69843	0.484908	NA
8:51860844-51861246:-	ENSG00000168300	PCMTD1			261.662	-0.145388	0.0713174	-2.03861	0.0414892	0.208595	210.357	-0.0492269	0.174244	-0.282517	0.777547	NA
1:151166933-151167414:+	ENSG00000163156	SCNM1			28.7952	-0.154964	0.0760505	-2.03764	0.0415858	0.208595	47.5203	-0.10975	0.17508	-0.626857	0.530753	NA
1:172551511-172557794:+	ENSG00000094975	SUCO			26.2474	0.1811	0.0892917	2.02819	0.0425413	0.208595	40.4964	-0.263258	0.184192	-1.42926	0.152931	NA
20:36911217-36912552:-	ENSG00000101347	SAMHD1			14.736	-0.156245	0.0771413	-2.02544	0.0428226	0.208595	12.8606	-0.120984	0.176672	-0.684794	0.493474	NA
13:21400372-21425678:-	ENSG00000180776	ZDHHC20			13.9361	-0.183566	0.0907776	-2.02215	0.043161	0.208595	NA	NA	NA	NA	NA	NA
1:155676547-155679512:-	ENSG00000163374	YY1AP1			24.4865	-0.232657	0.115229	-2.01908	0.0434788	0.208595	77.7209	-0.166681	0.220438	-0.756134	0.449569	NA
12:116230432-116237705:-	ENSG00000123066	MED13L			17.0049	-0.186414	0.0928791	-2.00706	0.0447436	0.211907	17.8079	-0.367976	0.207232	-1.77568	0.0757862	NA
5:10415487-10417404:+	ENSG00000145495	MARCHF6			10.5855	-0.140724	0.0703457	-2.00047	0.0454497	0.211907	NA	NA	NA	NA	NA	NA
14:21230318-21234229:-	ENSG00000092199	HNRNPC			29.024	-0.170436	0.0853149	-1.99772	0.0457468	0.211907	25.0122	-0.104821	0.165781	-0.632285	0.527201	NA
10:7797046-7802854:+	ENSG00000165629	ATP5F1C			39.8955	-0.160455	0.0808251	-1.98521	0.0471208	0.214548	48.6025	0.0400203	0.163745	0.244406	0.806916	NA
11:85996825-86003451:-	ENSG00000073921	PICALM			85.1495	-0.149741	0.0755415	-1.98223	0.0474534	0.214548	83.0691	0.0227883	0.166122	0.137178	0.89089	NA
X:148661907-148662768:+	ENSG00000155966	AFF2			44.8942	0.119764	0.0606742	1.97389	0.0483939	0.214548	104.641	0.123694	0.131773	0.93869	0.34789	NA
13:50927406-50949505:+	ENSG00000136104	RNASEH2B			16.2051	-0.190462	0.0965132	-1.97343	0.0484463	0.214548	15.8817	-0.137819	0.252113	-0.546658	0.584614	NA
17:42498923-42501304:+	ENSG00000033627	ATP6V0A1			45.3985	-0.153019	0.0779094	-1.96406	0.0495231	0.216933	37.9973	-0.0926111	0.175941	-0.526377	0.598626	NA
12:28225794-28259442:+	ENSG00000123106,ENSG00000273989	CCDC91,AC022079.1			13.6963	-0.207001	0.105668	-1.95897	0.050116	0.217169	18.0708	-0.335076	0.197569	-1.69599	0.0898877	NA
4:128992166-129003876:-	ENSG00000151466	SCLT1			34.9612	-0.219948	0.112713	-1.9514	0.05101	0.218517	51.7003	-0.0462573	0.216895	-0.21327	0.831116	NA
19:3660965-3662001:-	ENSG00000186111	PIP5K1C			11.2253	-0.143366	0.073627	-1.94719	0.0515116	0.218517	23.6674	-0.143001	0.150236	-0.951843	0.341176	NA
9:93471140-93498886:+	ENSG00000048828	FAM120A			16.6993	-0.163092	0.0847811	-1.92369	0.0543937	0.22834	30.1281	-0.19212	0.162839	-1.17982	0.238073	NA
6:13579450-13584225:+	ENSG00000124523	SIRT5			30.7813	-0.165501	0.0863351	-1.91696	0.0552424	0.229512	30.5247	-0.25538	0.177716	-1.43701	0.150716	NA
12:56603358-56605327:-	ENSG00000076108	BAZ2A			14.6396	-0.133904	0.0703591	-1.90315	0.0570211	0.234485	NA	NA	NA	NA	NA	NA
17:4282797-4296814:-	ENSG00000132388	UBE2G1			14.4608	-0.194795	0.102791	-1.89506	0.0580846	0.236445	NA	NA	NA	NA	NA	NA
7:140355667-140358785:-	ENSG00000157800	SLC37A3			13.207	-0.160517	0.0852002	-1.88399	0.0595658	0.239236	15.5497	0.0521776	0.193902	0.269092	0.787859	NA
5:131677702-131709272:-	ENSG00000273217,ENSG00000217128	AC008695.1,FNIP1			14.8426	-0.140946	0.0749271	-1.88111	0.0599575	0.239236	20.2501	0.0165137	0.159814	0.103331	0.917701	NA
20:2947981-2965202:+	ENSG00000132670	PTPRA			20.1939	-0.165034	0.0883461	-1.86804	0.0617568	0.241282	23.693	-0.375894	0.209922	-1.79063	0.0733519	NA
8:141253988-141254629:-	ENSG00000022567	SLC45A4			33.429	-0.117636	0.0630905	-1.86456	0.0622424	0.241282	38.5925	0.0624554	0.147835	0.422467	0.672684	NA
6:138943512-138944622:-	ENSG00000135597	REPS1			15.3344	-0.175685	0.0943319	-1.86241	0.0625454	0.241282	NA	NA	NA	NA	NA	NA
9:83679774-83686155:-	ENSG00000135018	UBQLN1			13.721	-0.196558	0.105668	-1.86015	0.062865	0.241282	NA	NA	NA	NA	NA	NA
1:95143890-95151419:+	ENSG00000271092,ENSG00000152078	TLCD4-RWDD3,TLCD4			803.935	-0.133237	0.0722656	-1.84371	0.0652252	0.246618	630.134	-0.155686	0.155429	-1.00166	0.316509	NA
15:65729071-65738875:-	ENSG00000174485	DENND4A			41.355	-0.128494	0.0702599	-1.82884	0.0674229	0.246618	88.2013	-0.0781169	0.144647	-0.54005	0.589162	NA
15:41375711-41377304:+	ENSG00000285920,ENSG00000137804	AC087721.2,NUSAP1			26.983	-0.214694	0.117444	-1.82805	0.0675415	0.246618	62.7778	-0.286622	0.250431	-1.14452	0.252409	NA
16:69370482-69372355:-	ENSG00000132604	TERF2			31.4204	-0.173331	0.0948612	-1.8272	0.0676693	0.246618	18.0287	0.222409	0.241315	0.921654	0.356709	NA
16:71678754-71681905:-	ENSG00000040199	PHLPP2			20.1748	-0.160983	0.0881359	-1.82653	0.06777	0.246618	20.8753	-0.225922	0.194985	-1.15867	0.246592	NA
7:72890626-72891110:+	ENSG00000196313	POM121			12.6456	-0.179469	0.0983126	-1.82549	0.0679269	0.246618	21.1851	-0.221816	0.201359	-1.1016	0.270638	NA
11:16095995-16097688:-	ENSG00000110693	SOX6			21.8251	-0.182431	0.10138	-1.79947	0.0719448	0.257585	60.3436	0.159854	0.209675	0.76239	0.445827	NA
X:68511848-68522917:+	ENSG00000181704	YIPF6			23.0732	-0.134508	0.0749193	-1.79538	0.0725936	0.257585	NA	NA	NA	NA	NA	NA
9:33986759-34017189:-	ENSG00000137073	UBAP2			16.9559	0.190308	0.106325	1.78988	0.0734736	0.257585	NA	NA	NA	NA	NA	NA
14:99257470-99257839:-	ENSG00000127152	BCL11B			31.9023	-0.121973	0.068273	-1.78655	0.0740096	0.257585	35.9386	-0.00902134	0.161676	-0.0557988	0.955502	NA
4:127921523-127939997:-	ENSG00000164073	MFSD8			11.1662	-0.115242	0.0645353	-1.78573	0.0741436	0.257585	16.3825	-0.156411	0.134765	-1.16062	0.245798	NA
9:85618982-85633374:-	ENSG00000135049	AGTPBP1			12.7262	-0.207434	0.116594	-1.77911	0.0752221	0.258452	20.2632	0.0488155	0.199125	0.24515	0.80634	NA
12:829061-829944:+	ENSG00000060237	WNK1			162.585	-0.126634	0.071289	-1.77635	0.0756759	0.258452	193.854	0.130842	0.136544	0.958239	0.337942	NA
16:87975047-87984259:+	ENSG00000172530	BANP			13.746	-0.141939	0.0813924	-1.74388	0.0811792	0.273268	15.7319	0.118871	0.185242	0.641708	0.521063	NA
2:173954872-173956232:-	ENSG00000172845	SP3			10.6439	-0.129479	0.074294	-1.74279	0.08137	0.273268	15.4776	0.1591	0.14085	1.12958	0.258655	NA
11:130260855-130261929:-	ENSG00000196323	ZBTB44			39.9263	-0.117618	0.0679585	-1.73074	0.0834988	0.278099	72.128	0.102855	0.128502	0.800418	0.423468	NA
11:118786051-118786518:-	ENSG00000110367	DDX6			16.7127	-0.131514	0.07674	-1.71375	0.0865737	0.285977	NA	NA	NA	NA	NA	NA
15:65752378-65761438:-	ENSG00000174485	DENND4A			59.6847	-0.131829	0.0771713	-1.70826	0.0875872	0.286973	36.3476	-0.0157045	0.160382	-0.0979193	0.921996	NA
1:65364634-65366196:+	ENSG00000116675	DNAJC6			179.946	-0.145503	0.0855174	-1.70144	0.0888602	0.288796	292.884	-0.1901	0.202154	-0.940375	0.347025	NA
3:195688532-195689438:+	ENSG00000242086	MUC20-OT1			11.3281	-0.167734	0.0996639	-1.683	0.0923753	0.297818	NA	NA	NA	NA	NA	NA
2:226864603-226867318:+	ENSG00000144468	RHBDD1			105.3	-0.104279	0.0621384	-1.67817	0.0933142	0.298457	93.515	-0.0516851	0.145166	-0.356041	0.72181	NA
8:8922288-8922750:+	NA	NA			11.8179	-0.164139	0.098411	-1.66789	0.0953371	0.302347	13.0699	-0.332945	0.19934	-1.67023	0.0948734	NA
3:56627036-56628614:-	ENSG00000163946	TASOR			17.9762	-0.188077	0.112999	-1.66441	0.0960308	0.302347	NA	NA	NA	NA	NA	NA
1:41070594-41075451:-	ENSG00000010803	SCMH1			35.6007	-0.0845958	0.0520542	-1.62515	0.104131	0.323034	44.5359	-0.0470145	0.0899246	-0.522821	0.601099	NA
22:32478980-32479275:+	ENSG00000100225	FBXO7			12.1681	-0.163328	0.100603	-1.62349	0.104485	0.323034	21.8922	-0.0603486	0.198669	-0.303764	0.761308	NA
10:101667885-101676436:-	ENSG00000107829	FBXW4			24.0684	-0.130152	0.0802883	-1.62105	0.105006	0.323034	33.5807	-0.0920237	0.150122	-0.612994	0.53988	NA
1:95143890-95173889:+	ENSG00000271092,ENSG00000152078	TLCD4-RWDD3,TLCD4			129.383	-0.115794	0.0722412	-1.60288	0.108961	0.326444	83.7872	-0.208321	0.175783	-1.1851	0.235978	NA
7:131387119-131399433:+	ENSG00000128585	MKLN1			16.8692	-0.162421	0.101575	-1.59903	0.109813	0.326444	18.7581	-0.0617525	0.21669	-0.28498	0.775659	NA
6:13639562-13644729:-	ENSG00000010017	RANBP9			18.2749	-0.168787	0.105931	-1.59336	0.111079	0.326444	29.6695	-0.0415726	0.195742	-0.212385	0.831807	NA
3:8935870-8941804:-	ENSG00000070950	RAD18			15.6336	-0.13048	0.0818908	-1.59334	0.111085	0.326444	16.7958	0.0739638	0.177876	0.415816	0.677545	NA
15:65752378-65756472:-	ENSG00000174485	DENND4A			12.8189	-0.145929	0.0917661	-1.59022	0.111785	0.326444	NA	NA	NA	NA	NA	NA
21:15762890-15766141:+	ENSG00000155313	USP25			41.6734	-0.125179	0.0787782	-1.58901	0.112058	0.326444	84.9936	-0.0476129	0.163528	-0.29116	0.770929	NA
X:2211488-2221229:-	ENSG00000169084	DHRSX			17.4886	0.119731	0.0753692	1.58859	0.112152	0.326444	NA	NA	NA	NA	NA	NA
11:85990249-86031611:-	ENSG00000073921	PICALM			12.9058	-0.13249	0.0835037	-1.58664	0.112595	0.326444	18.7158	0.0847264	0.172539	0.491057	0.623386	NA
2:40428472-40430304:-	ENSG00000183023	SLC8A1			43.7268	0.104908	0.0668888	1.5684	0.116788	0.333835	43.5883	0.220579	0.134007	1.64603	0.0997582	NA
7:50319047-50327757:+	ENSG00000185811	IKZF1			30.2972	-0.0825133	0.0526117	-1.56834	0.116801	0.333835	46.6225	-0.0917994	0.133844	-0.685867	0.492797	NA
6:57152220-57161152:+	ENSG00000112200	ZNF451			27.2701	-0.142672	0.0923306	-1.54523	0.122291	0.347065	19.4877	-0.0287525	0.187135	-0.153646	0.877889	NA
7:92294888-92327900:+	ENSG00000001629	ANKIB1			11.1904	-0.130123	0.0851718	-1.52777	0.12657	0.349543	14.8564	-0.231368	0.161972	-1.42845	0.153162	NA
18:62539680-62550460:+	ENSG00000141664	ZCCHC2			13.9738	-0.169229	0.110908	-1.52586	0.127045	0.349543	21.6338	0.043092	0.204296	0.210929	0.832942	NA
5:109713519-109729513:+	ENSG00000112893	MAN2A1			24.3506	-0.132541	0.0868731	-1.52568	0.127089	0.349543	NA	NA	NA	NA	NA	NA
8:38114191-38119363:+	ENSG00000129691	ASH2L			41.9537	0.140775	0.0922977	1.52522	0.127203	0.349543	40.2901	-0.291253	0.157271	-1.85192	0.0640377	NA
1:117402185-117442325:+	ENSG00000198162	MAN1A2			27.7272	0.161471	0.10595	1.52403	0.127501	0.349543	30.4053	-0.192093	0.185877	-1.03344	0.301398	NA
13:32517856-32527532:-	ENSG00000244754	N4BP2L2			74.2772	-0.167817	0.111083	-1.51074	0.130856	0.355547	75.8113	-0.0114763	0.226691	-0.0506252	0.959624	NA
7:131375423-131399433:+	ENSG00000128585	MKLN1			25.106	-0.154274	0.102435	-1.50607	0.132049	0.355547	34.6284	-0.178117	0.196737	-0.905357	0.365276	NA
11:16183885-16186955:-	ENSG00000110693	SOX6			37.0588	-0.143327	0.0952667	-1.50448	0.132458	0.355547	98.3307	-0.065079	0.205028	-0.317416	0.750928	NA
9:33953284-33956146:-	ENSG00000137073	UBAP2			15.126	-0.130955	0.0872145	-1.50152	0.13322	0.355547	38.1432	-0.0248411	0.163703	-0.151744	0.879389	NA
12:2820085-2821792:+	ENSG00000111203	ITFG2			13.7145	-0.0977098	0.0652944	-1.49645	0.134536	0.356409	14.8371	-0.275948	0.156573	-1.76242	0.0779989	NA
1:155675009-155679512:-	ENSG00000163374	YY1AP1			15.0525	-0.160647	0.107683	-1.49186	0.135737	0.356409	23.7721	-0.333013	0.23527	-1.41545	0.156936	NA
2:61522610-61533903:-	ENSG00000082898	XPO1			47.1899	-0.16635	0.111636	-1.49011	0.136196	0.356409	68.4391	-0.15029	0.248677	-0.604358	0.545606	NA
7:155665174-155680908:+	ENSG00000184863	RBM33			16.1563	0.149593	0.101873	1.46843	0.141987	0.369166	16.1887	0.028708	0.200651	0.143074	0.886232	NA
1:20749722-20773610:-	ENSG00000127483	HP1BP3			23.9243	-0.11331	0.0777918	-1.45658	0.145232	0.375182	29.707	-0.165282	0.171636	-0.96298	0.335557	NA
7:2229983-2230727:-	ENSG00000002822,ENSG00000286192	MAD1L1,AC069288.1			16.7052	-0.0976201	0.0682826	-1.42965	0.152818	0.392266	15.1104	0.164699	0.162372	1.01433	0.310423	NA
6:30650993-30651466:+	ENSG00000204564	C6orf136			12.719	-0.083664	0.0590347	-1.4172	0.156424	0.398981	15.8743	0.0744141	0.13136	0.566489	0.571061	NA
7:158788003-158799072:-	ENSG00000117868	ESYT2			18.4491	-0.137575	0.0975328	-1.41056	0.158376	0.399889	24.2945	-0.486512	0.229267	-2.12203	0.0338349	NA
14:52536718-52544371:-	ENSG00000087301	TXNDC16			35.3291	-0.134398	0.0953696	-1.40924	0.158765	0.399889	32.9875	-0.044712	0.196469	-0.227578	0.819975	NA
8:130214555-130358143:-	ENSG00000153317	ASAP1			16.3919	-0.126904	0.0917889	-1.38257	0.166798	0.417512	39.8126	-0.191549	0.167832	-1.14131	0.253739	NA
4:143543508-143543972:+	ENSG00000153147	SMARCA5			38.0618	-0.198234	0.143896	-1.37762	0.168322	0.418727	93.2098	-0.289874	0.265734	-1.09085	0.275341	NA
19:18537600-18538436:-	ENSG00000105701	FKBP8			134.971	-0.0743906	0.0546819	-1.36042	0.173696	0.428185	100.276	-0.019433	0.107187	-0.181299	0.856133	NA
17:42500706-42501304:+	ENSG00000033627	ATP6V0A1			35.5195	-0.110804	0.0815527	-1.35868	0.174249	0.428185	55.978	0.071154	0.176208	0.403807	0.686354	NA
19:11335446-11335783:-	ENSG00000105514	RAB3D			13.1352	-0.108135	0.0801638	-1.34892	0.177362	0.431349	27.9611	-0.0378256	0.15259	-0.247891	0.804219	NA
4:102714437-102726683:-	ENSG00000109323	MANBA			35.9505	-0.0983555	0.0729672	-1.34794	0.177677	0.431349	33.0941	-0.0941119	0.17658	-0.532969	0.594055	NA
6:158573419-158589782:+	ENSG00000146433	TMEM181			13.9223	-0.104122	0.077611	-1.34158	0.179731	0.433723	16.2922	-0.0258915	0.163791	-0.158076	0.874397	NA
2:8943186-8974435:-	ENSG00000143797	MBOAT2			39.855	-0.109948	0.0826972	-1.32953	0.183674	0.43814	60.2452	0.122843	0.179696	0.683618	0.494217	NA
9:136223762-136226874:-	ENSG00000165661	QSOX2			15.591	-0.140426	0.106108	-1.32342	0.185694	0.43814	30.4097	-0.171275	0.18433	-0.929179	0.352796	NA
16:71676446-71679535:-	ENSG00000040199	PHLPP2			12.0244	-0.117228	0.0886391	-1.32253	0.185992	0.43814	16.2205	-0.0181022	0.187897	-0.0963407	0.92325	NA
13:28256291-28261458:+	ENSG00000152520	PAN3			12.4911	-0.101165	0.0765121	-1.32221	0.186097	0.43814	19.0965	-0.0609232	0.16015	-0.380413	0.703639	NA
20:2964271-2965202:+	ENSG00000132670	PTPRA			148.001	-0.0969096	0.073554	-1.31753	0.187661	0.43814	133.24	-0.150341	0.17739	-0.847517	0.396707	NA
7:100355142-100355804:+	ENSG00000121716,ENSG00000272752	PILRB,STAG3L5P-PVRIG2P-PILRB			13.1605	-0.0990915	0.0752823	-1.31627	0.188085	0.43814	15.8473	0.0487329	0.195582	0.249169	0.80323	NA
8:100287500-100288267:-	ENSG00000034677	RNF19A			15.1623	-0.103201	0.078753	-1.31044	0.190047	0.440166	NA	NA	NA	NA	NA	NA
7:32632542-32639365:-	ENSG00000229358	DPY19L1P1			13.1129	-0.143076	0.109644	-1.30491	0.191922	0.440723	16.3454	0.124218	0.208959	0.594461	0.552204	NA
1:15717892-15721388:+	ENSG00000116786	PLEKHM2			16.042	-0.0725853	0.0556937	-1.30329	0.192475	0.440723	14.6562	0.0529212	0.135919	0.38936	0.69701	NA
4:10097710-10103986:-	ENSG00000071127	WDR1			11.892	-0.106747	0.0826794	-1.2911	0.196669	0.447784	NA	NA	NA	NA	NA	NA
18:12999420-13030608:+	ENSG00000101639	CEP192			25.0994	-0.0818703	0.064667	-1.26603	0.205503	0.465268	26.7019	-0.00652224	0.144108	-0.0452593	0.963901	NA
14:34551713-34554912:-	NA	NA			20.052	-0.111843	0.08884	-1.25893	0.208057	0.466242	21.5596	0.186646	0.187492	0.995486	0.3195	NA
7:48502125-48502552:+	ENSG00000179869	ABCA13			16.2701	-0.165444	0.131595	-1.25722	0.208674	0.466242	19.2813	0.0089447	0.264784	0.0337812	0.973052	NA
1:117402185-117420649:+	ENSG00000198162	MAN1A2			65.1533	0.125814	0.100364	1.25357	0.209998	0.466242	75.1839	-0.311059	0.189365	-1.64264	0.100457	NA
X:53403565-53403893:-	ENSG00000072501	SMC1A			23.4009	0.113449	0.0906123	1.25203	0.210561	0.466242	45.0077	-0.127724	0.158485	-0.805905	0.420298	NA
19:18537600-18538433:-	ENSG00000105701	FKBP8			49.4832	-0.0749032	0.0613674	-1.22057	0.222249	0.489433	NA	NA	NA	NA	NA	NA
2:71396140-71418639:+	ENSG00000075292	ZNF638			15.7085	-0.115952	0.0954287	-1.21507	0.224341	0.490375	26.1363	0.0774746	0.173603	0.446275	0.655399	NA
12:100282942-100298175:+	ENSG00000136021	SCYL2			25.3806	-0.0877883	0.07251	-1.21071	0.226008	0.490375	27.6349	0.100587	0.183219	0.548998	0.583007	NA
3:172247532-172251541:+	ENSG00000075420	FNDC3B			46.7519	0.0922915	0.0762819	1.20987	0.226327	0.490375	24.4844	0.00225037	0.156783	0.0143534	0.988548	NA
1:185214506-185231708:+	ENSG00000116668	SWT1			109.345	-0.122983	0.102127	-1.20422	0.228506	0.492449	90.9544	-0.221769	0.197881	-1.12072	0.262407	NA
8:132722039-132757294:-	ENSG00000165071	TMEM71			19.5271	-0.0763564	0.0636181	-1.20023	0.23005	0.492766	30.0753	-0.0284101	0.131429	-0.216163	0.828861	NA
4:78826036-78851056:+	ENSG00000138756	BMP2K			15.0292	-0.108563	0.0912985	-1.1891	0.234398	0.492766	16.9302	0.180375	0.209436	0.861242	0.389105	NA
11:85974707-85983973:-	ENSG00000073921	PICALM			26.632	-0.0717085	0.060325	-1.1887	0.234557	0.492766	32.6428	-0.00664999	0.125339	-0.0530563	0.957687	NA
2:226864603-226914351:+	ENSG00000144468	RHBDD1			45.9788	-0.0827796	0.0697258	-1.18722	0.235143	0.492766	74.772	0.027374	0.159084	0.172072	0.863381	NA
14:22906194-22911403:-	ENSG00000100461	RBM23			17.5468	0.10507	0.0885622	1.1864	0.235464	0.492766	NA	NA	NA	NA	NA	NA
5:57246299-57251141:+	ENSG00000062194	GPBP1			29.0724	-0.0903602	0.0762488	-1.18507	0.235989	0.492766	41.6942	-0.0334167	0.148956	-0.22434	0.822493	NA
16:88608933-88611536:+	ENSG00000158545	ZC3H18			9.9045	0.097195	0.0827471	1.1746	0.240153	0.498875	NA	NA	NA	NA	NA	NA
7:73203422-73204604:+	ENSG00000233369	GTF2IP4			13.3304	-0.0837702	0.0716333	-1.16943	0.24223	0.500609	16.2338	0.0986127	0.173784	0.567444	0.570413	NA
8:130152735-130180880:-	ENSG00000153317	ASAP1			79.3366	0.0977043	0.084211	1.16023	0.245954	0.505712	66.2532	0.0965963	0.180646	0.534727	0.592839	NA
22:26457858-26458577:-	ENSG00000100099	HPS4			12.1112	-0.102874	0.0892977	-1.15204	0.249306	0.510001	23.1895	-0.0421879	0.15881	-0.265651	0.790508	NA
5:95755395-95763620:+	ENSG00000164292	RHOBTB3			88.174	-0.0854485	0.0744882	-1.14714	0.251323	0.511532	74.4347	-0.166069	0.181572	-0.914616	0.360393	NA
4:1225359-1241519:-	ENSG00000159692	CTBP1			22.2309	-0.073473	0.0648229	-1.13344	0.257028	0.520514	20.5176	-0.230508	0.158212	-1.45695	0.14513	NA
19:17101659-17102557:+	ENSG00000099331	MYO9B			20.882	0.0576218	0.0516447	1.11574	0.264535	0.528481	24.313	0.0362087	0.13121	0.275959	0.782579	NA
5:21491320-21497196:+	ENSG00000279107,ENSG00000183666	AC138951.2,GUSBP1			36.5088	-0.0685468	0.0614982	-1.11461	0.265015	0.528481	73.9573	-0.250316	0.141427	-1.76992	0.07674	NA
15:41356038-41377304:+	ENSG00000285920,ENSG00000137804	AC087721.2,NUSAP1			56.2236	-0.0954766	0.0859822	-1.11042	0.266817	0.528481	52.5282	0.0049052	0.179203	0.0273723	0.978163	NA
12:112203635-112228811:-	ENSG00000173064	HECTD4			19.6731	-0.0919192	0.0827816	-1.11038	0.266834	0.528481	33.3851	-0.0750336	0.167906	-0.446878	0.654963	NA
5:139600371-139614966:+	ENSG00000131508	UBE2D2			28.9461	-0.153119	0.138095	-1.10879	0.267519	0.528481	27.5446	0.234103	0.287735	0.813606	0.415871	NA
17:62029540-62035608:-	ENSG00000108510	MED13			11.187	-0.0882906	0.0811957	-1.08738	0.276869	0.542898	14.2552	0.139885	0.171881	0.813847	0.415733	NA
9:125337017-125337591:+	ENSG00000165219	GAPVD1			36.3986	-0.0714702	0.0658149	-1.08593	0.277511	0.542898	30.9506	-0.259006	0.257526	-1.00575	0.314537	NA
15:92996956-93002317:+	ENSG00000173575	CHD2			16.7424	0.0881005	0.0824526	1.0685	0.285296	0.554831	14.1436	0.0296147	0.168608	0.175642	0.860575	NA
19:12928341-12928847:-	ENSG00000179115	FARSA			16.0018	-0.0682465	0.0641229	-1.06431	0.287189	0.554831	20.3011	-0.146836	0.139529	-1.05237	0.292631	NA
8:123077110-123105464:+	ENSG00000156787	TBC1D31			21.5771	-0.0688514	0.0647653	-1.06309	0.287741	0.554831	24.8531	0.0898419	0.146472	0.613371	0.539631	NA
20:43702489-43705358:+	ENSG00000101057	MYBL2			14.6469	-0.0989708	0.0935455	-1.058	0.290057	0.555035	19.383	-0.366368	0.197844	-1.8518	0.0640542	NA
17:39709812-39715939:+	ENSG00000141736	ERBB2			17.8267	0.0881486	0.0835788	1.05468	0.291574	0.555035	28.7769	0.245239	0.176061	1.39293	0.163642	NA
18:21765771-21779685:+	ENSG00000101752	MIB1			20.7971	0.0913237	0.0867344	1.05291	0.292381	0.555035	22.5414	-0.0291801	0.170511	-0.171133	0.864119	NA
1:58506059-58539310:-	ENSG00000173406,ENSG00000162600	DAB1,OMA1			13.9925	-0.0851932	0.0810755	-1.05079	0.293356	0.555035	NA	NA	NA	NA	NA	NA
1:205268949-205269884:+	ENSG00000133069	TMCC2			20.3995	-0.0958674	0.0923263	-1.03835	0.299105	0.556759	31.7729	-0.0239613	0.17054	-0.140502	0.888263	NA
18:12999420-13019206:+	ENSG00000101639	CEP192			34.3488	-0.0891167	0.085886	-1.03762	0.299449	0.556759	31.5376	0.0113961	0.173776	0.0655792	0.947713	NA
22:41342528-41343576:+	ENSG00000100403	ZC3H7B			13.1632	-0.0713803	0.0688306	-1.03704	0.299716	0.556759	29.5859	-0.060941	0.139553	-0.436686	0.662339	NA
6:29887954-30259697:+	ENSG00000278773,ENSG00000243753,ENSG00000278104,ENSG00000232757,ENSG00000206503,ENSG00000204622,ENSG00000231130,ENSG00000204625,ENSG00000235290,ENSG00000230795,ENSG00000228078,ENSG00000275856,ENSG00000233677,ENSG00000066379,ENSG00000231226,ENSG00000206341,ENSG00000204614,ENSG00000238024,ENSG00000204619,ENSG00000236475,ENSG00000204610	AL669914.4,HLA-L,AL669914.3,ETF1P1,HLA-A,HLA-J,HLA-T,HCG9,HLA-W,HLA-K,HLA-U,AL669914.2,DDX39BP1,ZNRD1,TRIM31-AS1,HLA-H,TRIM40,DDX39BP2,PPP1R11,TRIM26BP,TRIM15			161.818	-0.239554	0.231034	-1.03688	0.299793	0.556759	163.44	0.0064303	0.448202	0.0143469	0.988553	NA
9:33971650-33973237:-	ENSG00000137073	UBAP2			13.9857	-0.0924516	0.0899784	-1.02749	0.304191	0.560033	41.9814	-0.125548	0.179521	-0.699348	0.484335	NA
3:31576395-31580096:+	ENSG00000163527	STT3B			23.8413	-0.083869	0.0818431	-1.02475	0.30548	0.560033	22.4612	-0.0128383	0.179953	-0.0713427	0.943125	NA
16:3850296-3851009:-	ENSG00000005339	CREBBP			26.3267	-0.0692961	0.0678203	-1.02176	0.306895	0.560033	21.3812	-0.252485	0.15057	-1.67686	0.0935692	NA
4:48369848-48383784:+	ENSG00000109171	SLAIN2			21.5604	0.0608341	0.0598774	1.01598	0.30964	0.560033	39.6569	-0.192561	0.10892	-1.76792	0.0770749	NA
4:39913610-39925933:-	ENSG00000121892	PDS5A			31.1119	-0.0904162	0.0891328	-1.0144	0.310392	0.560033	42.5127	-0.0962358	0.19143	-0.50272	0.615161	NA
3:51541497-51552063:+	ENSG00000164080	RAD54L2			69.5111	-0.0726634	0.0716556	-1.01406	0.310552	0.560033	102.408	0.00627494	0.125377	0.0500485	0.960084	NA
10:1056347-1072293:+	ENSG00000047056	WDR37			10.9249	-0.0684474	0.0676003	-1.01253	0.311284	0.560033	NA	NA	NA	NA	NA	NA
16:88027482-88038011:+	ENSG00000172530	BANP			45.6734	-0.0489952	0.0486153	-1.00782	0.313543	0.561125	56.7516	-0.179846	0.103784	-1.73288	0.0831162	NA
11:3768580-3776021:-	ENSG00000110713	NUP98			11.5405	-0.0774093	0.0770942	-1.00409	0.315337	0.561125	16.4649	0.0658959	0.15905	0.41431	0.678647	NA
1:20757165-20773610:-	ENSG00000127483	HP1BP3			34.3204	-0.09098	0.0907467	-1.00257	0.316068	0.561125	54.0876	-0.147033	0.170947	-0.86011	0.389729	NA
1:45640209-45642499:-	ENSG00000159592	GPBP1L1			119.016	-0.0642544	0.0647225	-0.992767	0.320823	0.567069	216.533	0.0621513	0.132007	0.470819	0.63777	NA
11:86011029-86031611:-	ENSG00000073921	PICALM			28.051	-0.0969258	0.0982516	-0.986506	0.323885	0.568482	28.0751	-0.0474871	0.194682	-0.243922	0.807291	NA
16:69695135-69695379:+	ENSG00000102908	NFAT5			23.6444	-0.0942593	0.0956591	-0.985367	0.324444	0.568482	61.9622	0.00649563	0.207105	0.031364	0.974979	NA
11:16095995-16111923:-	ENSG00000110693	SOX6			15.0687	-0.0937957	0.0958664	-0.978401	0.327876	0.572009	11.9541	-0.227608	0.193558	-1.17592	0.239628	NA
21:33432176-33432871:+	ENSG00000159128	IFNGR2			11.8338	-0.100171	0.103178	-0.970859	0.331618	0.575196	18.3971	0.291446	0.230474	1.26455	0.206033	NA
1:29035825-29039426:+	ENSG00000159023	EPB41			40.5119	-0.119184	0.123	-0.968976	0.332557	0.575196	64.9493	-0.0257622	0.252351	-0.102089	0.918686	NA
4:37631384-37638504:-	ENSG00000181826	RELL1			125.728	-0.0641036	0.0667798	-0.959926	0.337093	0.580548	98.262	-0.123729	0.161497	-0.766136	0.443595	NA
4:177353307-177353728:+	ENSG00000109674	NEIL3			58.7356	-0.098776	0.103451	-0.95481	0.339674	0.581277	61.0524	-0.0657269	0.232247	-0.283005	0.777173	NA
10:110964124-110985765:+	ENSG00000108061	SHOC2			13.0972	-0.084657	0.0887973	-0.953374	0.340401	0.581277	24.6002	0.13505	0.151735	0.890039	0.373445	NA
5:73058432-73077493:+	ENSG00000157107	FCHO2			21.4782	-0.0764523	0.0807875	-0.946339	0.343976	0.584681	30.0116	-0.0281158	0.192709	-0.145897	0.884002	NA
9:137811460-137818138:+	ENSG00000181090	EHMT1			11.8076	-0.0902762	0.0958115	-0.942227	0.346076	0.584681	14.7724	-0.0947672	0.203645	-0.465355	0.641677	NA
12:123586746-123590449:+	ENSG00000086598	TMED2			25.4396	-0.0919361	0.0978144	-0.939903	0.347267	0.584681	28.7841	-0.340374	0.186913	-1.82102	0.0686031	NA
6:42592150-42594304:+	ENSG00000024048	UBR2			13.5483	-0.0841151	0.0900772	-0.933811	0.350401	0.584681	NA	NA	NA	NA	NA	NA
21:29321220-29329693:+	ENSG00000156273	BACH1			20.1408	-0.0667054	0.0714956	-0.933	0.35082	0.584681	27.3456	0.0296778	0.146369	0.20276	0.839322	NA
10:72715110-72715902:+	ENSG00000156026	MCU			11.6262	-0.0689302	0.0739229	-0.932461	0.351099	0.584681	16.0214	0.0412128	0.169037	0.243809	0.807379	NA
20:47246007-47249439:-	ENSG00000101040	ZMYND8			11.1334	0.0755002	0.0817022	0.92409	0.355439	0.589473	NA	NA	NA	NA	NA	NA
10:11597630-11601980:-	ENSG00000148429	USP6NL			35.4476	-0.0782357	0.0874911	-0.894213	0.371208	0.611253	29.5807	-0.195993	0.218985	-0.895009	0.370782	NA
4:73090666-73092300:-	ENSG00000132466	ANKRD17			18.2211	-0.0666584	0.0746062	-0.89347	0.371606	0.611253	31.2113	0.0729104	0.144013	0.506276	0.612663	NA
6:13632369-13644729:-	ENSG00000010017	RANBP9			41.5396	0.0651292	0.0739921	0.880218	0.378741	0.620458	46.7432	-0.0540155	0.152785	-0.35354	0.723684	NA
17:7576810-7576952:+	ENSG00000161960,ENSG00000238917,ENSG00000277957,ENSG00000264772	EIF4A1,SNORD10,SENP3-EIF4A1,AC016876.3			14.8367	-0.106374	0.124656	-0.853338	0.393472	0.639694	NA	NA	NA	NA	NA	NA
1:47280240-47282459:-	ENSG00000123473	STIL			45.7377	0.0604785	0.0709008	0.853002	0.393658	0.639694	76.3452	-0.00347463	0.170773	-0.0203465	0.983767	NA
10:124681606-124682379:-	ENSG00000258539,ENSG00000189319	AC068896.1,FAM53B			29.286	-0.0415519	0.0494113	-0.840939	0.400382	0.648008	49.1864	-0.0637213	0.110507	-0.576625	0.564193	NA
15:65715477-65761438:-	ENSG00000264737,ENSG00000174485	MIR4511,DENND4A			11.8581	-0.0680867	0.0827713	-0.822588	0.410742	0.659566	NA	NA	NA	NA	NA	NA
12:69589484-69593613:+	ENSG00000166226	CCT2			12.4783	-0.0875477	0.106442	-0.822493	0.410796	0.659566	NA	NA	NA	NA	NA	NA
8:41661429-41661941:-	ENSG00000029534	ANK1			21.8526	-0.0620866	0.0764824	-0.811776	0.41692	0.666741	14.4682	-0.0798706	0.188949	-0.422711	0.672506	NA
10:124942456-124943307:+	ENSG00000249456,ENSG00000019995	AL731577.2,ZRANB1			33.929	-0.0595791	0.0737167	-0.808218	0.418965	0.667364	33.9994	-0.0554873	0.174287	-0.318367	0.750206	NA
11:85996825-86031611:-	ENSG00000073921	PICALM			69.8539	-0.0558707	0.070767	-0.789503	0.429818	0.67887	84.5338	0.143167	0.152936	0.936127	0.349208	NA
2:232787149-232796221:+	ENSG00000204120	GIGYF2			10.3824	0.0662069	0.0842457	0.785879	0.431938	0.67887	NA	NA	NA	NA	NA	NA
8:130152735-130169067:-	ENSG00000153317	ASAP1			18.3885	0.0896054	0.114123	0.785166	0.432356	0.67887	17.1145	-0.375897	0.228545	-1.64474	0.100024	NA
8:21974669-21980203:+	ENSG00000130227	XPO7			59.2762	-0.0645172	0.0822721	-0.784193	0.432927	0.67887	79.1009	-0.107018	0.15416	-0.6942	0.487557	NA
10:22591628-22609717:-	ENSG00000150867	PIP4K2A			18.4971	-0.0652539	0.0836579	-0.780009	0.435386	0.680079	26.6853	-0.284072	0.164096	-1.73113	0.0834286	NA
17:1636708-1637062:-	ENSG00000074660	SCARF1			12.3223	-0.0572405	0.0744557	-0.768786	0.44202	0.687777	16.7217	-0.0559026	0.170706	-0.327479	0.743305	NA
15:63696123-63716473:-	ENSG00000103657	HERC1			71.8048	-0.0566708	0.074579	-0.759876	0.447328	0.691265	85.7989	0.0330339	0.142763	0.23139	0.817012	NA
16:1809237-1809833:-	ENSG00000063854	HAGH			62.4081	-0.0689121	0.0907865	-0.759056	0.447819	0.691265	159.509	0.048406	0.200533	0.241386	0.809256	NA
20:41533049-41551360:-	ENSG00000124177	CHD6			20.0183	0.0513372	0.0680786	0.754087	0.450797	0.691265	13.366	0.0755454	0.161952	0.466469	0.64088	NA
14:89161700-89162969:-	ENSG00000053254	FOXN3			18.6973	-0.0418605	0.0555516	-0.753543	0.451124	0.691265	24.2033	0.0193227	0.116826	0.165397	0.868632	NA
4:76134174-76144473:-	ENSG00000138750	NUP54			11.1414	-0.0690924	0.0923621	-0.748061	0.454424	0.692498	16.1476	0.136778	0.196148	0.697322	0.485602	NA
13:21167987-21168399:-	ENSG00000165480	SKA3			18.9553	-0.0817095	0.109457	-0.746501	0.455365	0.692498	19.9012	-0.10402	0.230018	-0.452226	0.651106	NA
15:85113872-85115487:+	ENSG00000073417	PDE8A			12.8308	-0.0543546	0.0736389	-0.738123	0.46044	0.697583	NA	NA	NA	NA	NA	NA
19:40583397-40583717:+	ENSG00000160410	SHKBP1			25.1952	-0.0449204	0.0623321	-0.720663	0.471117	0.711087	64.482	0.0793042	0.129016	0.614683	0.538764	NA
5:50778068-50797233:+	ENSG00000151883	PARP8			11.9197	-0.0457296	0.0648343	-0.70533	0.480605	0.7227	15.7715	-0.00104699	0.13571	-0.00771494	0.993844	NA
4:105233896-105237351:+	ENSG00000168769	TET2			13.9736	-0.0572204	0.0821988	-0.696121	0.486353	0.726746	18.5808	0.277161	0.179097	1.54754	0.121732	NA
10:26759061-26770345:-	ENSG00000136754	ABI1			11.136	-0.0582749	0.0838193	-0.695245	0.486902	0.726746	14.0261	0.113065	0.162288	0.696692	0.485995	NA
12:28255580-28259442:+	ENSG00000123106	CCDC91			19.135	-0.0596997	0.0867977	-0.687804	0.491576	0.731016	15.8475	-0.113455	0.195771	-0.579529	0.562232	NA
1:247860616-247868063:+	ENSG00000162722	TRIM58			20.201	-0.0566698	0.0832756	-0.680508	0.496183	0.735153	NA	NA	NA	NA	NA	NA
21:42994847-42995343:+	ENSG00000160199	PKNOX1			11.4732	-0.0571866	0.0862095	-0.663344	0.50711	0.748591	NA	NA	NA	NA	NA	NA
4:152411302-152412529:-	ENSG00000109670	FBXW7			131.933	-0.049755	0.0761346	-0.653514	0.513425	0.755147	144.156	-0.0760261	0.159433	-0.476852	0.633467	NA
7:75162325-75163019:-	ENSG00000165178	NCF1C			60.3446	-0.035312	0.0551822	-0.639917	0.522226	0.763999	NA	NA	NA	NA	NA	NA
9:4860124-4860901:+	ENSG00000120158	RCL1			71.7951	-0.0513253	0.0804443	-0.638022	0.523459	0.763999	34.4545	0.204318	0.192467	1.06158	0.288428	NA
2:190659157-190673152:+	ENSG00000138386	NAB1			11.9159	-0.0544587	0.0860165	-0.633119	0.526656	0.763999	15.2454	-0.0389649	0.199064	-0.195741	0.844813	NA
5:176943334-176958154:-	ENSG00000087206	UIMC1			18.8365	-0.0834008	0.131848	-0.632551	0.527027	0.763999	37.8648	-0.392735	0.238831	-1.6444	0.100093	NA
4:153626146-153632838:+	ENSG00000121210	TMEM131L			12.0116	-0.0518531	0.0830755	-0.624168	0.532517	0.767531	13.5207	-0.0699529	0.16728	-0.418177	0.675818	NA
X:13666316-13668383:+	ENSG00000176896	TCEANC			11.4001	-0.0542131	0.0870167	-0.623019	0.533272	0.767531	NA	NA	NA	NA	NA	NA
1:151315572-151316509:-	ENSG00000143393	PI4KB			10.0736	0.0422144	0.068588	0.615478	0.538239	0.771923	12.006	-0.0959864	0.155597	-0.61689	0.537307	NA
16:85633913-85634132:+	ENSG00000131149	GSE1			646.079	-0.0372608	0.0612564	-0.608277	0.543004	0.774396	679.952	-0.0892061	0.151782	-0.587724	0.556717	NA
3:195688532-195699207:+	ENSG00000242086	MUC20-OT1			12.5023	0.0759962	0.125891	0.603666	0.546066	0.774396	NA	NA	NA	NA	NA	NA
1:149655698-149669310:+	ENSG00000277147	LINC00869			15.551	0.0501153	0.0832952	0.601658	0.547402	0.774396	36.843	0.0138283	0.15669	0.0882527	0.929676	NA
3:170145422-170149244:-	ENSG00000173889	PHC3			57.1914	-0.04004	0.067154	-0.596241	0.551014	0.774396	104.759	0.059648	0.146014	0.40851	0.682899	NA
16:23988507-24035547:+	ENSG00000166501	PRKCB			9.98865	-0.0442815	0.0749543	-0.59078	0.554668	0.774396	NA	NA	NA	NA	NA	NA
16:68121986-68123121:+	ENSG00000072736,ENSG00000261864	NFATC3,AC130462.3			11.3472	-0.0363312	0.0616296	-0.589509	0.55552	0.774396	19.2335	-0.14666	0.133642	-1.0974	0.272464	NA
15:64974601-64983593:-	ENSG00000090487	SPG21			14.6006	-0.0413451	0.0704589	-0.586797	0.55734	0.774396	12.5433	-0.212763	0.183928	-1.15677	0.247366	NA
20:56381432-56384324:-	ENSG00000087586	AURKA			21.4311	-0.0597892	0.10192	-0.586628	0.557454	0.774396	21.9832	-0.17445	0.220688	-0.790481	0.429247	NA
17:20017986-20110562:+	ENSG00000128487,ENSG00000225681	SPECC1,AC005730.1			16.0633	-0.0554609	0.0946356	-0.586047	0.557844	0.774396	17.2943	0.095724	0.206152	0.464337	0.642407	NA
1:205616477-205623891:-	ENSG00000158711	ELK4			45.4282	-0.0286628	0.049075	-0.584061	0.559179	0.774396	29.6568	0.0379055	0.200217	0.189322	0.84984	NA
1:1223243-1223968:-	ENSG00000078808	SDF4			19.8819	0.0502352	0.0867011	0.579406	0.562315	0.776072	27.5492	-0.181406	0.188187	-0.963962	0.335065	NA
16:29833732-29834066:+	ENSG00000013364	MVP			15.4832	-0.0418008	0.0739064	-0.565591	0.571672	0.78423	13.8455	0.191931	0.185151	1.03661	0.299915	NA
11:33286412-33287511:+	ENSG00000110422	HIPK3			69.9711	-0.0410917	0.0727372	-0.564934	0.572118	0.78423	118.109	0.0690613	0.129383	0.533775	0.593497	NA
17:45475099-45475726:-	ENSG00000225190,ENSG00000284055	PLEKHM1,MIR4315-1			29.61	-0.0491155	0.0876584	-0.560306	0.575271	0.785878	NA	NA	NA	NA	NA	NA
4:53414614-53428183:+	ENSG00000282278,ENSG00000145216	AC058822.1,FIP1L1			35.3864	-0.0316836	0.0568975	-0.556855	0.577627	0.786431	44.0505	-0.125861	0.115012	-1.09433	0.27381	NA
21:44855209-44861271:-	ENSG00000183255	PTTG1IP			52.6095	-0.0387037	0.0703071	-0.550495	0.58198	0.787616	26.6901	-0.187223	0.170747	-1.0965	0.272862	NA
18:45739162-45739662:+	ENSG00000141469	SLC14A1			17.5049	0.0536892	0.0976392	0.549874	0.582406	0.787616	NA	NA	NA	NA	NA	NA
12:69755383-69756663:+	ENSG00000127328	RAB3IP			16.231	-0.0483381	0.0885592	-0.545828	0.585184	0.788726	NA	NA	NA	NA	NA	NA
14:78957241-78988141:+	ENSG00000021645	NRXN3			12.1595	0.0641862	0.118623	0.541094	0.588443	0.788738	NA	NA	NA	NA	NA	NA
17:16101249-16101805:-	ENSG00000141027	NCOR1			11.0461	-0.0387795	0.0719045	-0.53932	0.589666	0.788738	NA	NA	NA	NA	NA	NA
9:33948373-33956146:-	ENSG00000137073,ENSG00000238886	UBAP2,SNORD121A			38.6466	0.0347381	0.0646536	0.537295	0.591064	0.788738	81.2182	-0.00278359	0.123944	-0.0224585	0.982082	NA
11:121045673-121060085:+	ENSG00000285509,ENSG00000154114	TBCEL-TECTA,TBCEL			30.628	-0.0378378	0.072011	-0.525445	0.599274	0.797054	32.2745	-0.0530634	0.137466	-0.386012	0.699487	NA
3:195959182-195960086:-	ENSG00000185485	SDHAP1			12.919	-0.0529996	0.103026	-0.514432	0.60695	0.803165	NA	NA	NA	NA	NA	NA
21:46349011-46349820:+	ENSG00000160299	PCNT			24.0915	0.0714671	0.139632	0.511826	0.608773	0.803165	46.2276	-0.432256	0.284338	-1.52022	0.128456	NA
6:32519369-32580856:-	ENSG00000229391,ENSG00000198502,ENSG00000196126,ENSG00000251916	HLA-DRB6,HLA-DRB5,HLA-DRB1,RNU1-61P			20.909	-0.0663807	0.130084	-0.510291	0.609848	0.803165	241.524	-0.0943954	0.255642	-0.369249	0.711942	NA
7:100023418-100024307:+	ENSG00000106261	ZKSCAN1			64.104	-0.0332747	0.0660144	-0.504052	0.614225	0.806295	86.8152	0.0317069	0.154593	0.205099	0.837495	NA
2:48328560-48346751:+	ENSG00000170802	FOXN2			11.3021	-0.0456484	0.0922846	-0.494648	0.620849	0.809726	NA	NA	NA	NA	NA	NA
10:87894024-87895777:+	ENSG00000171862	PTEN			14.3271	0.0405758	0.0827214	0.490512	0.623772	0.809726	15.7521	0.00875913	0.168364	0.052025	0.958509	NA
13:26400452-26401624:+	ENSG00000132964	CDK8			13.5762	0.0492782	0.10061	0.489796	0.624278	0.809726	26.3347	0.104308	0.18259	0.571266	0.567819	NA
13:95161188-95188542:-	ENSG00000125257	ABCC4			19.8691	-0.0466238	0.0958013	-0.486672	0.626491	0.809726	21.1996	-0.199999	0.185081	-1.0806	0.279874	NA
11:34090178-34092056:+	ENSG00000135387	CAPRIN1			10.5262	-0.0410036	0.0843495	-0.486116	0.626885	0.809726	13.323	-0.159811	0.164152	-0.97355	0.33028	NA
6:4891712-4892379:+	ENSG00000153046	CDYL			249.035	0.0351941	0.0744461	0.472746	0.636394	0.819383	253.955	-0.0544685	0.151857	-0.358682	0.719833	NA
3:47097954-47106120:-	ENSG00000181555	SETD2			19.1798	0.0617256	0.132139	0.467127	0.640409	0.821926	NA	NA	NA	NA	NA	NA
20:47262287-47276795:-	ENSG00000101040	ZMYND8			15.4075	-0.0354415	0.076822	-0.461346	0.64455	0.82414	13.1414	-0.0310654	0.162149	-0.191585	0.848067	NA
16:18797924-18798834:-	ENSG00000260342,ENSG00000170540	AC138811.2,ARL6IP1			29.1741	-0.0357061	0.0777887	-0.459014	0.646224	0.82414	31.8068	-0.223244	0.185254	-1.20507	0.228176	NA
9:33944364-33956146:-	ENSG00000137073,ENSG00000238886	UBAP2,SNORD121A			12.6199	0.0366371	0.0818315	0.447714	0.65436	0.831148	31.2942	-0.00578943	0.141576	-0.0408926	0.967381	NA
2:8770669-8776892:-	ENSG00000134313	KIDINS220			14.8584	-0.0377617	0.0851779	-0.443328	0.657528	0.831148	14.8647	-0.0332879	0.187171	-0.177848	0.858843	NA
8:51845660-51861246:-	ENSG00000168300	PCMTD1			20.8692	-0.041672	0.0941448	-0.442637	0.658028	0.831148	13.133	-0.237852	0.203753	-1.16736	0.243067	NA
12:894561-897681:+	ENSG00000060237	WNK1			12.7213	-0.0345495	0.0785295	-0.439956	0.659969	0.831148	17.691	-0.11168	0.179194	-0.623238	0.533128	NA
10:16752538-16782084:-	ENSG00000148484	RSU1			17.2452	-0.0362364	0.0829496	-0.436848	0.662221	0.831387	31.1353	-0.145118	0.175224	-0.828188	0.407564	NA
3:71041327-71053773:-	ENSG00000285708,ENSG00000114861	AC097634.4,FOXP1			13.9492	-0.0310698	0.0725248	-0.428402	0.668358	0.836485	19.9458	-0.0641721	0.13105	-0.489677	0.624362	NA
5:66053405-66054951:+	ENSG00000112851	ERBIN			24.7729	-0.0214649	0.0510392	-0.420558	0.674078	0.840562	31.1342	0.067213	0.128318	0.523802	0.600416	NA
1:155438326-155459898:-	ENSG00000116539	ASH1L			21.8271	0.025857	0.0618264	0.418219	0.675787	0.840562	23.7655	-0.0147131	0.144583	-0.101763	0.918945	NA
16:68190767-68191775:+	ENSG00000072736	NFATC3			10.5458	0.0228197	0.0557621	0.409233	0.682369	0.846138	16.0704	-0.101684	0.124812	-0.814698	0.415245	NA
2:207976650-207977586:-	ENSG00000178385	PLEKHM3			9.99726	0.0288802	0.072404	0.398876	0.689984	0.851413	16.0729	0.286707	0.143662	1.9957	0.0459663	NA
9:83678440-83686155:-	ENSG00000135018	UBQLN1			27.058	0.0359859	0.0911198	0.394929	0.692895	0.851413	35.2185	-0.201406	0.186285	-1.08117	0.279621	NA
4:53425871-53428183:+	ENSG00000282278,ENSG00000145216	AC058822.1,FIP1L1			11.897	-0.0298236	0.0755336	-0.394839	0.692961	0.851413	15.2715	-0.0315139	0.148154	-0.21271	0.831554	NA
8:102360070-102361626:-	ENSG00000104517	UBR5			37.2974	0.0192902	0.0501651	0.384534	0.700583	0.85816	43.4522	-0.177048	0.0939392	-1.8847	0.0594697	NA
18:76441244-76443211:-	ENSG00000101493	ZNF516			11.1677	0.0246826	0.0647038	0.381471	0.702854	0.858334	11.2189	-0.16518	0.166381	-0.992782	0.320816	NA
16:11020192-11061022:+	ENSG00000229917,ENSG00000274038,ENSG00000038532	RPL7P46,AC007014.2,CLEC16A			23.5829	0.0282282	0.0757676	0.372564	0.709473	0.8638	38.8614	-0.0729971	0.146728	-0.4975	0.618836	NA
12:94169152-94186473:+	ENSG00000136040	PLXNC1			14.5043	-0.0382947	0.105828	-0.361859	0.717457	0.868531	19.5525	-0.23721	0.226763	-1.04607	0.295528	NA
3:71690009-71710484:-	ENSG00000285708,ENSG00000163412	AC097634.4,EIF4E3			10.6706	0.0339045	0.094779	0.357721	0.720552	0.868531	NA	NA	NA	NA	NA	NA
X:51327720-51357027:-	ENSG00000229151	AC233976.1			14.7113	-0.0263423	0.0738338	-0.356778	0.721258	0.868531	15.3018	-0.0329985	0.166472	-0.198223	0.842871	NA
4:6923372-6924111:+	ENSG00000132405	TBC1D14			13.43	-0.0207242	0.0582446	-0.355814	0.72198	0.868531	14.5721	0.0997369	0.157225	0.634357	0.525848	NA
17:46170854-46172232:-	ENSG00000120071	KANSL1			29.3717	0.0228511	0.0650651	0.351203	0.725436	0.870091	25.239	-0.0644767	0.145962	-0.441735	0.658681	NA
9:33948373-33953474:-	ENSG00000137073,ENSG00000238886	UBAP2,SNORD121A			21.7286	-0.023023	0.0676285	-0.340433	0.73353	0.876452	58.4275	0.0450726	0.119249	0.37797	0.705453	NA
1:168038370-168045227:+	ENSG00000143164	DCAF6			13.66	-0.031135	0.0920163	-0.338364	0.735089	0.876452	16.2423	-0.118529	0.168042	-0.705351	0.480592	NA
3:49967469-49975392:+	ENSG00000004534	RBM6			15.6987	0.0317189	0.0948176	0.334525	0.737983	0.877307	18.8344	-0.0923956	0.149411	-0.618397	0.536313	NA
22:45178237-45178900:+	ENSG00000093000	NUP50			19.9265	-0.0218624	0.0673002	-0.324849	0.745295	0.879813	NA	NA	NA	NA	NA	NA
11:86007541-86031611:-	ENSG00000073921	PICALM			42.3453	-0.0340367	0.105254	-0.323376	0.74641	0.879813	39.9517	-0.0607459	0.214843	-0.282745	0.777372	NA
3:197865422-197875775:+	ENSG00000186001	LRCH3			26.4072	-0.0300817	0.0935772	-0.321464	0.747859	0.879813	41.0067	-0.187604	0.17857	-1.05059	0.293447	NA
19:5047475-5082504:+	ENSG00000127663	KDM4B			26.3889	-0.0224592	0.0701432	-0.320191	0.748823	0.879813	50.2135	0.0368887	0.14012	0.263265	0.792347	NA
12:32598496-32611283:+	ENSG00000139132	FGD4			15.287	-0.0309328	0.104455	-0.296136	0.767126	0.898697	19.6116	-0.0271753	0.226697	-0.119875	0.904582	NA
15:41668827-41669958:+	ENSG00000174197	MGA			43.0348	-0.0175119	0.0600406	-0.291667	0.770541	0.900081	72.2348	-0.0551442	0.0912092	-0.604591	0.545451	NA
1:29035825-29065158:+	ENSG00000277958,ENSG00000159023	Metazoa_SRP,EPB41			13.4251	-0.0302967	0.107295	-0.282369	0.77766	0.904681	18.9665	0.0825264	0.206515	0.399614	0.689441	NA
18:79728906-79736521:+	ENSG00000060069	CTDP1			13.2499	-0.0194672	0.0697019	-0.279293	0.78002	0.904681	NA	NA	NA	NA	NA	NA
19:18539370-18539720:-	ENSG00000105701	FKBP8			21.2556	-0.0178305	0.0641988	-0.277739	0.781213	0.904681	NA	NA	NA	NA	NA	NA
20:41092471-41101353:+	ENSG00000198900	TOP1			43.3596	0.0212127	0.0819086	0.25898	0.79565	0.911791	46.0965	0.019694	0.164097	0.120014	0.904472	NA
3:196053417-196077122:-	ENSG00000072274	TFRC			51.4961	-0.0234741	0.0908555	-0.258367	0.796124	0.911791	73.7374	0.211586	0.179687	1.17752	0.238986	NA
3:56660730-56673725:-	ENSG00000163946	TASOR			16.5423	-0.0234794	0.0911376	-0.257625	0.796696	0.911791	26.2799	-0.0514593	0.160483	-0.320653	0.748473	NA
1:155438326-155439068:-	ENSG00000116539	ASH1L			12.7346	0.020023	0.0780157	0.256654	0.797446	0.911791	12.4469	-0.0392748	0.18952	-0.207233	0.835828	NA
19:3623687-3624162:-	ENSG00000105298	CACTIN			16.1936	-0.0168913	0.0662211	-0.255074	0.798666	0.911791	NA	NA	NA	NA	NA	NA
15:65729071-65756472:-	ENSG00000174485	DENND4A			18.9846	-0.019075	0.0770735	-0.247491	0.804528	0.912142	30.3238	-0.0278659	0.170415	-0.163518	0.87011	NA
3:170136418-170149244:-	ENSG00000173889	PHC3			101.732	0.013727	0.056374	0.243499	0.807619	0.912142	106.098	-0.0614811	0.110952	-0.554125	0.579494	NA
X:13666316-13680598:+	ENSG00000176896	TCEANC			28.747	-0.0170195	0.0701417	-0.242645	0.808281	0.912142	32.854	-0.160775	0.142303	-1.12981	0.258557	NA
12:116236820-116237705:-	ENSG00000123066	MED13L			26.9627	-0.0164837	0.0680823	-0.242114	0.808692	0.912142	20.6647	0.22916	0.183192	1.25093	0.21096	NA
11:2951258-2979237:-	ENSG00000207008,ENSG00000205531	SNORA54,NAP1L4			39.7176	0.0190069	0.0791783	0.240052	0.81029	0.912142	24.9876	-0.1532	0.179768	-0.85221	0.394098	NA
1:180984676-180993425:-	ENSG00000135823	STX6			10.7961	0.0195666	0.08561	0.228556	0.819214	0.918115	11.8738	-0.00208362	0.178128	-0.0116974	0.990667	NA
19:54574075-54631107:+	ENSG00000104972,ENSG00000238094,ENSG00000104974,ENSG00000239998,ENSG00000269271	LILRB1,AC245036.4,LILRA1,LILRA2,AC245036.5			10.081	-0.018273	0.0803746	-0.227348	0.820153	0.918115	NA	NA	NA	NA	NA	NA
16:68121986-68126610:+	ENSG00000072736,ENSG00000261864	NFATC3,AC130462.3			55.5296	0.00975263	0.0452839	0.215366	0.829482	0.924325	105.254	-0.0592069	0.0867732	-0.682317	0.495038	NA
9:107300140-107311737:+	ENSG00000119318	RAD23B			14.3325	-0.0178581	0.0833191	-0.214333	0.830287	0.924325	NA	NA	NA	NA	NA	NA
16:71658232-71679535:-	ENSG00000040199	PHLPP2			11.871	0.0172268	0.0862868	0.199646	0.841758	0.934513	20.5456	-0.0588183	0.184539	-0.318731	0.74993	NA
20:47276313-47287284:-	ENSG00000101040	ZMYND8			22.2642	0.0153504	0.0790978	0.194068	0.846123	0.936779	22.4537	-0.267341	0.170108	-1.5716	0.116044	NA
19:45517662-45518094:+	ENSG00000125753	VASP			13.354	0.011864	0.0650977	0.18225	0.855387	0.944441	NA	NA	NA	NA	NA	NA
4:73085248-73092300:-	ENSG00000132466	ANKRD17			12.5949	-0.013073	0.0745314	-0.175403	0.860763	0.94778	NA	NA	NA	NA	NA	NA
12:45926141-45928859:-	ENSG00000139218	SCAF11			18.3273	-0.00934113	0.0563708	-0.165709	0.868386	0.953568	22.7531	-0.166283	0.119493	-1.39157	0.164053	NA
7:155672866-155680908:+	ENSG00000184863	RBM33			26.6419	-0.023443	0.144856	-0.161836	0.871435	0.954316	32.2903	-0.0905091	0.251449	-0.359949	0.718885	NA
15:28741109-28747875:+	ENSG00000248334	WHAMMP2			13.5374	-0.0169856	0.120594	-0.140849	0.887989	0.968769	NA	NA	NA	NA	NA	NA
3:119500694-119504021:+	ENSG00000113845	TIMMDC1			17.995	-0.0155453	0.112074	-0.138705	0.889683	0.968769	19.6881	0.0182667	0.198272	0.0921293	0.926595	NA
17:47154671-47158303:-	ENSG00000004897	CDC27			10.9193	-0.011882	0.0873858	-0.135971	0.891844	0.968769	16.7074	0.0501576	0.181882	0.27577	0.782725	NA
4:109491326-109494856:+	ENSG00000138802	SEC24B			22.0589	-0.00930471	0.0725275	-0.128292	0.897918	0.970668	39.7235	0.102483	0.140783	0.727949	0.466645	NA
16:31297513-31297954:+	ENSG00000169896	ITGAM			56.0969	0.00726193	0.0568804	0.12767	0.89841	0.970668	33.2784	0.153109	0.117325	1.30499	0.191895	NA
1:171568246-171575128:+	ENSG00000117523	PRRC2C			15.8279	0.00790466	0.069462	0.113798	0.909398	0.977637	20.3235	-0.178221	0.154782	-1.15144	0.249552	NA
13:19730238-19782791:-	ENSG00000121390,ENSG00000275014	PSPC1,RN7SL166P			11.2099	0.0105027	0.0961188	0.109268	0.91299	0.977637	NA	NA	NA	NA	NA	NA
11:124986741-125005212:+	ENSG00000149548	CCDC15			10.7765	0.00987386	0.0905663	0.109024	0.913184	0.977637	NA	NA	NA	NA	NA	NA
11:68551120-68564432:+	ENSG00000110075	PPP6R3			14.2075	0.0108323	0.103287	0.104876	0.916474	0.977637	20.8111	-0.184971	0.238748	-0.774753	0.438485	NA
5:36953617-36976402:+	ENSG00000164190	NIPBL			14.4193	-0.00653306	0.0644427	-0.101378	0.919251	0.977637	20.9465	-0.0179144	0.123294	-0.145298	0.884476	NA
4:87046165-87047594:+	ENSG00000172493	AFF1			66.4352	-0.00658572	0.0689142	-0.095564	0.923867	0.977637	80.905	-0.313138	0.172469	-1.81562	0.069429	NA
10:96944112-96952196:+	ENSG00000196233	LCOR			12.0868	0.00739399	0.077854	0.0949726	0.924337	0.977637	NA	NA	NA	NA	NA	NA
1:28987430-28987905:+	ENSG00000159023	EPB41			18.0524	0.00995929	0.111647	0.0892033	0.92892	0.977637	23.4492	-0.124372	0.205124	-0.606324	0.5443	NA
19:10904950-10909207:+	ENSG00000142453	CARM1			10.6449	-0.00794261	0.089104	-0.0891387	0.928972	0.977637	NA	NA	NA	NA	NA	NA
4:53425871-53444103:+	ENSG00000282278,ENSG00000145216	AC058822.1,FIP1L1			13.3604	-0.00680909	0.0765472	-0.0889528	0.929119	0.977637	NA	NA	NA	NA	NA	NA
14:96833466-96860735:+	ENSG00000100749	VRK1			76.7545	-0.00719625	0.0861244	-0.0835564	0.933409	0.977688	99.4136	-0.0720739	0.155101	-0.464689	0.642154	NA
4:177353307-177360677:+	ENSG00000109674	NEIL3			92.3714	0.00566903	0.0694946	0.081575	0.934985	0.977688	93.3936	-0.196189	0.16153	-1.21457	0.224531	NA
18:47865058-47896809:-	ENSG00000175387	SMAD2			21.789	0.00522687	0.066652	0.0784203	0.937494	0.977688	28.9136	-0.142174	0.145673	-0.975981	0.329074	NA
10:46010222-46011206:-	ENSG00000266412	NCOA4			29.7942	-0.00568336	0.080058	-0.0709906	0.943405	0.977688	NA	NA	NA	NA	NA	NA
2:177231888-177234271:-	ENSG00000116044	NFE2L2			17.8209	0.00725044	0.102828	0.0705106	0.943787	0.977688	22.3409	-0.254475	0.197695	-1.28721	0.198021	NA
14:103498501-103500200:+	ENSG00000075413	MARK3			11.6261	-0.00558472	0.0817753	-0.0682934	0.945552	0.977688	NA	NA	NA	NA	NA	NA
8:21974669-21987857:+	ENSG00000130227	XPO7			13.6307	0.00757976	0.112222	0.0675429	0.94615	0.977688	17.6507	-0.0482971	0.227577	-0.212223	0.831933	NA
14:32090501-32094386:+	ENSG00000100852	ARHGAP5			10.4466	-0.00498491	0.0851501	-0.0585426	0.953316	0.980258	17.1904	0.011848	0.148846	0.0795994	0.936556	NA
11:47358843-47375729:-	ENSG00000066336	SPI1			17.1236	0.00334849	0.0575925	0.0581411	0.953636	0.980258	29.0216	0.177024	0.114978	1.53964	0.123648	NA
3:43299753-43303792:+	ENSG00000163788	SNRK			14.3229	-0.00475416	0.0860378	-0.0552566	0.955934	0.980258	18.009	-0.0910696	0.156467	-0.582038	0.560541	NA
3:169976945-169988359:+	ENSG00000008952	SEC62			14.3729	0.00494178	0.102355	0.0482806	0.961493	0.983456	15.8192	-0.0241461	0.248246	-0.0972667	0.922515	NA
15:65722847-65732818:-	ENSG00000174485	DENND4A			12.9789	-0.00342482	0.0785448	-0.0436034	0.965221	0.984769	13.6642	0.0589143	0.179303	0.328575	0.742477	NA
14:22909482-22911403:-	ENSG00000100461	RBM23			45.5457	-0.00332292	0.086414	-0.0384535	0.969326	0.984847	132.311	-0.192246	0.171332	-1.12207	0.261834	NA
8:668597-674047:-	ENSG00000104714	ERICH1			19.4569	-0.00377699	0.101051	-0.0373769	0.970184	0.984847	14.5359	-0.0191228	0.209679	-0.0912003	0.927333	NA
22:41125863-41140257:+	ENSG00000100393	EP300			19.1538	-0.00232163	0.0699325	-0.0331981	0.973517	0.985747	20.0018	-0.0237037	0.166114	-0.142696	0.88653	NA
17:20204332-20205912:+	ENSG00000263494,ENSG00000128487	AC004702.1,SPECC1			465.239	0.00176266	0.0700392	0.0251667	0.979922	0.988029	483.914	-0.0672148	0.155489	-0.432279	0.665538	NA
5:112985834-113004077:+	ENSG00000172795	DCP2			14.4233	-0.00220284	0.0909381	-0.0242236	0.980674	0.988029	18.3957	0.179591	0.176963	1.01485	0.310178	NA
4:98574456-98574905:-	ENSG00000168785	TSPAN5			26.0255	-0.00147598	0.0851298	-0.017338	0.986167	0.991085	31.7817	-0.195445	0.17444	-1.12042	0.262537	NA
6:131145284-131169273:+	ENSG00000118507	AKAP7			22.3763	0.000997964	0.0998985	0.00998978	0.992029	0.994497	25.4788	-0.123893	0.188945	-0.655707	0.512013	NA
2:37316236-37317179:-	ENSG00000115825	PRKD3			12.5229	0.00022115	0.0682954	0.00323814	0.997416	0.997416	19.5644	0.0483048	0.168709	0.28632	0.774633	NA
1:805798-810170:-	ENSG00000230092,ENSG00000230021	AL669831.4,AL669831.3			NA	NA	NA	NA	NA	NA	27.9961	-0.229297	0.271702	-0.843928	0.39871	NA
1:1804418-1817875:-	ENSG00000078369	GNB1			NA	NA	NA	NA	NA	NA	14.263	0.0973313	0.16018	0.607638	0.543427	NA
1:31915894-31919658:-	ENSG00000269967,ENSG00000184007	AL136115.2,PTP4A2			NA	NA	NA	NA	NA	NA	25.4852	-0.138	0.160454	-0.86006	0.389756	NA
1:33294936-33295305:+	ENSG00000160094	ZNF362			NA	NA	NA	NA	NA	NA	16.7128	-0.144314	0.139975	-1.03099	0.302543	NA
1:103565434-103575540:+	ENSG00000240038,ENSG00000236085	AMY2B,ACTG1P4			NA	NA	NA	NA	NA	NA	18.0411	0.103862	0.169268	0.613596	0.539482	NA
1:117402185-117414831:+	ENSG00000198162	MAN1A2			NA	NA	NA	NA	NA	NA	22.4565	0.142815	0.202606	0.704887	0.48088	NA
1:230954332-230961303:-	ENSG00000143643	TTC13			NA	NA	NA	NA	NA	NA	24.9886	0.150871	0.205389	0.734564	0.462605	NA
2:8943186-8962618:-	ENSG00000143797	MBOAT2			NA	NA	NA	NA	NA	NA	20.1114	-0.173468	0.232857	-0.744958	0.456297	NA
2:15551492-15558634:-	ENSG00000151779	NBAS			NA	NA	NA	NA	NA	NA	29.5271	-0.110835	0.269136	-0.411817	0.680474	NA
2:26263379-26277160:+	ENSG00000138029	HADHB			NA	NA	NA	NA	NA	NA	16.3263	-0.265282	0.219016	-1.21124	0.225802	NA
2:44502688-44505730:+	ENSG00000143919	CAMKMT			NA	NA	NA	NA	NA	NA	12.9764	0.196008	0.172248	1.13794	0.255145	NA
2:54050957-54057360:+	ENSG00000233266,ENSG00000170634	HMGB1P31,ACYP2			NA	NA	NA	NA	NA	NA	18.226	-0.249451	0.226949	-1.09915	0.271702	NA
2:58221941-58232112:-	ENSG00000115392	FANCL			NA	NA	NA	NA	NA	NA	26.4342	-0.370905	0.234501	-1.58168	0.113723	NA
2:61482379-61490776:-	ENSG00000082898	XPO1			NA	NA	NA	NA	NA	NA	11.7131	0.0167171	0.175902	0.0950362	0.924286	NA
2:95914107-95916171:-	ENSG00000174501	ANKRD36C			NA	NA	NA	NA	NA	NA	12.985	0.116706	0.14079	0.828932	0.407143	NA
2:135675331-135680324:+	ENSG00000048991	R3HDM1			NA	NA	NA	NA	NA	NA	21.5801	-0.165253	0.228707	-0.722554	0.469954	NA
2:175111567-175121540:-	ENSG00000115966	ATF2			NA	NA	NA	NA	NA	NA	18.4182	0.0891096	0.151105	0.589718	0.55538	NA
2:201344169-201351451:-	ENSG00000155749	FLACC1			NA	NA	NA	NA	NA	NA	16.2077	0.0244294	0.208754	0.117025	0.90684	NA
2:229858771-229860531:-	ENSG00000153827	TRIP12			NA	NA	NA	NA	NA	NA	13.1902	0.20969	0.160206	1.30888	0.190577	NA
3:15032378-15034809:+	ENSG00000177463	NR2C2			NA	NA	NA	NA	NA	NA	16.2381	0.238141	0.150453	1.58282	0.113461	NA
3:47056820-47067118:-	ENSG00000181555	SETD2			NA	NA	NA	NA	NA	NA	13.9906	-0.175052	0.156988	-1.11507	0.26482	NA
3:56592969-56594028:+	ENSG00000180376	CCDC66			NA	NA	NA	NA	NA	NA	21.7353	-0.245865	0.233222	-1.05421	0.291788	NA
3:142425221-142426841:-	ENSG00000114127	XRN1			NA	NA	NA	NA	NA	NA	17.6094	-0.170676	0.256172	-0.666258	0.505246	NA
3:149846010-149921227:+	ENSG00000082996	RNF13			NA	NA	NA	NA	NA	NA	29.2597	0.0920104	0.168837	0.544964	0.585778	NA
3:195878252-195888606:-	ENSG00000276489,ENSG00000061938	MIR6829,TNK2			NA	NA	NA	NA	NA	NA	12.8765	-0.113304	0.138583	-0.817589	0.413592	NA
3:197865422-197866219:+	ENSG00000186001	LRCH3			NA	NA	NA	NA	NA	NA	21.8214	0.183704	0.263755	0.696495	0.486119	NA
4:25127263-25159107:-	ENSG00000109618	SEPSECS			NA	NA	NA	NA	NA	NA	10.3318	-0.00758585	0.161154	-0.0470719	0.962456	NA
4:38089931-38103157:+	ENSG00000065882	TBC1D1			NA	NA	NA	NA	NA	NA	14.9512	-0.149599	0.230395	-0.649316	0.516134	NA
4:53399729-53428183:+	ENSG00000282278,ENSG00000145216	AC058822.1,FIP1L1			NA	NA	NA	NA	NA	NA	12.8346	-0.103785	0.139556	-0.743679	0.45707	NA
4:76144148-76144473:-	ENSG00000138750	NUP54			NA	NA	NA	NA	NA	NA	20.8313	-0.199704	0.268935	-0.742575	0.457739	NA
4:87195323-87195690:-	ENSG00000145332	KLHL8			NA	NA	NA	NA	NA	NA	21.1477	-0.173098	0.284666	-0.608075	0.543138	NA
5:50402285-50411383:-	ENSG00000170571	EMB			NA	NA	NA	NA	NA	NA	17.7397	0.246044	0.249438	0.986394	0.32394	NA
5:65988634-65994864:+	ENSG00000112851	ERBIN			NA	NA	NA	NA	NA	NA	26.6581	-0.301627	0.275174	-1.09613	0.273022	NA
5:72861807-72865729:+	ENSG00000083312	TNPO1			NA	NA	NA	NA	NA	NA	34.4338	-0.0161083	0.237715	-0.0677633	0.945974	NA
5:134157706-134174022:-	ENSG00000272772,ENSG00000113558	AC104109.3,SKP1			NA	NA	NA	NA	NA	NA	20.4097	-0.122953	0.247348	-0.497085	0.619129	NA
6:18236451-18258405:-	ENSG00000124795	DEK			NA	NA	NA	NA	NA	NA	17.5745	0.0749402	0.183411	0.408592	0.682839	NA
6:29829417-29888742:+	ENSG00000206341,ENSG00000204632	HLA-H,HLA-G			NA	NA	NA	NA	NA	NA	108.523	0.0840381	0.551137	0.152481	0.878807	NA
6:29889706-29944397:+	ENSG00000206503,ENSG00000231130,ENSG00000230795,ENSG00000228078,ENSG00000206341,ENSG00000233677	HLA-A,HLA-T,HLA-K,HLA-U,HLA-H,DDX39BP1			NA	NA	NA	NA	NA	NA	138.162	-0.408934	0.497554	-0.821889	0.41114	NA
6:57099060-57102879:+	ENSG00000112200	ZNF451			NA	NA	NA	NA	NA	NA	12.3687	-0.116976	0.218237	-0.536005	0.591955	NA
7:16258389-16278226:-	ENSG00000214960	CRPPA			NA	NA	NA	NA	NA	NA	28.639	-0.0100561	0.273292	-0.0367962	0.970648	NA
7:24623665-24668660:+	ENSG00000105926	MPP6			NA	NA	NA	NA	NA	NA	15.3161	-0.0787979	0.176361	-0.4468	0.655019	NA
7:30550635-30562128:-	ENSG00000281039,ENSG00000196295	AC005154.5,GARS1-DT			NA	NA	NA	NA	NA	NA	15.7931	0.094165	0.135427	0.695321	0.486854	NA
7:44700140-44701615:+	ENSG00000105953	OGDH			NA	NA	NA	NA	NA	NA	14.9049	0.0323005	0.177793	0.181674	0.855839	NA
7:74782938-74783632:+	ENSG00000158517	NCF1			NA	NA	NA	NA	NA	NA	81.5087	0.160781	0.122608	1.31134	0.189744	NA
7:75188074-75189256:-	ENSG00000277053	GTF2IP1			NA	NA	NA	NA	NA	NA	15.3751	0.098011	0.172907	0.566841	0.570822	NA
7:77778337-77778814:+	ENSG00000187257	RSBN1L			NA	NA	NA	NA	NA	NA	18.8093	-0.121254	0.215505	-0.562649	0.573674	NA
7:139715931-139717015:-	ENSG00000064393	HIPK2			NA	NA	NA	NA	NA	NA	13.1979	0.126862	0.160437	0.790724	0.429105	NA
7:156826604-156836885:-	ENSG00000105983	LMBR1			NA	NA	NA	NA	NA	NA	19.0275	0.0713513	0.18957	0.376385	0.706631	NA
8:21977769-21980203:+	ENSG00000130227	XPO7			NA	NA	NA	NA	NA	NA	31.2785	-0.062324	0.2184	-0.285367	0.775363	NA
8:70159504-70162854:-	ENSG00000140396	NCOA2			NA	NA	NA	NA	NA	NA	21.7342	0.066228	0.236116	0.280489	0.779102	NA
8:100706650-100706997:-	ENSG00000070756	PABPC1			NA	NA	NA	NA	NA	NA	18.4509	-0.31153	0.200277	-1.5555	0.119827	NA
8:123077110-123109620:+	ENSG00000156787	TBC1D31			NA	NA	NA	NA	NA	NA	12.5892	0.13183	0.171591	0.76828	0.442321	NA
8:123077110-123120188:+	ENSG00000156787	TBC1D31			NA	NA	NA	NA	NA	NA	16.8116	-0.0471885	0.179679	-0.262627	0.792838	NA
8:130152735-130358143:-	ENSG00000153317	ASAP1			NA	NA	NA	NA	NA	NA	14.7172	0.0563657	0.189367	0.297653	0.765968	NA
8:130290000-130358143:-	ENSG00000153317	ASAP1			NA	NA	NA	NA	NA	NA	20.9322	-0.0973251	0.189847	-0.51265	0.608196	NA
8:140572811-140585311:-	ENSG00000279766,ENSG00000123908	AC067931.1,AGO2			NA	NA	NA	NA	NA	NA	19.3888	-0.33687	0.166345	-2.02513	0.0428541	NA
9:4823547-4827033:+	ENSG00000120158	RCL1			NA	NA	NA	NA	NA	NA	26.2194	-0.013375	0.260081	-0.0514263	0.958986	NA
9:33948373-33948587:-	ENSG00000137073	UBAP2			NA	NA	NA	NA	NA	NA	36.5456	0.022019	0.173041	0.127248	0.898744	NA
9:33953284-33963791:-	ENSG00000137073	UBAP2			NA	NA	NA	NA	NA	NA	18.7079	-0.0416336	0.15975	-0.260617	0.794388	NA
9:33953284-33996333:-	ENSG00000137073,ENSG00000226801	UBAP2,OSTCP8			NA	NA	NA	NA	NA	NA	10.7248	0.0317394	0.159836	0.198574	0.842596	NA
9:136224006-136226874:-	ENSG00000165661	QSOX2			NA	NA	NA	NA	NA	NA	31.2492	-0.192406	0.191942	-1.00242	0.316143	NA
9:137790847-137818138:+	ENSG00000181090	EHMT1			NA	NA	NA	NA	NA	NA	11.3522	-0.0675377	0.162319	-0.41608	0.677351	NA
10:12400015-12403369:+	ENSG00000183049	CAMK1D			NA	NA	NA	NA	NA	NA	13.3961	-0.112271	0.162534	-0.690754	0.48972	NA
10:13659322-13663509:-	ENSG00000151474	FRMD4A			NA	NA	NA	NA	NA	NA	13.6094	-0.537774	0.186045	-2.89056	0.0038456	NA
10:27142386-27145590:-	ENSG00000136758	YME1L1			NA	NA	NA	NA	NA	NA	30.5603	-0.254611	0.25644	-0.992868	0.320774	NA
10:31908171-31910563:-	ENSG00000165322	ARHGAP12			NA	NA	NA	NA	NA	NA	14.1583	0.0530958	0.246519	0.215382	0.829469	NA
10:49500537-49506012:-	ENSG00000225830	ERCC6			NA	NA	NA	NA	NA	NA	16.3067	0.0350427	0.201442	0.173959	0.861898	NA
10:68737844-68742569:+	ENSG00000060339	CCAR1			NA	NA	NA	NA	NA	NA	16.0853	-0.186568	0.21793	-0.856094	0.391946	NA
10:101792838-101810314:-	ENSG00000198408	OGA			NA	NA	NA	NA	NA	NA	13.1664	0.25861	0.15608	1.6569	0.0975395	NA
10:103438014-103438808:+	ENSG00000148843	PDCD11			NA	NA	NA	NA	NA	NA	22.7528	-0.0934559	0.255009	-0.366481	0.714006	NA
10:124038514-124046724:-	ENSG00000182022	CHST15			NA	NA	NA	NA	NA	NA	12.2237	0.260989	0.151426	1.72354	0.0847902	NA
11:3731390-3731578:-	ENSG00000110713	NUP98			NA	NA	NA	NA	NA	NA	23.2428	0.202196	0.205919	0.98192	0.326139	NA
11:16095995-16186955:-	ENSG00000110693	SOX6			NA	NA	NA	NA	NA	NA	22.2216	-0.0893714	0.169503	-0.527255	0.598017	NA
11:16111802-16186955:-	ENSG00000110693	SOX6			NA	NA	NA	NA	NA	NA	30.9034	0.0431181	0.148501	0.290355	0.771545	NA
11:45862059-45872233:+	ENSG00000121671	CRY2			NA	NA	NA	NA	NA	NA	12.7771	-0.0483948	0.178003	-0.271876	0.785717	NA
11:47358843-47375732:-	ENSG00000066336	SPI1			NA	NA	NA	NA	NA	NA	11.7702	-0.053018	0.146656	-0.361512	0.717717	NA
11:85974707-86031611:-	ENSG00000073921	PICALM			NA	NA	NA	NA	NA	NA	23.209	-0.0951734	0.169141	-0.562688	0.573647	NA
12:120557281-120557682:+	ENSG00000022840	RNF10			NA	NA	NA	NA	NA	NA	20.1016	-0.144767	0.241764	-0.598794	0.54931	NA
13:28174271-28177935:+	ENSG00000152520	PAN3			NA	NA	NA	NA	NA	NA	18.8681	-0.501237	0.257519	-1.94641	0.0516058	NA
13:41466822-41468838:+	ENSG00000102760	RGCC			NA	NA	NA	NA	NA	NA	20.7861	0.164445	0.280858	0.585507	0.558207	NA
13:77719531-77753358:+	ENSG00000139737	SLAIN1			NA	NA	NA	NA	NA	NA	18.2767	-0.149654	0.127509	-1.17367	0.240527	NA
13:113610995-113623286:+	ENSG00000198176	TFDP1			NA	NA	NA	NA	NA	NA	29.8242	0.324419	0.251886	1.28796	0.19776	NA
14:49669523-49674427:-	ENSG00000100479	POLE2			NA	NA	NA	NA	NA	NA	27.4913	-0.11592	0.287609	-0.403048	0.686913	NA
14:50329832-50342222:-	ENSG00000100490	CDKL1			NA	NA	NA	NA	NA	NA	12.3035	0.0323009	0.202743	0.15932	0.873417	NA
14:52511239-52544371:-	ENSG00000087301	TXNDC16			NA	NA	NA	NA	NA	NA	14.8802	0.0115106	0.189352	0.0607894	0.951527	NA
14:102040235-102040673:+	ENSG00000197102	DYNC1H1			NA	NA	NA	NA	NA	NA	21.3599	-0.260476	0.200265	-1.30065	0.193377	NA
15:44615362-44620403:-	ENSG00000104133	SPG11			NA	NA	NA	NA	NA	NA	15.3234	-0.0924442	0.190292	-0.485802	0.627108	NA
15:58912562-58916999:-	ENSG00000137776	SLTM			NA	NA	NA	NA	NA	NA	30.9307	-0.307723	0.31771	-0.968566	0.332762	NA
15:62007307-62013992:-	ENSG00000129003	VPS13C			NA	NA	NA	NA	NA	NA	18.2145	-0.146119	0.245325	-0.595615	0.551432	NA
15:64499292-64623052:+	ENSG00000180357,ENSG00000243403	ZNF609,AC090543.2			NA	NA	NA	NA	NA	NA	123.334	0.0463028	0.131332	0.352562	0.724417	NA
15:65715477-65738875:-	ENSG00000264737,ENSG00000174485	MIR4511,DENND4A			NA	NA	NA	NA	NA	NA	13.389	0.0286767	0.175384	0.163508	0.870119	NA
15:65715477-65756472:-	ENSG00000264737,ENSG00000174485	MIR4511,DENND4A			NA	NA	NA	NA	NA	NA	11.6089	0.0641765	0.218183	0.294141	0.76865	NA
15:65722847-65738875:-	ENSG00000174485	DENND4A			NA	NA	NA	NA	NA	NA	12.7196	0.0109754	0.193007	0.0568652	0.954653	NA
15:65729071-65732818:-	ENSG00000174485	DENND4A			NA	NA	NA	NA	NA	NA	13.6124	-0.0290435	0.166748	-0.174176	0.861728	NA
15:93000511-93014909:+	ENSG00000173575	CHD2			NA	NA	NA	NA	NA	NA	12.3705	0.0903856	0.174507	0.517948	0.604495	NA
15:100564691-100565265:-	ENSG00000140471	LINS1			NA	NA	NA	NA	NA	NA	38.0336	-0.76183	0.361075	-2.10989	0.0348676	NA
16:14627105-14627336:-	ENSG00000140694	PARN			NA	NA	NA	NA	NA	NA	30.489	0.20571	0.232133	0.886174	0.375524	NA
16:18841564-18845651:-	ENSG00000157106	SMG1			NA	NA	NA	NA	NA	NA	11.4129	-0.0990228	0.176378	-0.561424	0.574509	NA
16:24032135-24035547:+	ENSG00000166501	PRKCB			NA	NA	NA	NA	NA	NA	25.5667	0.101789	0.148736	0.684362	0.493747	NA
16:30483826-30484263:+	ENSG00000005844	ITGAL			NA	NA	NA	NA	NA	NA	31.2291	-0.0928323	0.222401	-0.417409	0.676379	NA
16:30496096-30496566:+	ENSG00000005844	ITGAL			NA	NA	NA	NA	NA	NA	30.3976	-0.115028	0.13992	-0.822099	0.41102	NA
16:31361835-31362753:+	ENSG00000140678	ITGAX			NA	NA	NA	NA	NA	NA	58.7801	0.199864	0.124831	1.60109	0.109358	NA
16:47497398-47515601:+	ENSG00000102893,ENSG00000222268	PHKB,RNA5SP425			NA	NA	NA	NA	NA	NA	15.3101	-0.0801582	0.176017	-0.4554	0.648821	NA
17:32171042-32176213:+	ENSG00000126858	RHOT1			NA	NA	NA	NA	NA	NA	17.112	-0.19312	0.225837	-0.85513	0.392479	NA
17:35478074-35480195:-	ENSG00000286065,ENSG00000205045	AC015911.11,SLFN12L			NA	NA	NA	NA	NA	NA	12.6643	0.235565	0.162879	1.44626	0.148104	NA
17:49311311-49312042:-	ENSG00000198740	ZNF652			NA	NA	NA	NA	NA	NA	15.246	-0.248159	0.200696	-1.2365	0.216274	NA
17:59731420-59738947:+	ENSG00000062716	VMP1			NA	NA	NA	NA	NA	NA	17.8312	0.0878613	0.243314	0.361103	0.718022	NA
17:60269449-60271481:-	ENSG00000170832	USP32			NA	NA	NA	NA	NA	NA	24.6898	-0.13319	0.317942	-0.418911	0.675281	NA
17:62033786-62035608:-	ENSG00000108510	MED13			NA	NA	NA	NA	NA	NA	27.3375	-0.258155	0.248243	-1.03993	0.298374	NA
18:2890560-2892486:+	ENSG00000132205	EMILIN2			NA	NA	NA	NA	NA	NA	19.3526	0.19759	0.133664	1.47826	0.139339	NA
18:9182381-9221999:+	ENSG00000101745,ENSG00000265257	ANKRD12,AP005263.1			NA	NA	NA	NA	NA	NA	33.6459	0.0640692	0.242435	0.264273	0.791569	NA
18:24064139-24083081:+	ENSG00000168234	TTC39C			NA	NA	NA	NA	NA	NA	11.6388	-0.084715	0.185004	-0.457909	0.647018	NA
19:1032391-1032696:+	ENSG00000064666	CNN2			NA	NA	NA	NA	NA	NA	23.9148	0.18045	0.220598	0.818003	0.413355	NA
19:19640084-19640571:-	ENSG00000089639	GMIP			NA	NA	NA	NA	NA	NA	16.287	0.263539	0.210555	1.25164	0.210702	NA
19:33113766-33114419:+	ENSG00000076650	GPATCH1			NA	NA	NA	NA	NA	NA	16.5487	-0.197318	0.170808	-1.15521	0.248006	NA
19:57455652-57456182:-	ENSG00000178201,ENSG00000268163	VN1R1,AC004076.1			NA	NA	NA	NA	NA	NA	38.3269	0.238378	0.2628	0.907068	0.364371	NA
20:35714184-35725155:-	ENSG00000131051	RBM39			NA	NA	NA	NA	NA	NA	18.2342	-0.0758826	0.165822	-0.457615	0.647229	NA
20:56386256-56388202:-	ENSG00000087586	AURKA			NA	NA	NA	NA	NA	NA	14.4922	-0.132667	0.160795	-0.825068	0.409333	NA
20:58438944-58441083:+	ENSG00000124164	VAPB			NA	NA	NA	NA	NA	NA	25.9585	-0.102969	0.233077	-0.441779	0.658649	NA
21:36362182-36364259:+	ENSG00000159256	MORC3			NA	NA	NA	NA	NA	NA	57.0766	0.304988	0.251803	1.21122	0.225813	NA
22:21805849-21807846:-	ENSG00000100030	MAPK1			NA	NA	NA	NA	NA	NA	41.5813	-0.344919	0.175273	-1.96789	0.0490804	NA
22:37812886-37813609:+	ENSG00000100116	GCAT			NA	NA	NA	NA	NA	NA	16.1082	0.239549	0.191682	1.24972	0.211403	NA
X:361404-362332:-	ENSG00000167393	PPP2R3B			NA	NA	NA	NA	NA	NA	15.8979	-0.174767	0.174941	-0.999003	0.317793	NA
X:1285777-1290509:+	ENSG00000198223	CSF2RA			NA	NA	NA	NA	NA	NA	13.7556	0.0312617	0.225012	0.138933	0.889503	NA
X:78014661-78020398:+	ENSG00000165240,ENSG00000102144	ATP7A,PGK1			NA	NA	NA	NA	NA	NA	19.6481	-0.0723729	0.246589	-0.293496	0.769143	NA
4:143880410-144119781:-	ENSG00000197465,ENSG00000250361,ENSG00000170180,ENSG00000285783,ENSG00000249741	GYPE,GYPB,GYPA,AC098588.3,AC093890.1			NA	NA	NA	NA	NA	NA	20.9576	-0.33102	0.346847	-0.95437	0.339896	NA
