# Supplementary material for: Early-stage idiopathic Parkinson’s disease is associated with reduced circular RNA expression
Source: NPJ Parkinsons Dis. 2024 Jan 20;10:25. doi: 10.1038/s41531-024-00636-y (PMC10799891; doi:10.1038/s41531-024-00636-y)
Supplement: Supplementary file 11 — Supplmentary Data 9 [file 41531_2024_636_MOESM11_ESM.xlsx]

## Sheet: SData 9
Supplementary Data 9. Differential expression of previously reported PD circRNAs
Table showing the results of differential expression analysis of circular RNAs (based on back-spliced junction, or BSJ, expression) previously reported to be differentially expressed in Parkinson's disease (PD) (Hanan et al., 2020; Ravanidis et al., 2021); comparing expression between early-stage idiopathic PD patients and controls in PPMI and ICICLE-PD cohorts. For each BSJ, we give the position…
						PPMI						ICICLE-PD
Back-spliced junction	Gene symbol	Tissue	Direction	Significant in PPMI	Significant in ICICLE-PD	Normalised mean expression	Fold Change (log2)	Fold Change SE	Stat	P-value	FDR	Normalised mean expression	Fold Change (log2)	Fold Change SE	Stat	P-value	FDR
21:36247516-36248568:+	DOP1B	Blood	Decreased in PD			35.868	-0.19623	0.084002	-2.33602	0.0194903	0.0742179	61.7676	-0.0230736	0.183254	-0.12591	0.899803	0.983767
X:135545422-135556300:+	INTS6L	Brain	Decreased in PD			23.521	-0.117417	0.0522913	-2.24545	0.0247393	0.0742179	30.256	0.00843055	0.113909	0.0740112	0.941002	0.983767
6:138943512-138944622:-	RESP1	Blood	Decreased in PD			15.3344	-0.175685	0.0943317	-1.86242	0.0625443	0.125089	NA	NA	NA	NA	NA	NA
2:40428472-40430304:-	SLC8A1	Brain	Increased in PD			43.7268	0.104908	0.0668888	1.5684	0.116787	0.175181	43.5883	0.220579	0.134007	1.64603	0.0997582	0.481053
1:47280240-47282459:-	STIL	Brain	Decreased in PD			45.7377	0.0604788	0.0709008	0.853006	0.393656	0.472387	76.3452	-0.00347463	0.170773	-0.0203465	0.983767	0.983767
16:18797924-18798834:-	ARL6IP1	Brain	Decreased in PD			29.1741	-0.0357093	0.0777884	-0.459057	0.646193	0.646193	31.8068	-0.223244	0.185254	-1.20507	0.228176	0.481053
13:77719531-77753358:+	SLAIN1	Blood	Decreased in PD			NA	NA	NA	NA	NA	NA	18.2767	-0.149654	0.127509	-1.17367	0.240527	0.481053
14:73147794-73148106:+	PSEN1	Blood	Decreased in PD			NA	NA	NA	NA	NA	NA	NA	NA	NA	NA	NA	NA
5:180261683-180280608:-	MAPK9	Blood	Decreased in PD			NA	NA	NA	NA	NA	NA	NA	NA	NA	NA	NA	NA
5:79439009-79457018:-	HOMER1	Blood	Decreased in PD			NA	NA	NA	NA	NA	NA	NA	NA	NA	NA	NA	NA
9:84702158-84710791:+	NTRK2	Brain	Increased in PD			NA	NA	NA	NA	NA	NA	NA	NA	NA	NA	NA	NA
2:226906792-226914351:+	RHBDD1	Brain	Decreased in PD			NA	NA	NA	NA	NA	NA	NA	NA	NA	NA	NA	NA
5:132927120-132934941:-	AFF4	Brain	Decreased in PD			NA	NA	NA	NA	NA	NA	NA	NA	NA	NA	NA	NA
8:38819521-38820635:+	TACC1	Brain	Decreased in PD			NA	NA	NA	NA	NA	NA	NA	NA	NA	NA	NA	NA
20:41267462-41269083:-	ZHX3	Brain	Increased in PD			NA	NA	NA	NA	NA	NA	NA	NA	NA	NA	NA	NA
4:112562370-112585725:-	ZGRF1	Brain	Decreased in PD			NA	NA	NA	NA	NA	NA	NA	NA	NA	NA	NA	NA
15:87929190-87940753:-	NTRK3	Brain	Decreased in PD			NA	NA	NA	NA	NA	NA	NA	NA	NA	NA	NA	NA
10:68393137-68394451:-	RUFY2	Brain	Decreased in PD			NA	NA	NA	NA	NA	NA	NA	NA	NA	NA	NA	NA
12:40028300-40092933:-	SLC2A13	Brain	Decreased in PD			NA	NA	NA	NA	NA	NA	NA	NA	NA	NA	NA	NA
10:20868663-20899450:-	NEBL	Brain	Decreased in PD			NA	NA	NA	NA	NA	NA	NA	NA	NA	NA	NA	NA
6:68930558-68956809:+	ADGRB3	Brain	Decreased in PD			NA	NA	NA	NA	NA	NA	NA	NA	NA	NA	NA	NA
3:11807832-11809682:-	TAMM41	Brain	Decreased in PD			NA	NA	NA	NA	NA	NA	NA	NA	NA	NA	NA	NA
9:83659779-83686155:-	UBQLN1	Brain	Increased in PD			NA	NA	NA	NA	NA	NA	NA	NA	NA	NA	NA	NA
1:243545509-243615161:-	AKT3	Brain	Decreased in PD			NA	NA	NA	NA	NA	NA	NA	NA	NA	NA	NA	NA
2:206841106-206881891:+	#N/A	Brain	Decreased in PD			NA	NA	NA	NA	NA	NA	NA	NA	NA	NA	NA	NA
9:6880011-6893232:+	KDM4C	Brain	Decreased in PD			NA	NA	NA	NA	NA	NA	NA	NA	NA	NA	NA	NA
4:150761782-150808398:-	LRBA	Brain	Increased in PD			NA	NA	NA	NA	NA	NA	NA	NA	NA	NA	NA	NA
1:8495062-8557523:-	RERE	Brain	Increased in PD			NA	NA	NA	NA	NA	NA	NA	NA	NA	NA	NA	NA
10:20880793-20899450:-	NEBL	Brain	Increased in PD			NA	NA	NA	NA	NA	NA	NA	NA	NA	NA	NA	NA
5:168488601-168494650:+	RARS1	Brain	Increased in PD			NA	NA	NA	NA	NA	NA	NA	NA	NA	NA	NA	NA
