# Supplementary material for: Early-stage idiopathic Parkinson’s disease is associated with reduced circular RNA expression
Source: NPJ Parkinsons Dis. 2024 Jan 20;10:25. doi: 10.1038/s41531-024-00636-y (PMC10799891; doi:10.1038/s41531-024-00636-y)
Supplement: Supplementary file 12 — Supplmentary Data 10 [file 41531_2024_636_MOESM12_ESM.xlsx]

## Sheet: SData 10
Supplementary Data 10. Differential expression of all RNA types (back-spliced junctions, forward-spliced junctions, circRNA hosts, genes)
Table showing the results of differential expression analysis of circular RNAs (based on back-spliced junction expression, BSJ), linear RNA (based on forward-spliced junction expression, FSJ), genes hosting the circular RNAs (BSJ hosts) and all genes (Gene). Expression of each RNA type was compared between early-stage idiopathic Parkinson's disease (PD) patients and controls in PPMI and ICICLE-PD…
RNA type	ID	Study	Fold change (log2)	P-value
BSJ	1:1223243-1223968:-	PPMI	0.0502352	0.562315
BSJ	1:15638306-15643650:+	PPMI	0.232131	0.0289294
BSJ	1:15717892-15721388:+	PPMI	-0.0725853	0.192475
BSJ	1:20749722-20773610:-	PPMI	-0.11331	0.145232
BSJ	1:20757165-20773610:-	PPMI	-0.09098	0.316068
BSJ	1:20770929-20773610:-	PPMI	-0.226332	0.0249197
BSJ	1:28987430-28987905:+	PPMI	0.00995929	0.92892
BSJ	1:29035825-29039426:+	PPMI	-0.119184	0.332557
BSJ	1:29035825-29065158:+	PPMI	-0.0302967	0.77766
BSJ	1:41070594-41075451:-	PPMI	-0.0845958	0.104131
BSJ	1:45640209-45642499:-	PPMI	-0.0642544	0.320823
BSJ	1:47280240-47282459:-	PPMI	0.0604785	0.393658
BSJ	1:58506059-58539310:-	PPMI	-0.0851932	0.293356
BSJ	1:65364634-65366196:+	PPMI	-0.145503	0.0888602
BSJ	1:95143890-95151419:+	PPMI	-0.133237	0.0652252
BSJ	1:95143890-95173889:+	PPMI	-0.115794	0.108961
BSJ	1:111147641-111161296:+	PPMI	-0.143755	0.0252667
BSJ	1:117402185-117420649:+	PPMI	0.125814	0.209998
BSJ	1:117402185-117442325:+	PPMI	0.161471	0.127501
BSJ	1:149655698-149669310:+	PPMI	0.0501153	0.547402
BSJ	1:151166933-151167414:+	PPMI	-0.154964	0.0415858
BSJ	1:151315572-151316509:-	PPMI	0.0422144	0.538239
BSJ	1:155438326-155439068:-	PPMI	0.020023	0.797446
BSJ	1:155438326-155459898:-	PPMI	0.025857	0.675787
BSJ	1:155675009-155679512:-	PPMI	-0.160647	0.135737
BSJ	1:155676547-155679512:-	PPMI	-0.232657	0.0434788
BSJ	1:168038370-168045227:+	PPMI	-0.031135	0.735089
BSJ	1:171568246-171575128:+	PPMI	0.00790466	0.909398
BSJ	1:172551511-172557794:+	PPMI	0.1811	0.0425413
BSJ	1:180984676-180993425:-	PPMI	0.0195666	0.819214
BSJ	1:185214506-185231708:+	PPMI	-0.122983	0.228506
BSJ	1:205268949-205269884:+	PPMI	-0.0958674	0.299105
BSJ	1:205616477-205623891:-	PPMI	-0.0286628	0.559179
BSJ	1:247860616-247868063:+	PPMI	-0.0566698	0.496183
BSJ	2:8770669-8776892:-	PPMI	-0.0377617	0.657528
BSJ	2:8908620-8958642:-	PPMI	-0.197552	0.0345643
BSJ	2:8943186-8958642:-	PPMI	-0.20802	0.0333468
BSJ	2:8943186-8974435:-	PPMI	-0.109948	0.183674
BSJ	2:23819746-23823569:-	PPMI	-0.227008	0.00467981
BSJ	2:23823257-23823569:-	PPMI	-0.162402	0.0394824
BSJ	2:37316236-37317179:-	PPMI	0.00022115	0.997416
BSJ	2:40428472-40430304:-	PPMI	0.104908	0.116788
BSJ	2:48328560-48346751:+	PPMI	-0.0456484	0.620849
BSJ	2:61522610-61533903:-	PPMI	-0.16635	0.136196
BSJ	2:71396140-71418639:+	PPMI	-0.115952	0.224341
BSJ	2:147972738-147982081:-	PPMI	-0.224279	0.0189448
BSJ	2:173954872-173956232:-	PPMI	-0.129479	0.08137
BSJ	2:177231888-177234271:-	PPMI	0.00725044	0.943787
BSJ	2:190659157-190673152:+	PPMI	-0.0544587	0.526656
BSJ	2:207976650-207977586:-	PPMI	0.0288802	0.689984
BSJ	2:226864603-226867318:+	PPMI	-0.104279	0.0933142
BSJ	2:226864603-226914351:+	PPMI	-0.0827796	0.235143
BSJ	2:232787149-232796221:+	PPMI	0.0662069	0.431938
BSJ	3:8935870-8941804:-	PPMI	-0.13048	0.111085
BSJ	3:16301625-16302748:+	PPMI	-0.192599	0.0232245
BSJ	3:31576395-31580096:+	PPMI	-0.083869	0.30548
BSJ	3:43299753-43303792:+	PPMI	-0.00475416	0.955934
BSJ	3:47097954-47106120:-	PPMI	0.0617256	0.640409
BSJ	3:49967469-49975392:+	PPMI	0.0317189	0.737983
BSJ	3:51541497-51552063:+	PPMI	-0.0726634	0.310552
BSJ	3:51541497-51590559:+	PPMI	-0.230672	0.00736801
BSJ	3:56627036-56628614:-	PPMI	-0.188077	0.0960308
BSJ	3:56660730-56673725:-	PPMI	-0.0234794	0.796696
BSJ	3:63912587-63913225:+	PPMI	-0.235933	0.00345783
BSJ	3:71041327-71053773:-	PPMI	-0.0310698	0.668358
BSJ	3:71690009-71710484:-	PPMI	0.0339045	0.720552
BSJ	3:119500694-119504021:+	PPMI	-0.0155453	0.889683
BSJ	3:148446265-148455531:-	PPMI	-0.250647	0.0160711
BSJ	3:152414940-152432920:+	PPMI	-0.260601	0.000695354
BSJ	3:169976945-169988359:+	PPMI	0.00494178	0.961493
BSJ	3:170136418-170149244:-	PPMI	0.013727	0.807619
BSJ	3:170145422-170149244:-	PPMI	-0.04004	0.551014
BSJ	3:172247532-172251541:+	PPMI	0.0922915	0.226327
BSJ	3:182884752-182887713:+	PPMI	-0.253184	0.00244228
BSJ	3:193657079-193667280:+	PPMI	0.220925	0.0215165
BSJ	3:195688532-195699207:+	PPMI	0.0759962	0.546066
BSJ	3:195959182-195960086:-	PPMI	-0.0529996	0.60695
BSJ	3:196053417-196077122:-	PPMI	-0.0234741	0.796124
BSJ	3:196058283-196060247:-	PPMI	-0.245147	0.0349439
BSJ	3:196391812-196403019:-	PPMI	-0.419205	0.00208465
BSJ	3:197865422-197875775:+	PPMI	-0.0300817	0.747859
BSJ	4:1225359-1241519:-	PPMI	-0.073473	0.257028
BSJ	4:6923372-6924111:+	PPMI	-0.0207242	0.72198
BSJ	4:10097710-10103986:-	PPMI	-0.106747	0.196669
BSJ	4:36228581-36229645:-	PPMI	-0.195483	0.0336266
BSJ	4:37631384-37638504:-	PPMI	-0.0641036	0.337093
BSJ	4:39913610-39925933:-	PPMI	-0.0904162	0.310392
BSJ	4:48369848-48383784:+	PPMI	0.0608341	0.30964
BSJ	4:53414614-53428183:+	PPMI	-0.0316836	0.577627
BSJ	4:53425871-53428183:+	PPMI	-0.0298236	0.692961
BSJ	4:53425871-53444103:+	PPMI	-0.00680909	0.929119
BSJ	4:55411613-55417985:+	PPMI	-0.169685	0.00838131
BSJ	4:73085248-73092300:-	PPMI	-0.013073	0.860763
BSJ	4:73090666-73092300:-	PPMI	-0.0666584	0.371606
BSJ	4:76134174-76144473:-	PPMI	-0.0690924	0.454424
BSJ	4:78826036-78851056:+	PPMI	-0.108563	0.234398
BSJ	4:87046165-87047594:+	PPMI	-0.00658572	0.923867
BSJ	4:98574456-98574905:-	PPMI	-0.00147598	0.986167
BSJ	4:102304316-102315830:-	PPMI	-0.264819	0.000775511
BSJ	4:102714437-102726683:-	PPMI	-0.0983555	0.177677
BSJ	4:105233896-105237351:+	PPMI	-0.0572204	0.486353
BSJ	4:109491326-109494856:+	PPMI	-0.00930471	0.897918
BSJ	4:127921523-127939997:-	PPMI	-0.115242	0.0741436
BSJ	4:128992166-129003876:-	PPMI	-0.219948	0.05101
BSJ	4:143543508-143543972:+	PPMI	-0.198234	0.168322
BSJ	4:152411302-152412529:-	PPMI	-0.049755	0.513425
BSJ	4:153626146-153632838:+	PPMI	-0.0518531	0.532517
BSJ	4:177353307-177353728:+	PPMI	-0.098776	0.339674
BSJ	4:177353307-177360677:+	PPMI	0.00566903	0.934985
BSJ	5:10415487-10417404:+	PPMI	-0.140724	0.0454497
BSJ	5:21491320-21497196:+	PPMI	-0.0685468	0.265015
BSJ	5:36953617-36976402:+	PPMI	-0.00653306	0.919251
BSJ	5:50778068-50797233:+	PPMI	-0.0457296	0.480605
BSJ	5:55645788-55664863:-	PPMI	-0.241464	0.0028993
BSJ	5:56864733-56865977:+	PPMI	-0.173938	0.0288497
BSJ	5:57246299-57251141:+	PPMI	-0.0903602	0.235989
BSJ	5:66053405-66054951:+	PPMI	-0.0214649	0.674078
BSJ	5:73058432-73077493:+	PPMI	-0.0764523	0.343976
BSJ	5:73074741-73077493:+	PPMI	-0.211832	0.0207005
BSJ	5:95755395-95763620:+	PPMI	-0.0854485	0.251323
BSJ	5:109713519-109729513:+	PPMI	-0.132541	0.127089
BSJ	5:112985834-113004077:+	PPMI	-0.00220284	0.980674
BSJ	5:123545416-123557564:+	PPMI	-0.29957	0.0140908
BSJ	5:131677702-131709272:-	PPMI	-0.140946	0.0599575
BSJ	5:137985256-137988315:-	PPMI	-0.227221	0.0270722
BSJ	5:139600371-139614966:+	PPMI	-0.153119	0.267519
BSJ	5:176943334-176958154:-	PPMI	-0.0834008	0.527027
BSJ	6:4891712-4892379:+	PPMI	0.0351941	0.636394
BSJ	6:13579450-13584225:+	PPMI	-0.165501	0.0552424
BSJ	6:13632369-13644729:-	PPMI	0.0651292	0.378741
BSJ	6:13639562-13644729:-	PPMI	-0.168787	0.111079
BSJ	6:29887954-30259697:+	PPMI	-0.239554	0.299793
BSJ	6:30650993-30651466:+	PPMI	-0.083664	0.156424
BSJ	6:32519369-32580856:-	PPMI	-0.0663807	0.609848
BSJ	6:35312301-35312772:+	PPMI	-0.128573	0.0268221
BSJ	6:42592150-42594304:+	PPMI	-0.0841151	0.350401
BSJ	6:57152220-57161152:+	PPMI	-0.142672	0.122291
BSJ	6:131145284-131169273:+	PPMI	0.000997964	0.992029
BSJ	6:138943512-138944622:-	PPMI	-0.175685	0.0625454
BSJ	6:149771161-149773169:+	PPMI	-0.185995	0.0157912
BSJ	6:158573419-158589782:+	PPMI	-0.104122	0.179731
BSJ	6:160046497-160048543:+	PPMI	-0.150325	0.0397487
BSJ	7:2229983-2230727:-	PPMI	-0.0976201	0.152818
BSJ	7:32632542-32639365:-	PPMI	-0.143076	0.191922
BSJ	7:48502125-48502552:+	PPMI	-0.165444	0.208674
BSJ	7:50319047-50327757:+	PPMI	-0.0825133	0.116801
BSJ	7:72890626-72891110:+	PPMI	-0.179469	0.0679269
BSJ	7:73203422-73204604:+	PPMI	-0.0837702	0.24223
BSJ	7:75162325-75163019:-	PPMI	-0.035312	0.522226
BSJ	7:92294888-92327900:+	PPMI	-0.130123	0.12657
BSJ	7:100023418-100024307:+	PPMI	-0.0332747	0.614225
BSJ	7:100355142-100355804:+	PPMI	-0.0990915	0.188085
BSJ	7:131375423-131399433:+	PPMI	-0.154274	0.132049
BSJ	7:131387119-131399433:+	PPMI	-0.162421	0.109813
BSJ	7:140355667-140358785:-	PPMI	-0.160517	0.0595658
BSJ	7:155665174-155680908:+	PPMI	0.149593	0.141987
BSJ	7:155672866-155680908:+	PPMI	-0.023443	0.871435
BSJ	7:158759485-158764853:-	PPMI	-0.411543	0.000220489
BSJ	7:158788003-158799072:-	PPMI	-0.137575	0.158376
BSJ	8:668597-674047:-	PPMI	-0.00377699	0.970184
BSJ	8:8922288-8922750:+	PPMI	-0.164139	0.0953371
BSJ	8:21974669-21980203:+	PPMI	-0.0645172	0.432927
BSJ	8:21974669-21987857:+	PPMI	0.00757976	0.94615
BSJ	8:30101897-30104486:+	PPMI	-0.279302	0.00321429
BSJ	8:37765525-37766355:+	PPMI	-0.217404	0.0333826
BSJ	8:38114191-38119363:+	PPMI	0.140775	0.127203
BSJ	8:41661429-41661941:-	PPMI	-0.0620866	0.41692
BSJ	8:51845660-51861246:-	PPMI	-0.041672	0.658028
BSJ	8:51860844-51861246:-	PPMI	-0.145388	0.0414892
BSJ	8:94537102-94538346:-	PPMI	-0.22491	0.00246271
BSJ	8:100287500-100288267:-	PPMI	-0.103201	0.190047
BSJ	8:102360070-102361626:-	PPMI	0.0192902	0.700583
BSJ	8:123077110-123105464:+	PPMI	-0.0688514	0.287741
BSJ	8:130152735-130169067:-	PPMI	0.0896054	0.432356
BSJ	8:130152735-130180880:-	PPMI	0.0977043	0.245954
BSJ	8:130214555-130358143:-	PPMI	-0.126904	0.166798
BSJ	8:132722039-132757294:-	PPMI	-0.0763564	0.23005
BSJ	8:141253988-141254629:-	PPMI	-0.117636	0.0622424
BSJ	9:4860124-4860901:+	PPMI	-0.0513253	0.523459
BSJ	9:33944364-33956146:-	PPMI	0.0366371	0.65436
BSJ	9:33948373-33953474:-	PPMI	-0.023023	0.73353
BSJ	9:33948373-33956146:-	PPMI	0.0347381	0.591064
BSJ	9:33953284-33956146:-	PPMI	-0.130955	0.13322
BSJ	9:33971650-33973237:-	PPMI	-0.0924516	0.304191
BSJ	9:33986759-34017189:-	PPMI	0.190308	0.0734736
BSJ	9:37424844-37426654:+	PPMI	-0.149459	0.0311968
BSJ	9:83678440-83686155:-	PPMI	0.0359859	0.692895
BSJ	9:83679774-83686155:-	PPMI	-0.196558	0.062865
BSJ	9:83682950-83686155:-	PPMI	-0.246158	0.019466
BSJ	9:85618982-85633374:-	PPMI	-0.207434	0.0752221
BSJ	9:86305191-86310017:-	PPMI	-0.191611	0.0175908
BSJ	9:93471140-93498886:+	PPMI	-0.163092	0.0543937
BSJ	9:107300140-107311737:+	PPMI	-0.0178581	0.830287
BSJ	9:109050282-109050692:-	PPMI	-0.212542	0.0198179
BSJ	9:125337017-125337591:+	PPMI	-0.0714702	0.277511
BSJ	9:135881632-135883078:-	PPMI	-0.109167	0.0197667
BSJ	9:136223762-136226874:-	PPMI	-0.140426	0.185694
BSJ	9:137811460-137818138:+	PPMI	-0.0902762	0.346076
BSJ	10:1056347-1072293:+	PPMI	-0.0684474	0.311284
BSJ	10:7797046-7802854:+	PPMI	-0.160455	0.0471208
BSJ	10:11597630-11601980:-	PPMI	-0.0782357	0.371208
BSJ	10:16752538-16782084:-	PPMI	-0.0362364	0.662221
BSJ	10:22591628-22609717:-	PPMI	-0.0652539	0.435386
BSJ	10:26759061-26770345:-	PPMI	-0.0582749	0.486902
BSJ	10:46010222-46011206:-	PPMI	-0.00568336	0.943405
BSJ	10:46795805-46798168:+	PPMI	-0.369074	0.00014157
BSJ	10:72715110-72715902:+	PPMI	-0.0689302	0.351099
BSJ	10:87508335-87521169:+	PPMI	-0.232662	0.0240378
BSJ	10:87894024-87895777:+	PPMI	0.0405758	0.623772
BSJ	10:96944112-96952196:+	PPMI	0.00739399	0.924337
BSJ	10:101667885-101676436:-	PPMI	-0.130152	0.105006
BSJ	10:110964124-110985765:+	PPMI	-0.084657	0.340401
BSJ	10:124408541-124412200:-	PPMI	-0.192998	0.0340798
BSJ	10:124681606-124682379:-	PPMI	-0.0415519	0.400382
BSJ	10:124942456-124943307:+	PPMI	-0.0595791	0.418965
BSJ	11:2951258-2979237:-	PPMI	0.0190069	0.81029
BSJ	11:3731390-3753408:-	PPMI	-0.150038	0.035147
BSJ	11:3768580-3776021:-	PPMI	-0.0774093	0.315337
BSJ	11:14771936-14789242:+	PPMI	-0.202857	0.0254195
BSJ	11:16095995-16097688:-	PPMI	-0.182431	0.0719448
BSJ	11:16095995-16111923:-	PPMI	-0.0937957	0.327876
BSJ	11:16183885-16186955:-	PPMI	-0.143327	0.132458
BSJ	11:33286412-33287511:+	PPMI	-0.0410917	0.572118
BSJ	11:34090178-34092056:+	PPMI	-0.0410036	0.626885
BSJ	11:47358843-47375729:-	PPMI	0.00334849	0.953636
BSJ	11:57491223-57491862:-	PPMI	-0.201782	0.0128061
BSJ	11:61366044-61367998:+	PPMI	-0.129123	0.0391325
BSJ	11:68551120-68564432:+	PPMI	0.0108323	0.916474
BSJ	11:85974707-85983973:-	PPMI	-0.0717085	0.234557
BSJ	11:85990249-86031611:-	PPMI	-0.13249	0.112595
BSJ	11:85996825-86003451:-	PPMI	-0.149741	0.0474534
BSJ	11:85996825-86031611:-	PPMI	-0.0558707	0.429818
BSJ	11:86007541-86031611:-	PPMI	-0.0340367	0.74641
BSJ	11:86011029-86031611:-	PPMI	-0.0969258	0.323885
BSJ	11:118786051-118786518:-	PPMI	-0.131514	0.0865737
BSJ	11:121045673-121060085:+	PPMI	-0.0378378	0.599274
BSJ	11:124986741-125005212:+	PPMI	0.00987386	0.913184
BSJ	11:130260855-130261929:-	PPMI	-0.117618	0.0834988
BSJ	12:829061-829944:+	PPMI	-0.126634	0.0756759
BSJ	12:894561-897681:+	PPMI	-0.0345495	0.659969
BSJ	12:2820085-2821792:+	PPMI	-0.0977098	0.134536
BSJ	12:28225794-28259442:+	PPMI	-0.207001	0.050116
BSJ	12:28255580-28259442:+	PPMI	-0.0596997	0.491576
BSJ	12:32598496-32611283:+	PPMI	-0.0309328	0.767126
BSJ	12:45926141-45928859:-	PPMI	-0.00934113	0.868386
BSJ	12:46229152-46243314:-	PPMI	-0.360925	0.00238333
BSJ	12:56603358-56605327:-	PPMI	-0.133904	0.0570211
BSJ	12:69589484-69593613:+	PPMI	-0.0875477	0.410796
BSJ	12:69755383-69756663:+	PPMI	-0.0483381	0.585184
BSJ	12:69800208-69801721:+	PPMI	-0.164177	0.00459225
BSJ	12:94169152-94186473:+	PPMI	-0.0382947	0.717457
BSJ	12:100282942-100298175:+	PPMI	-0.0877883	0.226008
BSJ	12:101714089-101716812:+	PPMI	-0.205168	0.037583
BSJ	12:108652271-108654410:-	PPMI	-0.205731	0.0386681
BSJ	12:112203635-112228811:-	PPMI	-0.0919192	0.266834
BSJ	12:116230432-116237705:-	PPMI	-0.186414	0.0447436
BSJ	12:116236820-116237705:-	PPMI	-0.0164837	0.808692
BSJ	12:120154969-120155719:-	PPMI	-0.211059	0.00324783
BSJ	12:120782654-120784593:-	PPMI	-0.176087	0.00790666
BSJ	12:121780871-121781192:-	PPMI	-0.231036	0.00455832
BSJ	12:123498543-123499536:-	PPMI	0.155657	0.0296984
BSJ	12:123586746-123590449:+	PPMI	-0.0919361	0.347267
BSJ	13:19730238-19782791:-	PPMI	0.0105027	0.91299
BSJ	13:21167987-21168399:-	PPMI	-0.0817095	0.455365
BSJ	13:21400372-21425678:-	PPMI	-0.183566	0.043161
BSJ	13:26400452-26401624:+	PPMI	0.0492782	0.624278
BSJ	13:28256291-28261458:+	PPMI	-0.101165	0.186097
BSJ	13:32517856-32527532:-	PPMI	-0.167817	0.130856
BSJ	13:40908158-40914105:-	PPMI	-0.165391	0.0127617
BSJ	13:50927406-50949505:+	PPMI	-0.190462	0.0484463
BSJ	13:95161188-95170628:-	PPMI	-0.28746	0.00394187
BSJ	13:95161188-95188542:-	PPMI	-0.0466238	0.626491
BSJ	14:21230318-21234229:-	PPMI	-0.170436	0.0457468
BSJ	14:21503172-21503881:-	PPMI	-0.187657	0.00826226
BSJ	14:22906194-22911403:-	PPMI	0.10507	0.235464
BSJ	14:22909482-22911403:-	PPMI	-0.00332292	0.969326
BSJ	14:30902535-30911162:-	PPMI	-0.24622	0.00931104
BSJ	14:32090501-32094386:+	PPMI	-0.00498491	0.953316
BSJ	14:34551713-34554912:-	PPMI	-0.111843	0.208057
BSJ	14:52536718-52544371:-	PPMI	-0.134398	0.158765
BSJ	14:78957241-78988141:+	PPMI	0.0641862	0.588443
BSJ	14:89161700-89162969:-	PPMI	-0.0418605	0.451124
BSJ	14:96833466-96860735:+	PPMI	-0.00719625	0.933409
BSJ	14:99257470-99257839:-	PPMI	-0.121973	0.0740096
BSJ	14:99458278-99465813:-	PPMI	-0.178176	0.0262753
BSJ	14:103498501-103500200:+	PPMI	-0.00558472	0.945552
BSJ	15:25405460-25411971:-	PPMI	-0.345634	0.00251229
BSJ	15:28741109-28747875:+	PPMI	-0.0169856	0.887989
BSJ	15:41356038-41377304:+	PPMI	-0.0954766	0.266817
BSJ	15:41375711-41377304:+	PPMI	-0.214694	0.0675415
BSJ	15:41668827-41669958:+	PPMI	-0.0175119	0.770541
BSJ	15:63696123-63716473:-	PPMI	-0.0566708	0.447328
BSJ	15:64974601-64983593:-	PPMI	-0.0413451	0.55734
BSJ	15:65715477-65761438:-	PPMI	-0.0680867	0.410742
BSJ	15:65722847-65732818:-	PPMI	-0.00342482	0.965221
BSJ	15:65729071-65738875:-	PPMI	-0.128494	0.0674229
BSJ	15:65729071-65756472:-	PPMI	-0.019075	0.804528
BSJ	15:65752378-65756472:-	PPMI	-0.145929	0.111785
BSJ	15:65752378-65761438:-	PPMI	-0.131829	0.0875872
BSJ	15:80120327-80122800:+	PPMI	-0.207081	0.0123449
BSJ	15:85113872-85115487:+	PPMI	-0.0543546	0.46044
BSJ	15:89113724-89116521:+	PPMI	-0.175907	0.0144505
BSJ	15:90217438-90221765:+	PPMI	-0.184404	0.00743735
BSJ	15:92924320-92929091:+	PPMI	0.16604	0.02853
BSJ	15:92996956-93002317:+	PPMI	0.0881005	0.285296
BSJ	16:98144-100509:-	PPMI	-0.223338	0.0414159
BSJ	16:1809237-1809833:-	PPMI	-0.0689121	0.447819
BSJ	16:3850296-3851009:-	PPMI	-0.0692961	0.306895
BSJ	16:11020192-11061022:+	PPMI	0.0282282	0.709473
BSJ	16:18797924-18798834:-	PPMI	-0.0357061	0.646224
BSJ	16:23988507-24035547:+	PPMI	-0.0442815	0.554668
BSJ	16:29833732-29834066:+	PPMI	-0.0418008	0.571672
BSJ	16:31297513-31297954:+	PPMI	0.00726193	0.89841
BSJ	16:31722625-31723353:+	PPMI	-0.186111	0.0405839
BSJ	16:68121986-68123121:+	PPMI	-0.0363312	0.55552
BSJ	16:68121986-68126610:+	PPMI	0.00975263	0.829482
BSJ	16:68190767-68191775:+	PPMI	0.0228197	0.682369
BSJ	16:69370482-69372355:-	PPMI	-0.173331	0.0676693
BSJ	16:69695135-69695379:+	PPMI	-0.0942593	0.324444
BSJ	16:71658232-71679535:-	PPMI	0.0172268	0.841758
BSJ	16:71676446-71679535:-	PPMI	-0.117228	0.185992
BSJ	16:71678754-71681905:-	PPMI	-0.160983	0.06777
BSJ	16:85633913-85634132:+	PPMI	-0.0372608	0.543004
BSJ	16:87975047-87984259:+	PPMI	-0.141939	0.0811792
BSJ	16:88027482-88038011:+	PPMI	-0.0489952	0.313543
BSJ	16:88608933-88611536:+	PPMI	0.097195	0.240153
BSJ	17:1636708-1637062:-	PPMI	-0.0572405	0.44202
BSJ	17:4282797-4296814:-	PPMI	-0.194795	0.0580846
BSJ	17:7576810-7576952:+	PPMI	-0.106374	0.393472
BSJ	17:16101249-16101805:-	PPMI	-0.0387795	0.589666
BSJ	17:20017986-20110562:+	PPMI	-0.0554609	0.557844
BSJ	17:20204332-20205912:+	PPMI	0.00176266	0.979922
BSJ	17:39709812-39715939:+	PPMI	0.0881486	0.291574
BSJ	17:42498923-42501304:+	PPMI	-0.153019	0.0495231
BSJ	17:42500706-42501304:+	PPMI	-0.110804	0.174249
BSJ	17:45475099-45475726:-	PPMI	-0.0491155	0.575271
BSJ	17:46170854-46172232:-	PPMI	0.0228511	0.725436
BSJ	17:47154671-47158303:-	PPMI	-0.011882	0.891844
BSJ	17:59353214-59353526:+	PPMI	-0.114834	0.0222495
BSJ	17:61984170-61985090:-	PPMI	-0.204675	0.03812
BSJ	17:62029540-62035608:-	PPMI	-0.0882906	0.276869
BSJ	18:12999420-13019206:+	PPMI	-0.0891167	0.299449
BSJ	18:12999420-13030608:+	PPMI	-0.0818703	0.205503
BSJ	18:21765771-21779685:+	PPMI	0.0913237	0.292381
BSJ	18:45739162-45739662:+	PPMI	0.0536892	0.582406
BSJ	18:47865058-47896809:-	PPMI	0.00522687	0.937494
BSJ	18:62539680-62550460:+	PPMI	-0.169229	0.127045
BSJ	18:76441244-76443211:-	PPMI	0.0246826	0.702854
BSJ	18:76849525-76851939:+	PPMI	-0.320933	0.008462
BSJ	18:79728906-79736521:+	PPMI	-0.0194672	0.78002
BSJ	19:3623687-3624162:-	PPMI	-0.0168913	0.798666
BSJ	19:3660965-3662001:-	PPMI	-0.143366	0.0515116
BSJ	19:5047475-5082504:+	PPMI	-0.0224592	0.748823
BSJ	19:10904950-10909207:+	PPMI	-0.00794261	0.928972
BSJ	19:11178344-11178720:-	PPMI	-0.189405	0.0300156
BSJ	19:11335446-11335783:-	PPMI	-0.108135	0.177362
BSJ	19:12928341-12928847:-	PPMI	-0.0682465	0.287189
BSJ	19:17101659-17102557:+	PPMI	0.0576218	0.264535
BSJ	19:17276494-17276909:+	PPMI	-0.141742	0.0107529
BSJ	19:18537600-18538433:-	PPMI	-0.0749032	0.222249
BSJ	19:18537600-18538436:-	PPMI	-0.0743906	0.173696
BSJ	19:18539370-18539720:-	PPMI	-0.0178305	0.781213
BSJ	19:40583397-40583717:+	PPMI	-0.0449204	0.471117
BSJ	19:45263112-45263367:+	PPMI	-0.197881	0.0171454
BSJ	19:45517662-45518094:+	PPMI	0.011864	0.855387
BSJ	19:47264602-47264946:+	PPMI	-0.248952	0.000177441
BSJ	19:50398850-50399484:+	PPMI	-0.131795	0.0330868
BSJ	19:54574075-54631107:+	PPMI	-0.018273	0.820153
BSJ	20:2947981-2965202:+	PPMI	-0.165034	0.0617568
BSJ	20:2964271-2965202:+	PPMI	-0.0969096	0.187661
BSJ	20:36911217-36912552:-	PPMI	-0.156245	0.0428226
BSJ	20:41092471-41101353:+	PPMI	0.0212127	0.79565
BSJ	20:41533049-41551360:-	PPMI	0.0513372	0.450797
BSJ	20:43702489-43705358:+	PPMI	-0.0989708	0.290057
BSJ	20:47246007-47246517:-	PPMI	0.227512	0.0187209
BSJ	20:47246007-47249439:-	PPMI	0.0755002	0.355439
BSJ	20:47262287-47276795:-	PPMI	-0.0354415	0.64455
BSJ	20:47276313-47287284:-	PPMI	0.0153504	0.846123
BSJ	20:56381432-56384324:-	PPMI	-0.0597892	0.557454
BSJ	21:15762890-15766141:+	PPMI	-0.125179	0.112058
BSJ	21:29321220-29329693:+	PPMI	-0.0667054	0.35082
BSJ	21:33432176-33432871:+	PPMI	-0.100171	0.331618
BSJ	21:36247516-36248568:+	PPMI	-0.196229	0.0194911
BSJ	21:36338778-36344707:+	PPMI	-0.268566	0.0296904
BSJ	21:37420298-37472880:+	PPMI	-0.20942	0.00350099
BSJ	21:42994847-42995343:+	PPMI	-0.0571866	0.50711
BSJ	21:44855209-44861271:-	PPMI	-0.0387037	0.58198
BSJ	21:46349011-46349820:+	PPMI	0.0714671	0.608773
BSJ	22:26457858-26458577:-	PPMI	-0.102874	0.249306
BSJ	22:32478980-32479275:+	PPMI	-0.163328	0.104485
BSJ	22:41125863-41140257:+	PPMI	-0.00232163	0.973517
BSJ	22:41342528-41343576:+	PPMI	-0.0713803	0.299716
BSJ	22:45178237-45178900:+	PPMI	-0.0218624	0.745295
BSJ	22:50372019-50394135:+	PPMI	-0.164017	0.0198012
BSJ	X:2211488-2221229:-	PPMI	0.119731	0.112152
BSJ	X:13666316-13668383:+	PPMI	-0.0542131	0.533272
BSJ	X:13666316-13680598:+	PPMI	-0.0170195	0.808281
BSJ	X:51327720-51357027:-	PPMI	-0.0263423	0.721258
BSJ	X:53403565-53403893:-	PPMI	0.113449	0.210561
BSJ	X:68511848-68522917:+	PPMI	-0.134508	0.0725936
BSJ	X:135545422-135556300:+	PPMI	-0.117417	0.0247398
BSJ	X:148661907-148662768:+	PPMI	0.119764	0.0483939
BSJ	3:195688532-195689438:+	PPMI	-0.167734	0.0923753
BSJ	1:805798-810170:-	ICICLE-PD	-0.229297	0.39871
BSJ	1:1223243-1223968:-	ICICLE-PD	-0.181406	0.335065
BSJ	1:1804418-1817875:-	ICICLE-PD	0.0973313	0.543427
BSJ	1:15638306-15643650:+	ICICLE-PD	-0.1844	0.358113
BSJ	1:15717892-15721388:+	ICICLE-PD	0.0529212	0.69701
BSJ	1:20749722-20773610:-	ICICLE-PD	-0.165282	0.335557
BSJ	1:20757165-20773610:-	ICICLE-PD	-0.147033	0.389729
BSJ	1:20770929-20773610:-	ICICLE-PD	-0.129121	0.549748
BSJ	1:28987430-28987905:+	ICICLE-PD	-0.124372	0.5443
BSJ	1:29035825-29039426:+	ICICLE-PD	-0.0257622	0.918686
BSJ	1:29035825-29065158:+	ICICLE-PD	0.0825264	0.689441
BSJ	1:31915894-31919658:-	ICICLE-PD	-0.138	0.389756
BSJ	1:33294936-33295305:+	ICICLE-PD	-0.144314	0.302543
BSJ	1:41070594-41075451:-	ICICLE-PD	-0.0470145	0.601099
BSJ	1:45640209-45642499:-	ICICLE-PD	0.0621513	0.63777
BSJ	1:47280240-47282459:-	ICICLE-PD	-0.00347463	0.983767
BSJ	1:65364634-65366196:+	ICICLE-PD	-0.1901	0.347025
BSJ	1:95143890-95151419:+	ICICLE-PD	-0.155686	0.316509
BSJ	1:95143890-95173889:+	ICICLE-PD	-0.208321	0.235978
BSJ	1:103565434-103575540:+	ICICLE-PD	0.103862	0.539482
BSJ	1:111147641-111161296:+	ICICLE-PD	0.00286183	0.985193
BSJ	1:117402185-117414831:+	ICICLE-PD	0.142815	0.48088
BSJ	1:117402185-117420649:+	ICICLE-PD	-0.311059	0.100457
BSJ	1:117402185-117442325:+	ICICLE-PD	-0.192093	0.301398
BSJ	1:149655698-149669310:+	ICICLE-PD	0.0138283	0.929676
BSJ	1:151166933-151167414:+	ICICLE-PD	-0.10975	0.530753
BSJ	1:151315572-151316509:-	ICICLE-PD	-0.0959864	0.537307
BSJ	1:155438326-155439068:-	ICICLE-PD	-0.0392748	0.835828
BSJ	1:155438326-155459898:-	ICICLE-PD	-0.0147131	0.918945
BSJ	1:155675009-155679512:-	ICICLE-PD	-0.333013	0.156936
BSJ	1:155676547-155679512:-	ICICLE-PD	-0.166681	0.449569
BSJ	1:168038370-168045227:+	ICICLE-PD	-0.118529	0.480592
BSJ	1:171568246-171575128:+	ICICLE-PD	-0.178221	0.249552
BSJ	1:172551511-172557794:+	ICICLE-PD	-0.263258	0.152931
BSJ	1:180984676-180993425:-	ICICLE-PD	-0.00208362	0.990667
BSJ	1:185214506-185231708:+	ICICLE-PD	-0.221769	0.262407
BSJ	1:205268949-205269884:+	ICICLE-PD	-0.0239613	0.888263
BSJ	1:205616477-205623891:-	ICICLE-PD	0.0379055	0.84984
BSJ	1:230954332-230961303:-	ICICLE-PD	0.150871	0.462605
BSJ	2:8770669-8776892:-	ICICLE-PD	-0.0332879	0.858843
BSJ	2:8908620-8958642:-	ICICLE-PD	-0.0967227	0.607603
BSJ	2:8943186-8958642:-	ICICLE-PD	0.197681	0.40193
BSJ	2:8943186-8962618:-	ICICLE-PD	-0.173468	0.456297
BSJ	2:8943186-8974435:-	ICICLE-PD	0.122843	0.494217
BSJ	2:15551492-15558634:-	ICICLE-PD	-0.110835	0.680474
BSJ	2:23819746-23823569:-	ICICLE-PD	-0.0949987	0.575356
BSJ	2:23823257-23823569:-	ICICLE-PD	0.0774847	0.630707
BSJ	2:26263379-26277160:+	ICICLE-PD	-0.265282	0.225802
BSJ	2:37316236-37317179:-	ICICLE-PD	0.0483048	0.774633
BSJ	2:40428472-40430304:-	ICICLE-PD	0.220579	0.0997582
BSJ	2:44502688-44505730:+	ICICLE-PD	0.196008	0.255145
BSJ	2:54050957-54057360:+	ICICLE-PD	-0.249451	0.271702
BSJ	2:58221941-58232112:-	ICICLE-PD	-0.370905	0.113723
BSJ	2:61482379-61490776:-	ICICLE-PD	0.0167171	0.924286
BSJ	2:61522610-61533903:-	ICICLE-PD	-0.15029	0.545606
BSJ	2:71396140-71418639:+	ICICLE-PD	0.0774746	0.655399
BSJ	2:95914107-95916171:-	ICICLE-PD	0.116706	0.407143
BSJ	2:135675331-135680324:+	ICICLE-PD	-0.165253	0.469954
BSJ	2:173954872-173956232:-	ICICLE-PD	0.1591	0.258655
BSJ	2:175111567-175121540:-	ICICLE-PD	0.0891096	0.55538
BSJ	2:177231888-177234271:-	ICICLE-PD	-0.254475	0.198021
BSJ	2:190659157-190673152:+	ICICLE-PD	-0.0389649	0.844813
BSJ	2:201344169-201351451:-	ICICLE-PD	0.0244294	0.90684
BSJ	2:207976650-207977586:-	ICICLE-PD	0.286707	0.0459663
BSJ	2:226864603-226867318:+	ICICLE-PD	-0.0516851	0.72181
BSJ	2:226864603-226914351:+	ICICLE-PD	0.027374	0.863381
BSJ	2:229858771-229860531:-	ICICLE-PD	0.20969	0.190577
BSJ	3:8935870-8941804:-	ICICLE-PD	0.0739638	0.677545
BSJ	3:15032378-15034809:+	ICICLE-PD	0.238141	0.113461
BSJ	3:16301625-16302748:+	ICICLE-PD	0.0715862	0.70778
BSJ	3:31576395-31580096:+	ICICLE-PD	-0.0128383	0.943125
BSJ	3:43299753-43303792:+	ICICLE-PD	-0.0910696	0.560541
BSJ	3:47056820-47067118:-	ICICLE-PD	-0.175052	0.26482
BSJ	3:49967469-49975392:+	ICICLE-PD	-0.0923956	0.536313
BSJ	3:51541497-51552063:+	ICICLE-PD	0.00627494	0.960084
BSJ	3:56592969-56594028:+	ICICLE-PD	-0.245865	0.291788
BSJ	3:56660730-56673725:-	ICICLE-PD	-0.0514593	0.748473
BSJ	3:63912587-63913225:+	ICICLE-PD	-0.140509	0.47612
BSJ	3:71041327-71053773:-	ICICLE-PD	-0.0641721	0.624362
BSJ	3:119500694-119504021:+	ICICLE-PD	0.0182667	0.926595
BSJ	3:142425221-142426841:-	ICICLE-PD	-0.170676	0.505246
BSJ	3:148446265-148455531:-	ICICLE-PD	0.0153841	0.947456
BSJ	3:149846010-149921227:+	ICICLE-PD	0.0920104	0.585778
BSJ	3:169976945-169988359:+	ICICLE-PD	-0.0241461	0.922515
BSJ	3:170136418-170149244:-	ICICLE-PD	-0.0614811	0.579494
BSJ	3:170145422-170149244:-	ICICLE-PD	0.059648	0.682899
BSJ	3:172247532-172251541:+	ICICLE-PD	0.00225037	0.988548
BSJ	3:182884752-182887713:+	ICICLE-PD	0.0141728	0.9429
BSJ	3:193657079-193667280:+	ICICLE-PD	-0.276751	0.160316
BSJ	3:195878252-195888606:-	ICICLE-PD	-0.113304	0.413592
BSJ	3:196053417-196077122:-	ICICLE-PD	0.211586	0.238986
BSJ	3:196058283-196060247:-	ICICLE-PD	0.0820464	0.7419
BSJ	3:196391812-196403019:-	ICICLE-PD	-0.0191285	0.946331
BSJ	3:197865422-197866219:+	ICICLE-PD	0.183704	0.486119
BSJ	3:197865422-197875775:+	ICICLE-PD	-0.187604	0.293447
BSJ	4:1225359-1241519:-	ICICLE-PD	-0.230508	0.14513
BSJ	4:6923372-6924111:+	ICICLE-PD	0.0997369	0.525848
BSJ	4:25127263-25159107:-	ICICLE-PD	-0.00758585	0.962456
BSJ	4:36228581-36229645:-	ICICLE-PD	0.0571871	0.700256
BSJ	4:37631384-37638504:-	ICICLE-PD	-0.123729	0.443595
BSJ	4:38089931-38103157:+	ICICLE-PD	-0.149599	0.516134
BSJ	4:39913610-39925933:-	ICICLE-PD	-0.0962358	0.615161
BSJ	4:48369848-48383784:+	ICICLE-PD	-0.192561	0.0770749
BSJ	4:53399729-53428183:+	ICICLE-PD	-0.103785	0.45707
BSJ	4:53414614-53428183:+	ICICLE-PD	-0.125861	0.27381
BSJ	4:53425871-53428183:+	ICICLE-PD	-0.0315139	0.831554
BSJ	4:55411613-55417985:+	ICICLE-PD	-0.265999	0.0583341
BSJ	4:73090666-73092300:-	ICICLE-PD	0.0729104	0.612663
BSJ	4:76134174-76144473:-	ICICLE-PD	0.136778	0.485602
BSJ	4:76144148-76144473:-	ICICLE-PD	-0.199704	0.457739
BSJ	4:78826036-78851056:+	ICICLE-PD	0.180375	0.389105
BSJ	4:87046165-87047594:+	ICICLE-PD	-0.313138	0.069429
BSJ	4:87195323-87195690:-	ICICLE-PD	-0.173098	0.543138
BSJ	4:98574456-98574905:-	ICICLE-PD	-0.195445	0.262537
BSJ	4:102714437-102726683:-	ICICLE-PD	-0.0941119	0.594055
BSJ	4:105233896-105237351:+	ICICLE-PD	0.277161	0.121732
BSJ	4:109491326-109494856:+	ICICLE-PD	0.102483	0.466645
BSJ	4:127921523-127939997:-	ICICLE-PD	-0.156411	0.245798
BSJ	4:128992166-129003876:-	ICICLE-PD	-0.0462573	0.831116
BSJ	4:143543508-143543972:+	ICICLE-PD	-0.289874	0.275341
BSJ	4:152411302-152412529:-	ICICLE-PD	-0.0760261	0.633467
BSJ	4:153626146-153632838:+	ICICLE-PD	-0.0699529	0.675818
BSJ	4:177353307-177353728:+	ICICLE-PD	-0.0657269	0.777173
BSJ	4:177353307-177360677:+	ICICLE-PD	-0.196189	0.224531
BSJ	5:21491320-21497196:+	ICICLE-PD	-0.250316	0.07674
BSJ	5:36953617-36976402:+	ICICLE-PD	-0.0179144	0.884476
BSJ	5:50402285-50411383:-	ICICLE-PD	0.246044	0.32394
BSJ	5:50778068-50797233:+	ICICLE-PD	-0.00104699	0.993844
BSJ	5:56864733-56865977:+	ICICLE-PD	0.0291265	0.877567
BSJ	5:57246299-57251141:+	ICICLE-PD	-0.0334167	0.822493
BSJ	5:65988634-65994864:+	ICICLE-PD	-0.301627	0.273022
BSJ	5:66053405-66054951:+	ICICLE-PD	0.067213	0.600416
BSJ	5:72861807-72865729:+	ICICLE-PD	-0.0161083	0.945974
BSJ	5:73058432-73077493:+	ICICLE-PD	-0.0281158	0.884002
BSJ	5:73074741-73077493:+	ICICLE-PD	0.0867706	0.703472
BSJ	5:95755395-95763620:+	ICICLE-PD	-0.166069	0.360393
BSJ	5:112985834-113004077:+	ICICLE-PD	0.179591	0.310178
BSJ	5:123545416-123557564:+	ICICLE-PD	-0.0213282	0.931276
BSJ	5:131677702-131709272:-	ICICLE-PD	0.0165137	0.917701
BSJ	5:134157706-134174022:-	ICICLE-PD	-0.122953	0.619129
BSJ	5:137985256-137988315:-	ICICLE-PD	-0.246551	0.246902
BSJ	5:139600371-139614966:+	ICICLE-PD	0.234103	0.415871
BSJ	5:176943334-176958154:-	ICICLE-PD	-0.392735	0.100093
BSJ	6:4891712-4892379:+	ICICLE-PD	-0.0544685	0.719833
BSJ	6:13579450-13584225:+	ICICLE-PD	-0.25538	0.150716
BSJ	6:13632369-13644729:-	ICICLE-PD	-0.0540155	0.723684
BSJ	6:13639562-13644729:-	ICICLE-PD	-0.0415726	0.831807
BSJ	6:18236451-18258405:-	ICICLE-PD	0.0749402	0.682839
BSJ	6:29829417-29888742:+	ICICLE-PD	0.0840381	0.878807
BSJ	6:29887954-30259697:+	ICICLE-PD	0.0064303	0.988553
BSJ	6:29889706-29944397:+	ICICLE-PD	-0.408934	0.41114
BSJ	6:30650993-30651466:+	ICICLE-PD	0.0744141	0.571061
BSJ	6:32519369-32580856:-	ICICLE-PD	-0.0943954	0.711942
BSJ	6:35312301-35312772:+	ICICLE-PD	0.0168988	0.905463
BSJ	6:57099060-57102879:+	ICICLE-PD	-0.116976	0.591955
BSJ	6:57152220-57161152:+	ICICLE-PD	-0.0287525	0.877889
BSJ	6:131145284-131169273:+	ICICLE-PD	-0.123893	0.512013
BSJ	6:149771161-149773169:+	ICICLE-PD	0.284842	0.162823
BSJ	6:158573419-158589782:+	ICICLE-PD	-0.0258915	0.874397
BSJ	7:2229983-2230727:-	ICICLE-PD	0.164699	0.310423
BSJ	7:16258389-16278226:-	ICICLE-PD	-0.0100561	0.970648
BSJ	7:24623665-24668660:+	ICICLE-PD	-0.0787979	0.655019
BSJ	7:30550635-30562128:-	ICICLE-PD	0.094165	0.486854
BSJ	7:32632542-32639365:-	ICICLE-PD	0.124218	0.552204
BSJ	7:44700140-44701615:+	ICICLE-PD	0.0323005	0.855839
BSJ	7:48502125-48502552:+	ICICLE-PD	0.0089447	0.973052
BSJ	7:50319047-50327757:+	ICICLE-PD	-0.0917994	0.492797
BSJ	7:72890626-72891110:+	ICICLE-PD	-0.221816	0.270638
BSJ	7:73203422-73204604:+	ICICLE-PD	0.0986127	0.570413
BSJ	7:74782938-74783632:+	ICICLE-PD	0.160781	0.189744
BSJ	7:75188074-75189256:-	ICICLE-PD	0.098011	0.570822
BSJ	7:77778337-77778814:+	ICICLE-PD	-0.121254	0.573674
BSJ	7:92294888-92327900:+	ICICLE-PD	-0.231368	0.153162
BSJ	7:100023418-100024307:+	ICICLE-PD	0.0317069	0.837495
BSJ	7:100355142-100355804:+	ICICLE-PD	0.0487329	0.80323
BSJ	7:131375423-131399433:+	ICICLE-PD	-0.178117	0.365276
BSJ	7:131387119-131399433:+	ICICLE-PD	-0.0617525	0.775659
BSJ	7:139715931-139717015:-	ICICLE-PD	0.126862	0.429105
BSJ	7:140355667-140358785:-	ICICLE-PD	0.0521776	0.787859
BSJ	7:155665174-155680908:+	ICICLE-PD	0.028708	0.886232
BSJ	7:155672866-155680908:+	ICICLE-PD	-0.0905091	0.718885
BSJ	7:156826604-156836885:-	ICICLE-PD	0.0713513	0.706631
BSJ	7:158759485-158764853:-	ICICLE-PD	-0.148541	0.503478
BSJ	7:158788003-158799072:-	ICICLE-PD	-0.486512	0.0338349
BSJ	8:668597-674047:-	ICICLE-PD	-0.0191228	0.927333
BSJ	8:8922288-8922750:+	ICICLE-PD	-0.332945	0.0948734
BSJ	8:21974669-21980203:+	ICICLE-PD	-0.107018	0.487557
BSJ	8:21974669-21987857:+	ICICLE-PD	-0.0482971	0.831933
BSJ	8:21977769-21980203:+	ICICLE-PD	-0.062324	0.775363
BSJ	8:30101897-30104486:+	ICICLE-PD	0.16451	0.457467
BSJ	8:37765525-37766355:+	ICICLE-PD	-0.0183712	0.939338
BSJ	8:38114191-38119363:+	ICICLE-PD	-0.291253	0.0640377
BSJ	8:41661429-41661941:-	ICICLE-PD	-0.0798706	0.672506
BSJ	8:51845660-51861246:-	ICICLE-PD	-0.237852	0.243067
BSJ	8:51860844-51861246:-	ICICLE-PD	-0.0492269	0.777547
BSJ	8:70159504-70162854:-	ICICLE-PD	0.066228	0.779102
BSJ	8:94537102-94538346:-	ICICLE-PD	-0.0700562	0.62587
BSJ	8:100706650-100706997:-	ICICLE-PD	-0.31153	0.119827
BSJ	8:102360070-102361626:-	ICICLE-PD	-0.177048	0.0594697
BSJ	8:123077110-123105464:+	ICICLE-PD	0.0898419	0.539631
BSJ	8:123077110-123109620:+	ICICLE-PD	0.13183	0.442321
BSJ	8:123077110-123120188:+	ICICLE-PD	-0.0471885	0.792838
BSJ	8:130152735-130169067:-	ICICLE-PD	-0.375897	0.100024
BSJ	8:130152735-130180880:-	ICICLE-PD	0.0965963	0.592839
BSJ	8:130152735-130358143:-	ICICLE-PD	0.0563657	0.765968
BSJ	8:130214555-130358143:-	ICICLE-PD	-0.191549	0.253739
BSJ	8:130290000-130358143:-	ICICLE-PD	-0.0973251	0.608196
BSJ	8:132722039-132757294:-	ICICLE-PD	-0.0284101	0.828861
BSJ	8:140572811-140585311:-	ICICLE-PD	-0.33687	0.0428541
BSJ	8:141253988-141254629:-	ICICLE-PD	0.0624554	0.672684
BSJ	9:4823547-4827033:+	ICICLE-PD	-0.013375	0.958986
BSJ	9:4860124-4860901:+	ICICLE-PD	0.204318	0.288428
BSJ	9:33944364-33956146:-	ICICLE-PD	-0.00578943	0.967381
BSJ	9:33948373-33948587:-	ICICLE-PD	0.022019	0.898744
BSJ	9:33948373-33953474:-	ICICLE-PD	0.0450726	0.705453
BSJ	9:33948373-33956146:-	ICICLE-PD	-0.00278359	0.982082
BSJ	9:33953284-33956146:-	ICICLE-PD	-0.0248411	0.879389
BSJ	9:33953284-33963791:-	ICICLE-PD	-0.0416336	0.794388
BSJ	9:33953284-33996333:-	ICICLE-PD	0.0317394	0.842596
BSJ	9:33971650-33973237:-	ICICLE-PD	-0.125548	0.484335
BSJ	9:37424844-37426654:+	ICICLE-PD	-0.094799	0.544761
BSJ	9:83678440-83686155:-	ICICLE-PD	-0.201406	0.279621
BSJ	9:83682950-83686155:-	ICICLE-PD	-0.0702184	0.759511
BSJ	9:85618982-85633374:-	ICICLE-PD	0.0488155	0.80634
BSJ	9:86305191-86310017:-	ICICLE-PD	-0.0814806	0.625322
BSJ	9:93471140-93498886:+	ICICLE-PD	-0.19212	0.238073
BSJ	9:109050282-109050692:-	ICICLE-PD	-0.1624	0.404832
BSJ	9:125337017-125337591:+	ICICLE-PD	-0.259006	0.314537
BSJ	9:135881632-135883078:-	ICICLE-PD	-0.0909227	0.346119
BSJ	9:136223762-136226874:-	ICICLE-PD	-0.171275	0.352796
BSJ	9:136224006-136226874:-	ICICLE-PD	-0.192406	0.316143
BSJ	9:137790847-137818138:+	ICICLE-PD	-0.0675377	0.677351
BSJ	9:137811460-137818138:+	ICICLE-PD	-0.0947672	0.641677
BSJ	10:7797046-7802854:+	ICICLE-PD	0.0400203	0.806916
BSJ	10:11597630-11601980:-	ICICLE-PD	-0.195993	0.370782
BSJ	10:12400015-12403369:+	ICICLE-PD	-0.112271	0.48972
BSJ	10:13659322-13663509:-	ICICLE-PD	-0.537774	0.0038456
BSJ	10:16752538-16782084:-	ICICLE-PD	-0.145118	0.407564
BSJ	10:22591628-22609717:-	ICICLE-PD	-0.284072	0.0834286
BSJ	10:26759061-26770345:-	ICICLE-PD	0.113065	0.485995
BSJ	10:27142386-27145590:-	ICICLE-PD	-0.254611	0.320774
BSJ	10:31908171-31910563:-	ICICLE-PD	0.0530958	0.829469
BSJ	10:46795805-46798168:+	ICICLE-PD	-0.241196	0.206489
BSJ	10:49500537-49506012:-	ICICLE-PD	0.0350427	0.861898
BSJ	10:68737844-68742569:+	ICICLE-PD	-0.186568	0.391946
BSJ	10:72715110-72715902:+	ICICLE-PD	0.0412128	0.807379
BSJ	10:87508335-87521169:+	ICICLE-PD	-0.285182	0.220501
BSJ	10:87894024-87895777:+	ICICLE-PD	0.00875913	0.958509
BSJ	10:101667885-101676436:-	ICICLE-PD	-0.0920237	0.53988
BSJ	10:101792838-101810314:-	ICICLE-PD	0.25861	0.0975395
BSJ	10:103438014-103438808:+	ICICLE-PD	-0.0934559	0.714006
BSJ	10:110964124-110985765:+	ICICLE-PD	0.13505	0.373445
BSJ	10:124038514-124046724:-	ICICLE-PD	0.260989	0.0847902
BSJ	10:124408541-124412200:-	ICICLE-PD	-0.00763836	0.968432
BSJ	10:124681606-124682379:-	ICICLE-PD	-0.0637213	0.564193
BSJ	10:124942456-124943307:+	ICICLE-PD	-0.0554873	0.750206
BSJ	11:2951258-2979237:-	ICICLE-PD	-0.1532	0.394098
BSJ	11:3731390-3731578:-	ICICLE-PD	0.202196	0.326139
BSJ	11:3731390-3753408:-	ICICLE-PD	-0.0290506	0.850446
BSJ	11:3768580-3776021:-	ICICLE-PD	0.0658959	0.678647
BSJ	11:14771936-14789242:+	ICICLE-PD	-0.0680734	0.684164
BSJ	11:16095995-16097688:-	ICICLE-PD	0.159854	0.445827
BSJ	11:16095995-16111923:-	ICICLE-PD	-0.227608	0.239628
BSJ	11:16095995-16186955:-	ICICLE-PD	-0.0893714	0.598017
BSJ	11:16111802-16186955:-	ICICLE-PD	0.0431181	0.771545
BSJ	11:16183885-16186955:-	ICICLE-PD	-0.065079	0.750928
BSJ	11:33286412-33287511:+	ICICLE-PD	0.0690613	0.593497
BSJ	11:34090178-34092056:+	ICICLE-PD	-0.159811	0.33028
BSJ	11:45862059-45872233:+	ICICLE-PD	-0.0483948	0.785717
BSJ	11:47358843-47375729:-	ICICLE-PD	0.177024	0.123648
BSJ	11:47358843-47375732:-	ICICLE-PD	-0.053018	0.717717
BSJ	11:61366044-61367998:+	ICICLE-PD	-0.0252178	0.843896
BSJ	11:68551120-68564432:+	ICICLE-PD	-0.184971	0.438485
BSJ	11:85974707-85983973:-	ICICLE-PD	-0.00664999	0.957687
BSJ	11:85974707-86031611:-	ICICLE-PD	-0.0951734	0.573647
BSJ	11:85990249-86031611:-	ICICLE-PD	0.0847264	0.623386
BSJ	11:85996825-86003451:-	ICICLE-PD	0.0227883	0.89089
BSJ	11:85996825-86031611:-	ICICLE-PD	0.143167	0.349208
BSJ	11:86007541-86031611:-	ICICLE-PD	-0.0607459	0.777372
BSJ	11:86011029-86031611:-	ICICLE-PD	-0.0474871	0.807291
BSJ	11:121045673-121060085:+	ICICLE-PD	-0.0530634	0.699487
BSJ	11:130260855-130261929:-	ICICLE-PD	0.102855	0.423468
BSJ	12:829061-829944:+	ICICLE-PD	0.130842	0.337942
BSJ	12:894561-897681:+	ICICLE-PD	-0.11168	0.533128
BSJ	12:2820085-2821792:+	ICICLE-PD	-0.275948	0.0779989
BSJ	12:28225794-28259442:+	ICICLE-PD	-0.335076	0.0898877
BSJ	12:28255580-28259442:+	ICICLE-PD	-0.113455	0.562232
BSJ	12:32598496-32611283:+	ICICLE-PD	-0.0271753	0.904582
BSJ	12:45926141-45928859:-	ICICLE-PD	-0.166283	0.164053
BSJ	12:46229152-46243314:-	ICICLE-PD	-0.136	0.583831
BSJ	12:69800208-69801721:+	ICICLE-PD	0.0410661	0.729683
BSJ	12:94169152-94186473:+	ICICLE-PD	-0.23721	0.295528
BSJ	12:100282942-100298175:+	ICICLE-PD	0.100587	0.583007
BSJ	12:101714089-101716812:+	ICICLE-PD	-0.0580931	0.789828
BSJ	12:108652271-108654410:-	ICICLE-PD	-0.0992618	0.663369
BSJ	12:112203635-112228811:-	ICICLE-PD	-0.0750336	0.654963
BSJ	12:116230432-116237705:-	ICICLE-PD	-0.367976	0.0757862
BSJ	12:116236820-116237705:-	ICICLE-PD	0.22916	0.21096
BSJ	12:120154969-120155719:-	ICICLE-PD	-0.183096	0.240757
BSJ	12:120557281-120557682:+	ICICLE-PD	-0.144767	0.54931
BSJ	12:121780871-121781192:-	ICICLE-PD	-0.150068	0.341656
BSJ	12:123586746-123590449:+	ICICLE-PD	-0.340374	0.0686031
BSJ	13:21167987-21168399:-	ICICLE-PD	-0.10402	0.651106
BSJ	13:26400452-26401624:+	ICICLE-PD	0.104308	0.567819
BSJ	13:28174271-28177935:+	ICICLE-PD	-0.501237	0.0516058
BSJ	13:28256291-28261458:+	ICICLE-PD	-0.0609232	0.703639
BSJ	13:32517856-32527532:-	ICICLE-PD	-0.0114763	0.959624
BSJ	13:40908158-40914105:-	ICICLE-PD	-0.259169	0.0927279
BSJ	13:41466822-41468838:+	ICICLE-PD	0.164445	0.558207
BSJ	13:50927406-50949505:+	ICICLE-PD	-0.137819	0.584614
BSJ	13:77719531-77753358:+	ICICLE-PD	-0.149654	0.240527
BSJ	13:95161188-95188542:-	ICICLE-PD	-0.199999	0.279874
BSJ	13:113610995-113623286:+	ICICLE-PD	0.324419	0.19776
BSJ	14:21230318-21234229:-	ICICLE-PD	-0.104821	0.527201
BSJ	14:21503172-21503881:-	ICICLE-PD	-0.0185743	0.895547
BSJ	14:22909482-22911403:-	ICICLE-PD	-0.192246	0.261834
BSJ	14:30902535-30911162:-	ICICLE-PD	0.0637442	0.747716
BSJ	14:32090501-32094386:+	ICICLE-PD	0.011848	0.936556
BSJ	14:34551713-34554912:-	ICICLE-PD	0.186646	0.3195
BSJ	14:49669523-49674427:-	ICICLE-PD	-0.11592	0.686913
BSJ	14:50329832-50342222:-	ICICLE-PD	0.0323009	0.873417
BSJ	14:52511239-52544371:-	ICICLE-PD	0.0115106	0.951527
BSJ	14:52536718-52544371:-	ICICLE-PD	-0.044712	0.819975
BSJ	14:89161700-89162969:-	ICICLE-PD	0.0193227	0.868632
BSJ	14:96833466-96860735:+	ICICLE-PD	-0.0720739	0.642154
BSJ	14:99257470-99257839:-	ICICLE-PD	-0.00902134	0.955502
BSJ	14:99458278-99465813:-	ICICLE-PD	0.0271886	0.873419
BSJ	14:102040235-102040673:+	ICICLE-PD	-0.260476	0.193377
BSJ	15:25405460-25411971:-	ICICLE-PD	0.0115716	0.952179
BSJ	15:41356038-41377304:+	ICICLE-PD	0.0049052	0.978163
BSJ	15:41375711-41377304:+	ICICLE-PD	-0.286622	0.252409
BSJ	15:41668827-41669958:+	ICICLE-PD	-0.0551442	0.545451
BSJ	15:44615362-44620403:-	ICICLE-PD	-0.0924442	0.627108
BSJ	15:58912562-58916999:-	ICICLE-PD	-0.307723	0.332762
BSJ	15:62007307-62013992:-	ICICLE-PD	-0.146119	0.551432
BSJ	15:63696123-63716473:-	ICICLE-PD	0.0330339	0.817012
BSJ	15:64499292-64623052:+	ICICLE-PD	0.0463028	0.724417
BSJ	15:64974601-64983593:-	ICICLE-PD	-0.212763	0.247366
BSJ	15:65715477-65738875:-	ICICLE-PD	0.0286767	0.870119
BSJ	15:65715477-65756472:-	ICICLE-PD	0.0641765	0.76865
BSJ	15:65722847-65732818:-	ICICLE-PD	0.0589143	0.742477
BSJ	15:65722847-65738875:-	ICICLE-PD	0.0109754	0.954653
BSJ	15:65729071-65732818:-	ICICLE-PD	-0.0290435	0.861728
BSJ	15:65729071-65738875:-	ICICLE-PD	-0.0781169	0.589162
BSJ	15:65729071-65756472:-	ICICLE-PD	-0.0278659	0.87011
BSJ	15:65752378-65761438:-	ICICLE-PD	-0.0157045	0.921996
BSJ	15:80120327-80122800:+	ICICLE-PD	-0.0977894	0.61417
BSJ	15:89113724-89116521:+	ICICLE-PD	-0.0202019	0.893271
BSJ	15:90217438-90221765:+	ICICLE-PD	-0.0576742	0.706127
BSJ	15:92924320-92929091:+	ICICLE-PD	-0.199851	0.189466
BSJ	15:92996956-93002317:+	ICICLE-PD	0.0296147	0.860575
BSJ	15:93000511-93014909:+	ICICLE-PD	0.0903856	0.604495
BSJ	15:100564691-100565265:-	ICICLE-PD	-0.76183	0.0348676
BSJ	16:98144-100509:-	ICICLE-PD	-0.141444	0.484908
BSJ	16:1809237-1809833:-	ICICLE-PD	0.048406	0.809256
BSJ	16:3850296-3851009:-	ICICLE-PD	-0.252485	0.0935692
BSJ	16:11020192-11061022:+	ICICLE-PD	-0.0729971	0.618836
BSJ	16:14627105-14627336:-	ICICLE-PD	0.20571	0.375524
BSJ	16:18797924-18798834:-	ICICLE-PD	-0.223244	0.228176
BSJ	16:18841564-18845651:-	ICICLE-PD	-0.0990228	0.574509
BSJ	16:24032135-24035547:+	ICICLE-PD	0.101789	0.493747
BSJ	16:29833732-29834066:+	ICICLE-PD	0.191931	0.299915
BSJ	16:30483826-30484263:+	ICICLE-PD	-0.0928323	0.676379
BSJ	16:30496096-30496566:+	ICICLE-PD	-0.115028	0.41102
BSJ	16:31297513-31297954:+	ICICLE-PD	0.153109	0.191895
BSJ	16:31361835-31362753:+	ICICLE-PD	0.199864	0.109358
BSJ	16:31722625-31723353:+	ICICLE-PD	0.0552036	0.774384
BSJ	16:47497398-47515601:+	ICICLE-PD	-0.0801582	0.648821
BSJ	16:68121986-68123121:+	ICICLE-PD	-0.14666	0.272464
BSJ	16:68121986-68126610:+	ICICLE-PD	-0.0592069	0.495038
BSJ	16:68190767-68191775:+	ICICLE-PD	-0.101684	0.415245
BSJ	16:69370482-69372355:-	ICICLE-PD	0.222409	0.356709
BSJ	16:69695135-69695379:+	ICICLE-PD	0.00649563	0.974979
BSJ	16:71658232-71679535:-	ICICLE-PD	-0.0588183	0.74993
BSJ	16:71676446-71679535:-	ICICLE-PD	-0.0181022	0.92325
BSJ	16:71678754-71681905:-	ICICLE-PD	-0.225922	0.246592
BSJ	16:85633913-85634132:+	ICICLE-PD	-0.0892061	0.556717
BSJ	16:87975047-87984259:+	ICICLE-PD	0.118871	0.521063
BSJ	16:88027482-88038011:+	ICICLE-PD	-0.179846	0.0831162
BSJ	17:1636708-1637062:-	ICICLE-PD	-0.0559026	0.743305
BSJ	17:20017986-20110562:+	ICICLE-PD	0.095724	0.642407
BSJ	17:20204332-20205912:+	ICICLE-PD	-0.0672148	0.665538
BSJ	17:32171042-32176213:+	ICICLE-PD	-0.19312	0.392479
BSJ	17:35478074-35480195:-	ICICLE-PD	0.235565	0.148104
BSJ	17:39709812-39715939:+	ICICLE-PD	0.245239	0.163642
BSJ	17:42498923-42501304:+	ICICLE-PD	-0.0926111	0.598626
BSJ	17:42500706-42501304:+	ICICLE-PD	0.071154	0.686354
BSJ	17:46170854-46172232:-	ICICLE-PD	-0.0644767	0.658681
BSJ	17:47154671-47158303:-	ICICLE-PD	0.0501576	0.782725
BSJ	17:49311311-49312042:-	ICICLE-PD	-0.248159	0.216274
BSJ	17:59353214-59353526:+	ICICLE-PD	-0.0408188	0.704893
BSJ	17:59731420-59738947:+	ICICLE-PD	0.0878613	0.718022
BSJ	17:60269449-60271481:-	ICICLE-PD	-0.13319	0.675281
BSJ	17:61984170-61985090:-	ICICLE-PD	0.0197222	0.927442
BSJ	17:62029540-62035608:-	ICICLE-PD	0.139885	0.415733
BSJ	17:62033786-62035608:-	ICICLE-PD	-0.258155	0.298374
BSJ	18:2890560-2892486:+	ICICLE-PD	0.19759	0.139339
BSJ	18:9182381-9221999:+	ICICLE-PD	0.0640692	0.791569
BSJ	18:12999420-13019206:+	ICICLE-PD	0.0113961	0.947713
BSJ	18:12999420-13030608:+	ICICLE-PD	-0.00652224	0.963901
BSJ	18:21765771-21779685:+	ICICLE-PD	-0.0291801	0.864119
BSJ	18:24064139-24083081:+	ICICLE-PD	-0.084715	0.647018
BSJ	18:47865058-47896809:-	ICICLE-PD	-0.142174	0.329074
BSJ	18:62539680-62550460:+	ICICLE-PD	0.043092	0.832942
BSJ	18:76441244-76443211:-	ICICLE-PD	-0.16518	0.320816
BSJ	18:76849525-76851939:+	ICICLE-PD	-0.28808	0.248192
BSJ	19:1032391-1032696:+	ICICLE-PD	0.18045	0.413355
BSJ	19:3660965-3662001:-	ICICLE-PD	-0.143001	0.341176
BSJ	19:5047475-5082504:+	ICICLE-PD	0.0368887	0.792347
BSJ	19:11335446-11335783:-	ICICLE-PD	-0.0378256	0.804219
BSJ	19:12928341-12928847:-	ICICLE-PD	-0.146836	0.292631
BSJ	19:17101659-17102557:+	ICICLE-PD	0.0362087	0.782579
BSJ	19:17276494-17276909:+	ICICLE-PD	0.00574671	0.962856
BSJ	19:18537600-18538436:-	ICICLE-PD	-0.019433	0.856133
BSJ	19:19640084-19640571:-	ICICLE-PD	0.263539	0.210702
BSJ	19:33113766-33114419:+	ICICLE-PD	-0.197318	0.248006
BSJ	19:40583397-40583717:+	ICICLE-PD	0.0793042	0.538764
BSJ	19:45263112-45263367:+	ICICLE-PD	-0.0260792	0.848303
BSJ	19:47264602-47264946:+	ICICLE-PD	-0.222208	0.236067
BSJ	19:57455652-57456182:-	ICICLE-PD	0.238378	0.364371
BSJ	20:2947981-2965202:+	ICICLE-PD	-0.375894	0.0733519
BSJ	20:2964271-2965202:+	ICICLE-PD	-0.150341	0.396707
BSJ	20:35714184-35725155:-	ICICLE-PD	-0.0758826	0.647229
BSJ	20:36911217-36912552:-	ICICLE-PD	-0.120984	0.493474
BSJ	20:41092471-41101353:+	ICICLE-PD	0.019694	0.904472
BSJ	20:41533049-41551360:-	ICICLE-PD	0.0755454	0.64088
BSJ	20:43702489-43705358:+	ICICLE-PD	-0.366368	0.0640542
BSJ	20:47262287-47276795:-	ICICLE-PD	-0.0310654	0.848067
BSJ	20:47276313-47287284:-	ICICLE-PD	-0.267341	0.116044
BSJ	20:56381432-56384324:-	ICICLE-PD	-0.17445	0.429247
BSJ	20:56386256-56388202:-	ICICLE-PD	-0.132667	0.409333
BSJ	20:58438944-58441083:+	ICICLE-PD	-0.102969	0.658649
BSJ	21:15762890-15766141:+	ICICLE-PD	-0.0476129	0.770929
BSJ	21:29321220-29329693:+	ICICLE-PD	0.0296778	0.839322
BSJ	21:33432176-33432871:+	ICICLE-PD	0.291446	0.206033
BSJ	21:36247516-36248568:+	ICICLE-PD	-0.0230736	0.899803
BSJ	21:36338778-36344707:+	ICICLE-PD	-0.0932533	0.691744
BSJ	21:36362182-36364259:+	ICICLE-PD	0.304988	0.225813
BSJ	21:37420298-37472880:+	ICICLE-PD	-0.241224	0.133147
BSJ	21:44855209-44861271:-	ICICLE-PD	-0.187223	0.272862
BSJ	21:46349011-46349820:+	ICICLE-PD	-0.432256	0.128456
BSJ	22:21805849-21807846:-	ICICLE-PD	-0.344919	0.0490804
BSJ	22:26457858-26458577:-	ICICLE-PD	-0.0421879	0.790508
BSJ	22:32478980-32479275:+	ICICLE-PD	-0.0603486	0.761308
BSJ	22:37812886-37813609:+	ICICLE-PD	0.239549	0.211403
BSJ	22:41125863-41140257:+	ICICLE-PD	-0.0237037	0.88653
BSJ	22:41342528-41343576:+	ICICLE-PD	-0.060941	0.662339
BSJ	22:50372019-50394135:+	ICICLE-PD	0.345997	0.0382273
BSJ	X:361404-362332:-	ICICLE-PD	-0.174767	0.317793
BSJ	X:1285777-1290509:+	ICICLE-PD	0.0312617	0.889503
BSJ	X:13666316-13680598:+	ICICLE-PD	-0.160775	0.258557
BSJ	X:51327720-51357027:-	ICICLE-PD	-0.0329985	0.842871
BSJ	X:53403565-53403893:-	ICICLE-PD	-0.127724	0.420298
BSJ	X:78014661-78020398:+	ICICLE-PD	-0.0723729	0.769143
BSJ	X:135545422-135556300:+	ICICLE-PD	0.00843055	0.941002
BSJ	X:148661907-148662768:+	ICICLE-PD	0.123694	0.34789
BSJ	4:143880410-144119781:-	ICICLE-PD	-0.33102	0.339896
FSJ	1:1223243-1223968:-	PPMI	-0.0137647	0.686537
FSJ	1:15638306-15643650:+	PPMI	NA	NA
FSJ	1:15717892-15721388:+	PPMI	NA	NA
FSJ	1:20749722-20773610:-	PPMI	0.0340181	0.111068
FSJ	1:20757165-20773610:-	PPMI	NA	NA
FSJ	1:20770929-20773610:-	PPMI	-0.0428369	0.230962
FSJ	1:28987430-28987905:+	PPMI	-0.00295246	0.97018
FSJ	1:29035825-29039426:+	PPMI	-0.0493863	0.554949
FSJ	1:29035825-29065158:+	PPMI	-0.0367784	0.709686
FSJ	1:41070594-41075451:-	PPMI	NA	NA
FSJ	1:45640209-45642499:-	PPMI	-0.0187807	0.597057
FSJ	1:47280240-47282459:-	PPMI	NA	NA
FSJ	1:58506059-58539310:-	PPMI	-0.0359239	0.348496
FSJ	1:65364634-65366196:+	PPMI	NA	NA
FSJ	1:95143890-95151419:+	PPMI	-0.12918	0.0390654
FSJ	1:95143890-95173889:+	PPMI	-0.173198	0.0211831
FSJ	1:111147641-111161296:+	PPMI	-0.0271489	0.430042
FSJ	1:117402185-117420649:+	PPMI	-0.00965417	0.868948
FSJ	1:117402185-117442325:+	PPMI	-0.00390713	0.916472
FSJ	1:149655698-149669310:+	PPMI	0.120906	0.0947038
FSJ	1:151166933-151167414:+	PPMI	-0.0196781	0.536475
FSJ	1:151315572-151316509:-	PPMI	-0.0242054	0.497478
FSJ	1:155438326-155439068:-	PPMI	NA	NA
FSJ	1:155438326-155459898:-	PPMI	0.0584519	0.227458
FSJ	1:155675009-155679512:-	PPMI	NA	NA
FSJ	1:155676547-155679512:-	PPMI	-0.058724	0.222813
FSJ	1:168038370-168045227:+	PPMI	NA	NA
FSJ	1:171568246-171575128:+	PPMI	0.0456977	0.257498
FSJ	1:172551511-172557794:+	PPMI	0.00133425	0.975425
FSJ	1:180984676-180993425:-	PPMI	0.0767007	0.015059
FSJ	1:185214506-185231708:+	PPMI	-0.0419866	0.427595
FSJ	1:205268949-205269884:+	PPMI	-0.141512	0.11267
FSJ	1:205616477-205623891:-	PPMI	-0.0419173	0.095901
FSJ	1:247860616-247868063:+	PPMI	-0.165155	0.0755501
FSJ	2:8770669-8776892:-	PPMI	0.0771045	0.0210743
FSJ	2:8908620-8958642:-	PPMI	0.00605905	0.89717
FSJ	2:8943186-8958642:-	PPMI	NA	NA
FSJ	2:8943186-8974435:-	PPMI	NA	NA
FSJ	2:23819746-23823569:-	PPMI	NA	NA
FSJ	2:23823257-23823569:-	PPMI	-0.0475323	0.114178
FSJ	2:37316236-37317179:-	PPMI	-0.0234863	0.464347
FSJ	2:40428472-40430304:-	PPMI	0.115728	0.443338
FSJ	2:48328560-48346751:+	PPMI	NA	NA
FSJ	2:61522610-61533903:-	PPMI	NA	NA
FSJ	2:71396140-71418639:+	PPMI	0.0456178	0.266313
FSJ	2:147972738-147982081:-	PPMI	-0.018586	0.655412
FSJ	2:173954872-173956232:-	PPMI	0.0641683	0.11014
FSJ	2:177231888-177234271:-	PPMI	0.0430892	0.172244
FSJ	2:190659157-190673152:+	PPMI	0.0377239	0.207622
FSJ	2:207976650-207977586:-	PPMI	0.018874	0.567152
FSJ	2:226864603-226867318:+	PPMI	-0.0712726	0.0894053
FSJ	2:226864603-226914351:+	PPMI	NA	NA
FSJ	2:232787149-232796221:+	PPMI	0.0680645	0.154928
FSJ	3:8935870-8941804:-	PPMI	NA	NA
FSJ	3:16301625-16302748:+	PPMI	-0.0360251	0.462707
FSJ	3:31576395-31580096:+	PPMI	-0.0400425	0.245067
FSJ	3:43299753-43303792:+	PPMI	0.0576364	0.337316
FSJ	3:47097954-47106120:-	PPMI	0.0559909	0.155099
FSJ	3:49967469-49975392:+	PPMI	0.0110373	0.820569
FSJ	3:51541497-51552063:+	PPMI	NA	NA
FSJ	3:51541497-51590559:+	PPMI	-0.030619	0.298574
FSJ	3:56627036-56628614:-	PPMI	-0.0328271	0.524337
FSJ	3:56660730-56673725:-	PPMI	NA	NA
FSJ	3:63912587-63913225:+	PPMI	0.0707845	0.12684
FSJ	3:71041327-71053773:-	PPMI	-0.0174856	0.585061
FSJ	3:71690009-71710484:-	PPMI	0.0537674	0.323281
FSJ	3:119500694-119504021:+	PPMI	-0.0352715	0.271381
FSJ	3:148446265-148455531:-	PPMI	NA	NA
FSJ	3:152414940-152432920:+	PPMI	-0.0228635	0.442734
FSJ	3:169976945-169988359:+	PPMI	NA	NA
FSJ	3:170136418-170149244:-	PPMI	-0.0169888	0.573843
FSJ	3:170145422-170149244:-	PPMI	NA	NA
FSJ	3:172247532-172251541:+	PPMI	0.0767845	0.0541927
FSJ	3:182884752-182887713:+	PPMI	0.00188644	0.964874
FSJ	3:193657079-193667280:+	PPMI	-0.012268	0.798114
FSJ	3:195688532-195699207:+	PPMI	NA	NA
FSJ	3:195959182-195960086:-	PPMI	0.05753	0.39425
FSJ	3:196053417-196077122:-	PPMI	NA	NA
FSJ	3:196058283-196060247:-	PPMI	NA	NA
FSJ	3:196391812-196403019:-	PPMI	0.0020879	0.976095
FSJ	3:197865422-197875775:+	PPMI	NA	NA
FSJ	4:1225359-1241519:-	PPMI	0.00373586	0.875336
FSJ	4:6923372-6924111:+	PPMI	0.107811	0.00476253
FSJ	4:10097710-10103986:-	PPMI	0.0317619	0.257475
FSJ	4:36228581-36229645:-	PPMI	-0.0565209	0.284408
FSJ	4:37631384-37638504:-	PPMI	0.119898	0.0141637
FSJ	4:39913610-39925933:-	PPMI	NA	NA
FSJ	4:48369848-48383784:+	PPMI	0.0215235	0.366776
FSJ	4:53414614-53428183:+	PPMI	NA	NA
FSJ	4:53425871-53428183:+	PPMI	NA	NA
FSJ	4:53425871-53444103:+	PPMI	-0.00140993	0.957179
FSJ	4:55411613-55417985:+	PPMI	0.0138841	0.59007
FSJ	4:73085248-73092300:-	PPMI	NA	NA
FSJ	4:73090666-73092300:-	PPMI	0.0376671	0.301079
FSJ	4:76134174-76144473:-	PPMI	-0.0711885	0.188954
FSJ	4:78826036-78851056:+	PPMI	NA	NA
FSJ	4:87046165-87047594:+	PPMI	0.0514256	0.149556
FSJ	4:98574456-98574905:-	PPMI	0.206396	0.149264
FSJ	4:102304316-102315830:-	PPMI	-0.0619939	0.129295
FSJ	4:102714437-102726683:-	PPMI	0.0125305	0.66196
FSJ	4:105233896-105237351:+	PPMI	0.0507423	0.212238
FSJ	4:109491326-109494856:+	PPMI	NA	NA
FSJ	4:127921523-127939997:-	PPMI	-0.0427061	0.127372
FSJ	4:128992166-129003876:-	PPMI	NA	NA
FSJ	4:143543508-143543972:+	PPMI	-0.00787529	0.899301
FSJ	4:152411302-152412529:-	PPMI	-0.00383461	0.878978
FSJ	4:153626146-153632838:+	PPMI	0.0418377	0.291561
FSJ	4:177353307-177353728:+	PPMI	NA	NA
FSJ	4:177353307-177360677:+	PPMI	-0.0594764	0.407048
FSJ	5:10415487-10417404:+	PPMI	-0.00677404	0.87937
FSJ	5:21491320-21497196:+	PPMI	-0.0583927	0.267027
FSJ	5:36953617-36976402:+	PPMI	0.0353257	0.223228
FSJ	5:50778068-50797233:+	PPMI	0.0675042	0.0760661
FSJ	5:55645788-55664863:-	PPMI	-0.0502816	0.139469
FSJ	5:56864733-56865977:+	PPMI	-0.00298878	0.914783
FSJ	5:57246299-57251141:+	PPMI	0.0854732	0.0537532
FSJ	5:66053405-66054951:+	PPMI	0.025379	0.431557
FSJ	5:73058432-73077493:+	PPMI	NA	NA
FSJ	5:73074741-73077493:+	PPMI	0.0300884	0.505877
FSJ	5:95755395-95763620:+	PPMI	-0.0613897	0.434819
FSJ	5:109713519-109729513:+	PPMI	-0.00160299	0.95294
FSJ	5:112985834-113004077:+	PPMI	0.0861235	0.0206829
FSJ	5:123545416-123557564:+	PPMI	-0.0723168	0.217219
FSJ	5:131677702-131709272:-	PPMI	0.0928084	0.00880512
FSJ	5:137985256-137988315:-	PPMI	-0.0223551	0.679458
FSJ	5:139600371-139614966:+	PPMI	0.00240669	0.961274
FSJ	5:176943334-176958154:-	PPMI	0.0938615	0.123901
FSJ	6:4891712-4892379:+	PPMI	-0.018468	0.686696
FSJ	6:13579450-13584225:+	PPMI	-0.0293655	0.406783
FSJ	6:13632369-13644729:-	PPMI	NA	NA
FSJ	6:13639562-13644729:-	PPMI	NA	NA
FSJ	6:29887954-30259697:+	PPMI	-0.365076	0.0459241
FSJ	6:30650993-30651466:+	PPMI	-0.0116574	0.778636
FSJ	6:32519369-32580856:-	PPMI	-0.0112556	0.900542
FSJ	6:35312301-35312772:+	PPMI	0.0450444	0.0343416
FSJ	6:42592150-42594304:+	PPMI	0.087785	0.0210708
FSJ	6:57152220-57161152:+	PPMI	-0.068764	0.0673299
FSJ	6:131145284-131169273:+	PPMI	-0.0210201	0.74213
FSJ	6:138943512-138944622:-	PPMI	-0.038514	0.153236
FSJ	6:149771161-149773169:+	PPMI	0.0654684	0.0568836
FSJ	6:158573419-158589782:+	PPMI	NA	NA
FSJ	6:160046497-160048543:+	PPMI	0.179118	0.00198869
FSJ	7:2229983-2230727:-	PPMI	-0.0153391	0.582435
FSJ	7:32632542-32639365:-	PPMI	NA	NA
FSJ	7:48502125-48502552:+	PPMI	-0.224288	0.156836
FSJ	7:50319047-50327757:+	PPMI	-0.0109265	0.616045
FSJ	7:72890626-72891110:+	PPMI	-0.0269332	0.516217
FSJ	7:73203422-73204604:+	PPMI	0.0723109	0.162964
FSJ	7:75162325-75163019:-	PPMI	0.112379	0.0252831
FSJ	7:92294888-92327900:+	PPMI	0.00905551	0.86276
FSJ	7:100023418-100024307:+	PPMI	NA	NA
FSJ	7:100355142-100355804:+	PPMI	-0.0382248	0.448227
FSJ	7:131375423-131399433:+	PPMI	0.0421375	0.202198
FSJ	7:131387119-131399433:+	PPMI	NA	NA
FSJ	7:140355667-140358785:-	PPMI	0.143813	0.104443
FSJ	7:155665174-155680908:+	PPMI	NA	NA
FSJ	7:155672866-155680908:+	PPMI	0.0430106	0.384189
FSJ	7:158759485-158764853:-	PPMI	-0.0137614	0.566957
FSJ	7:158788003-158799072:-	PPMI	-0.0927522	0.0221932
FSJ	8:668597-674047:-	PPMI	-0.0215998	0.572311
FSJ	8:8922288-8922750:+	PPMI	-0.0679067	0.236988
FSJ	8:21974669-21980203:+	PPMI	NA	NA
FSJ	8:21974669-21987857:+	PPMI	NA	NA
FSJ	8:30101897-30104486:+	PPMI	-0.0155263	0.71671
FSJ	8:37765525-37766355:+	PPMI	0.0320037	0.277982
FSJ	8:38114191-38119363:+	PPMI	-0.0165892	0.672255
FSJ	8:41661429-41661941:-	PPMI	0.185777	0.605665
FSJ	8:51845660-51861246:-	PPMI	0.0419791	0.258766
FSJ	8:51860844-51861246:-	PPMI	0.0548911	0.153961
FSJ	8:94537102-94538346:-	PPMI	NA	NA
FSJ	8:100287500-100288267:-	PPMI	-0.017243	0.699456
FSJ	8:102360070-102361626:-	PPMI	0.040972	0.0387959
FSJ	8:123077110-123105464:+	PPMI	0.205613	0.00627873
FSJ	8:130152735-130169067:-	PPMI	NA	NA
FSJ	8:130152735-130180880:-	PPMI	0.0517587	0.285064
FSJ	8:130214555-130358143:-	PPMI	NA	NA
FSJ	8:132722039-132757294:-	PPMI	0.104602	0.0049542
FSJ	8:141253988-141254629:-	PPMI	0.0803648	0.171146
FSJ	9:4860124-4860901:+	PPMI	-0.0418402	0.49084
FSJ	9:33944364-33956146:-	PPMI	-0.0120517	0.791246
FSJ	9:33948373-33953474:-	PPMI	NA	NA
FSJ	9:33948373-33956146:-	PPMI	NA	NA
FSJ	9:33953284-33956146:-	PPMI	NA	NA
FSJ	9:33971650-33973237:-	PPMI	NA	NA
FSJ	9:33986759-34017189:-	PPMI	0.0854647	0.0666525
FSJ	9:37424844-37426654:+	PPMI	-0.0679259	0.0406454
FSJ	9:83678440-83686155:-	PPMI	-0.0276897	0.234228
FSJ	9:83679774-83686155:-	PPMI	-0.0426788	0.303431
FSJ	9:83682950-83686155:-	PPMI	-0.00539716	0.876159
FSJ	9:85618982-85633374:-	PPMI	0.132814	0.1273
FSJ	9:86305191-86310017:-	PPMI	0.0914951	0.0370367
FSJ	9:93471140-93498886:+	PPMI	NA	NA
FSJ	9:107300140-107311737:+	PPMI	0.0453829	0.0908792
FSJ	9:109050282-109050692:-	PPMI	NA	NA
FSJ	9:125337017-125337591:+	PPMI	0.0608614	0.0284709
FSJ	9:135881632-135883078:-	PPMI	-0.0735126	0.266514
FSJ	9:136223762-136226874:-	PPMI	-0.0704166	0.239911
FSJ	9:137811460-137818138:+	PPMI	0.0226884	0.72301
FSJ	10:1056347-1072293:+	PPMI	-0.0216739	0.368075
FSJ	10:7797046-7802854:+	PPMI	-0.0190786	0.676175
FSJ	10:11597630-11601980:-	PPMI	NA	NA
FSJ	10:16752538-16782084:-	PPMI	0.0191307	0.622375
FSJ	10:22591628-22609717:-	PPMI	-0.0604893	0.324566
FSJ	10:26759061-26770345:-	PPMI	0.0203228	0.382904
FSJ	10:46010222-46011206:-	PPMI	-0.0174635	0.681608
FSJ	10:46795805-46798168:+	PPMI	-0.18525	0.00802627
FSJ	10:72715110-72715902:+	PPMI	NA	NA
FSJ	10:87508335-87521169:+	PPMI	-0.184079	0.000535149
FSJ	10:87894024-87895777:+	PPMI	0.0821764	0.0361436
FSJ	10:96944112-96952196:+	PPMI	-0.00197955	0.948587
FSJ	10:101667885-101676436:-	PPMI	-0.0737036	0.0342406
FSJ	10:110964124-110985765:+	PPMI	0.0535216	0.269694
FSJ	10:124408541-124412200:-	PPMI	0.0303458	0.464446
FSJ	10:124681606-124682379:-	PPMI	0.0122313	0.677119
FSJ	10:124942456-124943307:+	PPMI	-0.0192612	0.526354
FSJ	11:2951258-2979237:-	PPMI	-0.0139599	0.592653
FSJ	11:3731390-3753408:-	PPMI	0.0483055	0.124984
FSJ	11:3768580-3776021:-	PPMI	NA	NA
FSJ	11:14771936-14789242:+	PPMI	0.038686	0.373467
FSJ	11:16095995-16097688:-	PPMI	NA	NA
FSJ	11:16095995-16111923:-	PPMI	NA	NA
FSJ	11:16183885-16186955:-	PPMI	NA	NA
FSJ	11:33286412-33287511:+	PPMI	0.0858568	0.00388765
FSJ	11:34090178-34092056:+	PPMI	0.00444872	0.882305
FSJ	11:47358843-47375729:-	PPMI	0.0396769	0.443777
FSJ	11:57491223-57491862:-	PPMI	-0.136589	0.132389
FSJ	11:61366044-61367998:+	PPMI	-0.0508199	0.172151
FSJ	11:68551120-68564432:+	PPMI	0.0337313	0.265671
FSJ	11:85974707-85983973:-	PPMI	NA	NA
FSJ	11:85990249-86031611:-	PPMI	0.0181554	0.774695
FSJ	11:85996825-86003451:-	PPMI	0.0618546	0.0586867
FSJ	11:85996825-86031611:-	PPMI	NA	NA
FSJ	11:86007541-86031611:-	PPMI	0.0423115	0.351136
FSJ	11:86011029-86031611:-	PPMI	0.0561287	0.117139
FSJ	11:118786051-118786518:-	PPMI	0.0656696	0.0511858
FSJ	11:121045673-121060085:+	PPMI	NA	NA
FSJ	11:124986741-125005212:+	PPMI	NA	NA
FSJ	11:130260855-130261929:-	PPMI	0.0164197	0.57596
FSJ	12:829061-829944:+	PPMI	-0.0694266	0.103186
FSJ	12:894561-897681:+	PPMI	-0.0866853	0.181247
FSJ	12:2820085-2821792:+	PPMI	-0.037712	0.137213
FSJ	12:28225794-28259442:+	PPMI	-0.0531229	0.216248
FSJ	12:28255580-28259442:+	PPMI	NA	NA
FSJ	12:32598496-32611283:+	PPMI	NA	NA
FSJ	12:45926141-45928859:-	PPMI	0.0123099	0.650753
FSJ	12:46229152-46243314:-	PPMI	-0.0500878	0.202984
FSJ	12:56603358-56605327:-	PPMI	NA	NA
FSJ	12:69589484-69593613:+	PPMI	-0.0127727	0.838262
FSJ	12:69755383-69756663:+	PPMI	NA	NA
FSJ	12:69800208-69801721:+	PPMI	-0.0549752	0.329265
FSJ	12:94169152-94186473:+	PPMI	0.140766	0.0132471
FSJ	12:100282942-100298175:+	PPMI	-0.00403083	0.894317
FSJ	12:101714089-101716812:+	PPMI	-0.132028	0.0618267
FSJ	12:108652271-108654410:-	PPMI	0.0303846	0.403964
FSJ	12:112203635-112228811:-	PPMI	-0.0575042	0.329725
FSJ	12:116230432-116237705:-	PPMI	NA	NA
FSJ	12:116236820-116237705:-	PPMI	0.00581944	0.899989
FSJ	12:120154969-120155719:-	PPMI	-0.0445857	0.225211
FSJ	12:120782654-120784593:-	PPMI	-0.0380927	0.415603
FSJ	12:121780871-121781192:-	PPMI	-0.0186749	0.70132
FSJ	12:123498543-123499536:-	PPMI	0.0708805	0.299168
FSJ	12:123586746-123590449:+	PPMI	-0.0142592	0.683729
FSJ	13:19730238-19782791:-	PPMI	0.00371573	0.94446
FSJ	13:21167987-21168399:-	PPMI	NA	NA
FSJ	13:21400372-21425678:-	PPMI	NA	NA
FSJ	13:26400452-26401624:+	PPMI	-0.0888213	0.0334635
FSJ	13:28256291-28261458:+	PPMI	NA	NA
FSJ	13:32517856-32527532:-	PPMI	0.0173716	0.608103
FSJ	13:40908158-40914105:-	PPMI	-0.027309	0.462495
FSJ	13:50927406-50949505:+	PPMI	0.000788388	0.983361
FSJ	13:95161188-95170628:-	PPMI	-0.0423813	0.552742
FSJ	13:95161188-95188542:-	PPMI	-0.0602826	0.290652
FSJ	14:21230318-21234229:-	PPMI	0.0311515	0.361447
FSJ	14:21503172-21503881:-	PPMI	-0.0246373	0.246926
FSJ	14:22906194-22911403:-	PPMI	0.0981082	0.00450485
FSJ	14:22909482-22911403:-	PPMI	NA	NA
FSJ	14:30902535-30911162:-	PPMI	0.036104	0.493569
FSJ	14:32090501-32094386:+	PPMI	-0.0138796	0.83438
FSJ	14:34551713-34554912:-	PPMI	-0.0793472	0.364382
FSJ	14:52536718-52544371:-	PPMI	-0.065718	0.161294
FSJ	14:78957241-78988141:+	PPMI	NA	NA
FSJ	14:89161700-89162969:-	PPMI	0.0171568	0.574621
FSJ	14:96833466-96860735:+	PPMI	0.0078847	0.886721
FSJ	14:99257470-99257839:-	PPMI	-0.0243978	0.519204
FSJ	14:99458278-99465813:-	PPMI	0.012536	0.588958
FSJ	14:103498501-103500200:+	PPMI	0.0772527	0.106629
FSJ	15:25405460-25411971:-	PPMI	-0.0462183	0.215325
FSJ	15:28741109-28747875:+	PPMI	-0.0106294	0.863036
FSJ	15:41356038-41377304:+	PPMI	NA	NA
FSJ	15:41375711-41377304:+	PPMI	0.00649157	0.963335
FSJ	15:41668827-41669958:+	PPMI	-0.0483958	0.212154
FSJ	15:63696123-63716473:-	PPMI	0.0614612	0.10463
FSJ	15:64974601-64983593:-	PPMI	0.0384871	0.180918
FSJ	15:65715477-65761438:-	PPMI	NA	NA
FSJ	15:65722847-65732818:-	PPMI	NA	NA
FSJ	15:65729071-65738875:-	PPMI	-0.0779279	0.13676
FSJ	15:65729071-65756472:-	PPMI	NA	NA
FSJ	15:65752378-65756472:-	PPMI	-0.0447969	0.334077
FSJ	15:65752378-65761438:-	PPMI	NA	NA
FSJ	15:80120327-80122800:+	PPMI	0.0292876	0.340187
FSJ	15:85113872-85115487:+	PPMI	NA	NA
FSJ	15:89113724-89116521:+	PPMI	0.0694656	0.0702419
FSJ	15:90217438-90221765:+	PPMI	0.023338	0.671027
FSJ	15:92924320-92929091:+	PPMI	0.0404042	0.171217
FSJ	15:92996956-93002317:+	PPMI	0.0370063	0.283964
FSJ	16:98144-100509:-	PPMI	0.265306	0.0333052
FSJ	16:1809237-1809833:-	PPMI	-0.0821458	0.227994
FSJ	16:3850296-3851009:-	PPMI	0.0552377	0.231316
FSJ	16:11020192-11061022:+	PPMI	0.0334672	0.474051
FSJ	16:18797924-18798834:-	PPMI	-0.0156104	0.603387
FSJ	16:23988507-24035547:+	PPMI	0.0470223	0.206923
FSJ	16:29833732-29834066:+	PPMI	0.0801169	0.0186187
FSJ	16:31297513-31297954:+	PPMI	0.115144	0.0776881
FSJ	16:31722625-31723353:+	PPMI	0.0208578	0.491773
FSJ	16:68121986-68123121:+	PPMI	-0.00837174	0.792176
FSJ	16:68121986-68126610:+	PPMI	0.0560452	0.133933
FSJ	16:68190767-68191775:+	PPMI	0.0719346	0.0173806
FSJ	16:69370482-69372355:-	PPMI	-0.0492538	0.511145
FSJ	16:69695135-69695379:+	PPMI	-0.0447559	0.228648
FSJ	16:71658232-71679535:-	PPMI	NA	NA
FSJ	16:71676446-71679535:-	PPMI	NA	NA
FSJ	16:71678754-71681905:-	PPMI	NA	NA
FSJ	16:85633913-85634132:+	PPMI	-0.032785	0.613083
FSJ	16:87975047-87984259:+	PPMI	0.0613927	0.108608
FSJ	16:88027482-88038011:+	PPMI	0.043124	0.128685
FSJ	16:88608933-88611536:+	PPMI	0.0642702	0.204675
FSJ	17:1636708-1637062:-	PPMI	0.061703	0.400008
FSJ	17:4282797-4296814:-	PPMI	0.0431036	0.229955
FSJ	17:7576810-7576952:+	PPMI	0.0924919	0.477447
FSJ	17:16101249-16101805:-	PPMI	0.0410428	0.147471
FSJ	17:20017986-20110562:+	PPMI	0.0196738	0.679613
FSJ	17:20204332-20205912:+	PPMI	NA	NA
FSJ	17:39709812-39715939:+	PPMI	0.0952474	0.213005
FSJ	17:42498923-42501304:+	PPMI	0.0750595	0.31165
FSJ	17:42500706-42501304:+	PPMI	-0.0651371	0.131009
FSJ	17:45475099-45475726:-	PPMI	0.0456909	0.310816
FSJ	17:46170854-46172232:-	PPMI	0.029439	0.552668
FSJ	17:47154671-47158303:-	PPMI	NA	NA
FSJ	17:59353214-59353526:+	PPMI	0.000789372	0.977605
FSJ	17:61984170-61985090:-	PPMI	NA	NA
FSJ	17:62029540-62035608:-	PPMI	NA	NA
FSJ	18:12999420-13019206:+	PPMI	-0.0505455	0.12739
FSJ	18:12999420-13030608:+	PPMI	-0.0217368	0.506647
FSJ	18:21765771-21779685:+	PPMI	0.0550792	0.166184
FSJ	18:45739162-45739662:+	PPMI	-0.157279	0.0476083
FSJ	18:47865058-47896809:-	PPMI	0.00861733	0.700018
FSJ	18:62539680-62550460:+	PPMI	0.10578	0.169226
FSJ	18:76441244-76443211:-	PPMI	0.0764996	0.0996194
FSJ	18:76849525-76851939:+	PPMI	-0.016225	0.696497
FSJ	18:79728906-79736521:+	PPMI	0.0688521	0.0519864
FSJ	19:3623687-3624162:-	PPMI	-0.0519863	0.112466
FSJ	19:3660965-3662001:-	PPMI	NA	NA
FSJ	19:5047475-5082504:+	PPMI	NA	NA
FSJ	19:10904950-10909207:+	PPMI	-0.0798779	0.342474
FSJ	19:11178344-11178720:-	PPMI	-0.45082	0.0912336
FSJ	19:11335446-11335783:-	PPMI	0.0328404	0.573021
FSJ	19:12928341-12928847:-	PPMI	-0.000847773	0.978081
FSJ	19:17101659-17102557:+	PPMI	0.0520877	0.164462
FSJ	19:17276494-17276909:+	PPMI	-0.0457714	0.272383
FSJ	19:18537600-18538433:-	PPMI	-0.136856	0.0839379
FSJ	19:18537600-18538436:-	PPMI	-0.131066	0.0751065
FSJ	19:18539370-18539720:-	PPMI	-0.105821	0.172359
FSJ	19:40583397-40583717:+	PPMI	0.030248	0.602524
FSJ	19:45263112-45263367:+	PPMI	-0.141461	0.0779693
FSJ	19:45517662-45518094:+	PPMI	0.0935678	0.0283874
FSJ	19:47264602-47264946:+	PPMI	0.0195142	0.672983
FSJ	19:50398850-50399484:+	PPMI	-0.0196237	0.566079
FSJ	19:54574075-54631107:+	PPMI	0.03563	0.51058
FSJ	20:2947981-2965202:+	PPMI	-0.0768227	0.169391
FSJ	20:2964271-2965202:+	PPMI	NA	NA
FSJ	20:36911217-36912552:-	PPMI	0.0782187	0.0337707
FSJ	20:41092471-41101353:+	PPMI	0.0317397	0.443068
FSJ	20:41533049-41551360:-	PPMI	NA	NA
FSJ	20:43702489-43705358:+	PPMI	0.059073	0.608801
FSJ	20:47246007-47246517:-	PPMI	0.0342323	0.358897
FSJ	20:47246007-47249439:-	PPMI	NA	NA
FSJ	20:47262287-47276795:-	PPMI	NA	NA
FSJ	20:47276313-47287284:-	PPMI	0.0300882	0.409672
FSJ	20:56381432-56384324:-	PPMI	NA	NA
FSJ	21:15762890-15766141:+	PPMI	-0.0180796	0.573849
FSJ	21:29321220-29329693:+	PPMI	0.0882472	0.0109797
FSJ	21:33432176-33432871:+	PPMI	0.00444205	0.957375
FSJ	21:36247516-36248568:+	PPMI	-0.0435948	0.366411
FSJ	21:36338778-36344707:+	PPMI	-0.00508573	0.92544
FSJ	21:37420298-37472880:+	PPMI	0.0420653	0.0593871
FSJ	21:42994847-42995343:+	PPMI	0.0645827	0.312684
FSJ	21:44855209-44861271:-	PPMI	0.0478043	0.0887062
FSJ	21:46349011-46349820:+	PPMI	NA	NA
FSJ	22:26457858-26458577:-	PPMI	-0.0129436	0.750102
FSJ	22:32478980-32479275:+	PPMI	-0.0763531	0.415448
FSJ	22:41125863-41140257:+	PPMI	NA	NA
FSJ	22:41342528-41343576:+	PPMI	-0.0846254	0.247881
FSJ	22:45178237-45178900:+	PPMI	0.11889	0.000265181
FSJ	22:50372019-50394135:+	PPMI	-0.00897787	0.760252
FSJ	X:2211488-2221229:-	PPMI	0.143336	0.0357118
FSJ	X:13666316-13668383:+	PPMI	-0.0385466	0.466457
FSJ	X:13666316-13680598:+	PPMI	-0.058594	0.521695
FSJ	X:51327720-51357027:-	PPMI	0.0264325	0.620144
FSJ	X:53403565-53403893:-	PPMI	NA	NA
FSJ	X:68511848-68522917:+	PPMI	-0.0772894	0.0469808
FSJ	X:135545422-135556300:+	PPMI	-0.0612637	0.0229281
FSJ	X:148661907-148662768:+	PPMI	0.181514	0.00984139
FSJ	3:195688532-195689438:+	PPMI	-0.0121986	0.882076
FSJ	1:805798-810170:-	ICICLE-PD	0.0657167	0.567092
FSJ	1:1223243-1223968:-	ICICLE-PD	0.005012	0.927787
FSJ	1:1804418-1817875:-	ICICLE-PD	-0.124434	0.403808
FSJ	1:15638306-15643650:+	ICICLE-PD	NA	NA
FSJ	1:15717892-15721388:+	ICICLE-PD	NA	NA
FSJ	1:20749722-20773610:-	ICICLE-PD	0.0402608	0.400142
FSJ	1:20757165-20773610:-	ICICLE-PD	NA	NA
FSJ	1:20770929-20773610:-	ICICLE-PD	-0.0121499	0.823249
FSJ	1:28987430-28987905:+	ICICLE-PD	0.0226493	0.864512
FSJ	1:29035825-29039426:+	ICICLE-PD	-0.0414387	0.80829
FSJ	1:29035825-29065158:+	ICICLE-PD	0.0204107	0.885949
FSJ	1:31915894-31919658:-	ICICLE-PD	0.0537506	0.215293
FSJ	1:33294936-33295305:+	ICICLE-PD	0.0643025	0.488543
FSJ	1:41070594-41075451:-	ICICLE-PD	-0.259124	0.0390511
FSJ	1:45640209-45642499:-	ICICLE-PD	0.0685243	0.292808
FSJ	1:47280240-47282459:-	ICICLE-PD	NA	NA
FSJ	1:65364634-65366196:+	ICICLE-PD	NA	NA
FSJ	1:95143890-95151419:+	ICICLE-PD	-0.126083	0.328978
FSJ	1:95143890-95173889:+	ICICLE-PD	0.0846501	0.670489
FSJ	1:103565434-103575540:+	ICICLE-PD	0.0352815	0.603659
FSJ	1:111147641-111161296:+	ICICLE-PD	-0.0827776	0.257704
FSJ	1:117402185-117414831:+	ICICLE-PD	-0.127422	0.0805296
FSJ	1:117402185-117420649:+	ICICLE-PD	0.127656	0.422563
FSJ	1:117402185-117442325:+	ICICLE-PD	-0.0520913	0.380503
FSJ	1:149655698-149669310:+	ICICLE-PD	0.0748208	0.597662
FSJ	1:151166933-151167414:+	ICICLE-PD	-0.137101	0.0220101
FSJ	1:151315572-151316509:-	ICICLE-PD	-0.125395	0.0231542
FSJ	1:155438326-155439068:-	ICICLE-PD	NA	NA
FSJ	1:155438326-155459898:-	ICICLE-PD	-0.19532	0.148729
FSJ	1:155675009-155679512:-	ICICLE-PD	NA	NA
FSJ	1:155676547-155679512:-	ICICLE-PD	-0.0360904	0.675254
FSJ	1:168038370-168045227:+	ICICLE-PD	0.0236196	0.786302
FSJ	1:171568246-171575128:+	ICICLE-PD	0.0851658	0.328424
FSJ	1:172551511-172557794:+	ICICLE-PD	-0.12821	0.147282
FSJ	1:180984676-180993425:-	ICICLE-PD	0.0976913	0.0685536
FSJ	1:185214506-185231708:+	ICICLE-PD	0.186477	0.0316351
FSJ	1:205268949-205269884:+	ICICLE-PD	0.0436634	0.817796
FSJ	1:205616477-205623891:-	ICICLE-PD	0.109822	0.358723
FSJ	1:230954332-230961303:-	ICICLE-PD	-0.00941675	0.873376
FSJ	2:8770669-8776892:-	ICICLE-PD	0.028646	0.892136
FSJ	2:8908620-8958642:-	ICICLE-PD	NA	NA
FSJ	2:8943186-8958642:-	ICICLE-PD	-0.102702	0.376177
FSJ	2:8943186-8962618:-	ICICLE-PD	NA	NA
FSJ	2:8943186-8974435:-	ICICLE-PD	NA	NA
FSJ	2:15551492-15558634:-	ICICLE-PD	0.0263151	0.599317
FSJ	2:23819746-23823569:-	ICICLE-PD	NA	NA
FSJ	2:23823257-23823569:-	ICICLE-PD	0.0227084	0.667079
FSJ	2:26263379-26277160:+	ICICLE-PD	0.0272119	0.811082
FSJ	2:37316236-37317179:-	ICICLE-PD	0.0853637	0.153661
FSJ	2:40428472-40430304:-	ICICLE-PD	-0.0314575	0.930762
FSJ	2:44502688-44505730:+	ICICLE-PD	0.0316401	0.877102
FSJ	2:54050957-54057360:+	ICICLE-PD	-0.00228693	0.985473
FSJ	2:58221941-58232112:-	ICICLE-PD	-0.161697	0.253681
FSJ	2:61482379-61490776:-	ICICLE-PD	0.118239	0.2118
FSJ	2:61522610-61533903:-	ICICLE-PD	0.064904	0.322237
FSJ	2:71396140-71418639:+	ICICLE-PD	0.0620507	0.32673
FSJ	2:95914107-95916171:-	ICICLE-PD	0.00319361	0.97948
FSJ	2:135675331-135680324:+	ICICLE-PD	0.097431	0.492466
FSJ	2:173954872-173956232:-	ICICLE-PD	0.108208	0.0255713
FSJ	2:175111567-175121540:-	ICICLE-PD	0.0433542	0.357667
FSJ	2:177231888-177234271:-	ICICLE-PD	0.109305	0.0281233
FSJ	2:190659157-190673152:+	ICICLE-PD	NA	NA
FSJ	2:201344169-201351451:-	ICICLE-PD	-0.164024	0.259959
FSJ	2:207976650-207977586:-	ICICLE-PD	-0.0324197	0.577313
FSJ	2:226864603-226867318:+	ICICLE-PD	-0.0428279	0.62148
FSJ	2:226864603-226914351:+	ICICLE-PD	NA	NA
FSJ	2:229858771-229860531:-	ICICLE-PD	0.0773885	0.36076
FSJ	3:8935870-8941804:-	ICICLE-PD	0.055404	0.620488
FSJ	3:15032378-15034809:+	ICICLE-PD	0.0475001	0.747508
FSJ	3:16301625-16302748:+	ICICLE-PD	0.000732125	0.996578
FSJ	3:31576395-31580096:+	ICICLE-PD	-0.0482771	0.301322
FSJ	3:43299753-43303792:+	ICICLE-PD	0.0748193	0.152452
FSJ	3:47056820-47067118:-	ICICLE-PD	NA	NA
FSJ	3:49967469-49975392:+	ICICLE-PD	NA	NA
FSJ	3:51541497-51552063:+	ICICLE-PD	-0.0237653	0.817738
FSJ	3:56592969-56594028:+	ICICLE-PD	0.103217	0.336529
FSJ	3:56660730-56673725:-	ICICLE-PD	NA	NA
FSJ	3:63912587-63913225:+	ICICLE-PD	0.215296	0.0975718
FSJ	3:71041327-71053773:-	ICICLE-PD	-0.0958968	0.0769242
FSJ	3:119500694-119504021:+	ICICLE-PD	0.0449628	0.58788
FSJ	3:142425221-142426841:-	ICICLE-PD	0.127621	0.526415
FSJ	3:148446265-148455531:-	ICICLE-PD	-0.0784258	0.647998
FSJ	3:149846010-149921227:+	ICICLE-PD	0.093794	0.378769
FSJ	3:169976945-169988359:+	ICICLE-PD	NA	NA
FSJ	3:170136418-170149244:-	ICICLE-PD	NA	NA
FSJ	3:170145422-170149244:-	ICICLE-PD	0.121716	0.152723
FSJ	3:172247532-172251541:+	ICICLE-PD	-0.0950268	0.16118
FSJ	3:182884752-182887713:+	ICICLE-PD	0.130436	0.447503
FSJ	3:193657079-193667280:+	ICICLE-PD	-0.15594	0.0968524
FSJ	3:195878252-195888606:-	ICICLE-PD	-0.049839	0.523141
FSJ	3:196053417-196077122:-	ICICLE-PD	NA	NA
FSJ	3:196058283-196060247:-	ICICLE-PD	NA	NA
FSJ	3:196391812-196403019:-	ICICLE-PD	NA	NA
FSJ	3:197865422-197866219:+	ICICLE-PD	NA	NA
FSJ	3:197865422-197875775:+	ICICLE-PD	NA	NA
FSJ	4:1225359-1241519:-	ICICLE-PD	-0.046083	0.411463
FSJ	4:6923372-6924111:+	ICICLE-PD	0.0419881	0.757913
FSJ	4:25127263-25159107:-	ICICLE-PD	0.196442	0.00136735
FSJ	4:36228581-36229645:-	ICICLE-PD	0.0524437	0.483544
FSJ	4:37631384-37638504:-	ICICLE-PD	-0.0792707	0.371245
FSJ	4:38089931-38103157:+	ICICLE-PD	0.0116097	0.95282
FSJ	4:39913610-39925933:-	ICICLE-PD	NA	NA
FSJ	4:48369848-48383784:+	ICICLE-PD	NA	NA
FSJ	4:53399729-53428183:+	ICICLE-PD	NA	NA
FSJ	4:53414614-53428183:+	ICICLE-PD	NA	NA
FSJ	4:53425871-53428183:+	ICICLE-PD	NA	NA
FSJ	4:55411613-55417985:+	ICICLE-PD	0.0508672	0.343386
FSJ	4:73090666-73092300:-	ICICLE-PD	0.115213	0.200474
FSJ	4:76134174-76144473:-	ICICLE-PD	0.0877593	0.414149
FSJ	4:76144148-76144473:-	ICICLE-PD	-0.254037	0.0524092
FSJ	4:78826036-78851056:+	ICICLE-PD	0.144085	0.187227
FSJ	4:87046165-87047594:+	ICICLE-PD	0.0248157	0.768917
FSJ	4:87195323-87195690:-	ICICLE-PD	0.0869891	0.576415
FSJ	4:98574456-98574905:-	ICICLE-PD	-0.600017	0.222388
FSJ	4:102714437-102726683:-	ICICLE-PD	0.138283	0.0208345
FSJ	4:105233896-105237351:+	ICICLE-PD	0.0448637	0.680242
FSJ	4:109491326-109494856:+	ICICLE-PD	NA	NA
FSJ	4:127921523-127939997:-	ICICLE-PD	-0.0107663	0.845875
FSJ	4:128992166-129003876:-	ICICLE-PD	0.096996	0.343094
FSJ	4:143543508-143543972:+	ICICLE-PD	0.0832205	0.235486
FSJ	4:152411302-152412529:-	ICICLE-PD	0.0284877	0.612126
FSJ	4:153626146-153632838:+	ICICLE-PD	-0.0986951	0.10814
FSJ	4:177353307-177353728:+	ICICLE-PD	NA	NA
FSJ	4:177353307-177360677:+	ICICLE-PD	-0.220435	0.171728
FSJ	5:21491320-21497196:+	ICICLE-PD	-0.0429651	0.721248
FSJ	5:36953617-36976402:+	ICICLE-PD	0.126223	0.0459549
FSJ	5:50402285-50411383:-	ICICLE-PD	0.111855	0.471462
FSJ	5:50778068-50797233:+	ICICLE-PD	0.07484	0.179395
FSJ	5:56864733-56865977:+	ICICLE-PD	0.135081	0.0122704
FSJ	5:57246299-57251141:+	ICICLE-PD	0.0423256	0.429379
FSJ	5:65988634-65994864:+	ICICLE-PD	0.0303257	0.881258
FSJ	5:66053405-66054951:+	ICICLE-PD	0.12826	0.0495449
FSJ	5:72861807-72865729:+	ICICLE-PD	0.00886509	0.943761
FSJ	5:73058432-73077493:+	ICICLE-PD	NA	NA
FSJ	5:73074741-73077493:+	ICICLE-PD	0.0720067	0.513136
FSJ	5:95755395-95763620:+	ICICLE-PD	-0.0195774	0.914042
FSJ	5:112985834-113004077:+	ICICLE-PD	0.0537067	0.287576
FSJ	5:123545416-123557564:+	ICICLE-PD	0.0519687	0.58648
FSJ	5:131677702-131709272:-	ICICLE-PD	0.0798833	0.291595
FSJ	5:134157706-134174022:-	ICICLE-PD	0.0514123	0.648132
FSJ	5:137985256-137988315:-	ICICLE-PD	-0.020074	0.740959
FSJ	5:139600371-139614966:+	ICICLE-PD	-0.10919	0.553174
FSJ	5:176943334-176958154:-	ICICLE-PD	-0.0543864	0.664952
FSJ	6:4891712-4892379:+	ICICLE-PD	-0.0277224	0.715827
FSJ	6:13579450-13584225:+	ICICLE-PD	-0.0118844	0.863643
FSJ	6:13632369-13644729:-	ICICLE-PD	NA	NA
FSJ	6:13639562-13644729:-	ICICLE-PD	-0.0257042	0.666805
FSJ	6:18236451-18258405:-	ICICLE-PD	NA	NA
FSJ	6:29829417-29888742:+	ICICLE-PD	-0.254597	0.918757
FSJ	6:29887954-30259697:+	ICICLE-PD	-0.00361689	0.991267
FSJ	6:29889706-29944397:+	ICICLE-PD	0.185842	0.952937
FSJ	6:30650993-30651466:+	ICICLE-PD	-0.00853578	0.938395
FSJ	6:32519369-32580856:-	ICICLE-PD	0.116936	0.433698
FSJ	6:35312301-35312772:+	ICICLE-PD	-0.0378382	0.317081
FSJ	6:57099060-57102879:+	ICICLE-PD	-0.030497	0.838696
FSJ	6:57152220-57161152:+	ICICLE-PD	-0.0427207	0.537229
FSJ	6:131145284-131169273:+	ICICLE-PD	0.075483	0.511906
FSJ	6:149771161-149773169:+	ICICLE-PD	0.089582	0.359615
FSJ	6:158573419-158589782:+	ICICLE-PD	NA	NA
FSJ	7:2229983-2230727:-	ICICLE-PD	-0.0350403	0.617169
FSJ	7:16258389-16278226:-	ICICLE-PD	NA	NA
FSJ	7:24623665-24668660:+	ICICLE-PD	0.0966943	0.542635
FSJ	7:30550635-30562128:-	ICICLE-PD	0.0425763	0.398408
FSJ	7:32632542-32639365:-	ICICLE-PD	-0.188997	0.210562
FSJ	7:44700140-44701615:+	ICICLE-PD	0.0493954	0.654865
FSJ	7:48502125-48502552:+	ICICLE-PD	0.384821	0.299886
FSJ	7:50319047-50327757:+	ICICLE-PD	0.0228914	0.519425
FSJ	7:72890626-72891110:+	ICICLE-PD	0.0606182	0.454396
FSJ	7:73203422-73204604:+	ICICLE-PD	-0.109813	0.366767
FSJ	7:74782938-74783632:+	ICICLE-PD	-0.07934	0.366994
FSJ	7:75188074-75189256:-	ICICLE-PD	0.0115165	0.875662
FSJ	7:77778337-77778814:+	ICICLE-PD	-0.0273078	0.8337
FSJ	7:92294888-92327900:+	ICICLE-PD	0.00705998	0.960269
FSJ	7:100023418-100024307:+	ICICLE-PD	NA	NA
FSJ	7:100355142-100355804:+	ICICLE-PD	-0.11024	0.385324
FSJ	7:131375423-131399433:+	ICICLE-PD	0.0811032	0.090293
FSJ	7:131387119-131399433:+	ICICLE-PD	NA	NA
FSJ	7:139715931-139717015:-	ICICLE-PD	-0.0467459	0.577178
FSJ	7:140355667-140358785:-	ICICLE-PD	0.245026	0.0355671
FSJ	7:155665174-155680908:+	ICICLE-PD	NA	NA
FSJ	7:155672866-155680908:+	ICICLE-PD	-0.0617828	0.317402
FSJ	7:156826604-156836885:-	ICICLE-PD	0.0570317	0.498029
FSJ	7:158759485-158764853:-	ICICLE-PD	-0.150702	0.128908
FSJ	7:158788003-158799072:-	ICICLE-PD	-0.108	0.061307
FSJ	8:668597-674047:-	ICICLE-PD	-0.0446017	0.645203
FSJ	8:8922288-8922750:+	ICICLE-PD	-0.033423	0.838888
FSJ	8:21974669-21980203:+	ICICLE-PD	NA	NA
FSJ	8:21974669-21987857:+	ICICLE-PD	NA	NA
FSJ	8:21977769-21980203:+	ICICLE-PD	NA	NA
FSJ	8:30101897-30104486:+	ICICLE-PD	-0.0139461	0.920992
FSJ	8:37765525-37766355:+	ICICLE-PD	-0.0440315	0.187619
FSJ	8:38114191-38119363:+	ICICLE-PD	0.00146027	0.977807
FSJ	8:41661429-41661941:-	ICICLE-PD	0.0793704	0.953683
FSJ	8:51845660-51861246:-	ICICLE-PD	-0.0325262	0.828571
FSJ	8:51860844-51861246:-	ICICLE-PD	0.0337905	0.679231
FSJ	8:70159504-70162854:-	ICICLE-PD	0.0306469	0.892268
FSJ	8:94537102-94538346:-	ICICLE-PD	NA	NA
FSJ	8:100706650-100706997:-	ICICLE-PD	0.0338929	0.765015
FSJ	8:102360070-102361626:-	ICICLE-PD	0.0346419	0.406959
FSJ	8:123077110-123105464:+	ICICLE-PD	-0.119614	0.570045
FSJ	8:123077110-123109620:+	ICICLE-PD	0.0591582	0.58165
FSJ	8:123077110-123120188:+	ICICLE-PD	NA	NA
FSJ	8:130152735-130169067:-	ICICLE-PD	NA	NA
FSJ	8:130152735-130180880:-	ICICLE-PD	0.172875	0.131409
FSJ	8:130152735-130358143:-	ICICLE-PD	NA	NA
FSJ	8:130214555-130358143:-	ICICLE-PD	NA	NA
FSJ	8:130290000-130358143:-	ICICLE-PD	-0.0603386	0.641725
FSJ	8:132722039-132757294:-	ICICLE-PD	0.143995	0.0390829
FSJ	8:140572811-140585311:-	ICICLE-PD	0.0694851	0.414704
FSJ	8:141253988-141254629:-	ICICLE-PD	0.00837659	0.945546
FSJ	9:4823547-4827033:+	ICICLE-PD	NA	NA
FSJ	9:4860124-4860901:+	ICICLE-PD	-0.0298547	0.761907
FSJ	9:33944364-33956146:-	ICICLE-PD	0.00747462	0.921722
FSJ	9:33948373-33948587:-	ICICLE-PD	0.0200876	0.878929
FSJ	9:33948373-33953474:-	ICICLE-PD	-0.0115564	0.921386
FSJ	9:33948373-33956146:-	ICICLE-PD	NA	NA
FSJ	9:33953284-33956146:-	ICICLE-PD	NA	NA
FSJ	9:33953284-33963791:-	ICICLE-PD	NA	NA
FSJ	9:33953284-33996333:-	ICICLE-PD	NA	NA
FSJ	9:33971650-33973237:-	ICICLE-PD	NA	NA
FSJ	9:37424844-37426654:+	ICICLE-PD	0.00280803	0.968303
FSJ	9:83678440-83686155:-	ICICLE-PD	-0.0301301	0.559972
FSJ	9:83682950-83686155:-	ICICLE-PD	-0.02934	0.577517
FSJ	9:85618982-85633374:-	ICICLE-PD	0.102806	0.285795
FSJ	9:86305191-86310017:-	ICICLE-PD	0.109609	0.133949
FSJ	9:93471140-93498886:+	ICICLE-PD	NA	NA
FSJ	9:109050282-109050692:-	ICICLE-PD	NA	NA
FSJ	9:125337017-125337591:+	ICICLE-PD	0.114211	0.347825
FSJ	9:135881632-135883078:-	ICICLE-PD	-0.0856216	0.296415
FSJ	9:136223762-136226874:-	ICICLE-PD	-0.0425519	0.724802
FSJ	9:136224006-136226874:-	ICICLE-PD	-0.0695608	0.483983
FSJ	9:137790847-137818138:+	ICICLE-PD	-0.0397665	0.655775
FSJ	9:137811460-137818138:+	ICICLE-PD	-0.270146	0.027728
FSJ	10:7797046-7802854:+	ICICLE-PD	-0.0717982	0.350002
FSJ	10:11597630-11601980:-	ICICLE-PD	NA	NA
FSJ	10:12400015-12403369:+	ICICLE-PD	0.0349921	0.80957
FSJ	10:13659322-13663509:-	ICICLE-PD	-0.565313	0.00946284
FSJ	10:16752538-16782084:-	ICICLE-PD	0.0241167	0.805518
FSJ	10:22591628-22609717:-	ICICLE-PD	-0.0721086	0.554421
FSJ	10:26759061-26770345:-	ICICLE-PD	0.0207539	0.685265
FSJ	10:27142386-27145590:-	ICICLE-PD	-0.0203485	0.867943
FSJ	10:31908171-31910563:-	ICICLE-PD	-0.0547299	0.744275
FSJ	10:46795805-46798168:+	ICICLE-PD	-0.149765	0.21501
FSJ	10:49500537-49506012:-	ICICLE-PD	0.115854	0.140297
FSJ	10:68737844-68742569:+	ICICLE-PD	NA	NA
FSJ	10:72715110-72715902:+	ICICLE-PD	NA	NA
FSJ	10:87508335-87521169:+	ICICLE-PD	-0.049473	0.52621
FSJ	10:87894024-87895777:+	ICICLE-PD	0.112263	0.116905
FSJ	10:101667885-101676436:-	ICICLE-PD	-0.140095	0.0668306
FSJ	10:101792838-101810314:-	ICICLE-PD	0.0729143	0.0971968
FSJ	10:103438014-103438808:+	ICICLE-PD	-0.0726213	0.394035
FSJ	10:110964124-110985765:+	ICICLE-PD	0.00273494	0.968584
FSJ	10:124038514-124046724:-	ICICLE-PD	0.0757285	0.31292
FSJ	10:124408541-124412200:-	ICICLE-PD	0.123834	0.0691053
FSJ	10:124681606-124682379:-	ICICLE-PD	-0.0920751	0.0969169
FSJ	10:124942456-124943307:+	ICICLE-PD	0.0542924	0.480552
FSJ	11:2951258-2979237:-	ICICLE-PD	-0.0152619	0.758978
FSJ	11:3731390-3731578:-	ICICLE-PD	0.115274	0.086497
FSJ	11:3731390-3753408:-	ICICLE-PD	0.0549336	0.359427
FSJ	11:3768580-3776021:-	ICICLE-PD	NA	NA
FSJ	11:14771936-14789242:+	ICICLE-PD	0.0975613	0.153207
FSJ	11:16095995-16097688:-	ICICLE-PD	NA	NA
FSJ	11:16095995-16111923:-	ICICLE-PD	NA	NA
FSJ	11:16095995-16186955:-	ICICLE-PD	NA	NA
FSJ	11:16111802-16186955:-	ICICLE-PD	-0.435046	0.0265317
FSJ	11:16183885-16186955:-	ICICLE-PD	NA	NA
FSJ	11:33286412-33287511:+	ICICLE-PD	0.016324	0.760365
FSJ	11:34090178-34092056:+	ICICLE-PD	-0.042653	0.405928
FSJ	11:45862059-45872233:+	ICICLE-PD	-0.105646	0.173404
FSJ	11:47358843-47375729:-	ICICLE-PD	0.11745	0.214478
FSJ	11:47358843-47375732:-	ICICLE-PD	0.205718	0.384971
FSJ	11:61366044-61367998:+	ICICLE-PD	-0.0774526	0.461776
FSJ	11:68551120-68564432:+	ICICLE-PD	0.00734515	0.927014
FSJ	11:85974707-85983973:-	ICICLE-PD	NA	NA
FSJ	11:85974707-86031611:-	ICICLE-PD	0.0756736	0.25442
FSJ	11:85990249-86031611:-	ICICLE-PD	NA	NA
FSJ	11:85996825-86003451:-	ICICLE-PD	0.0672245	0.335576
FSJ	11:85996825-86031611:-	ICICLE-PD	0.0956502	0.117952
FSJ	11:86007541-86031611:-	ICICLE-PD	0.170374	0.128533
FSJ	11:86011029-86031611:-	ICICLE-PD	0.0719439	0.298334
FSJ	11:121045673-121060085:+	ICICLE-PD	NA	NA
FSJ	11:130260855-130261929:-	ICICLE-PD	0.0761964	0.321204
FSJ	12:829061-829944:+	ICICLE-PD	0.0603661	0.521483
FSJ	12:894561-897681:+	ICICLE-PD	0.217274	0.124496
FSJ	12:2820085-2821792:+	ICICLE-PD	-0.184986	0.0265696
FSJ	12:28225794-28259442:+	ICICLE-PD	-0.169108	0.0406324
FSJ	12:28255580-28259442:+	ICICLE-PD	NA	NA
FSJ	12:32598496-32611283:+	ICICLE-PD	NA	NA
FSJ	12:45926141-45928859:-	ICICLE-PD	0.0530829	0.284654
FSJ	12:46229152-46243314:-	ICICLE-PD	0.0211235	0.90378
FSJ	12:69800208-69801721:+	ICICLE-PD	0.156302	0.102973
FSJ	12:94169152-94186473:+	ICICLE-PD	0.0525562	0.528969
FSJ	12:100282942-100298175:+	ICICLE-PD	-0.00857783	0.915091
FSJ	12:101714089-101716812:+	ICICLE-PD	-0.0209825	0.898724
FSJ	12:108652271-108654410:-	ICICLE-PD	0.0492967	0.501451
FSJ	12:112203635-112228811:-	ICICLE-PD	0.020432	0.872792
FSJ	12:116230432-116237705:-	ICICLE-PD	NA	NA
FSJ	12:116236820-116237705:-	ICICLE-PD	0.00240425	0.964008
FSJ	12:120154969-120155719:-	ICICLE-PD	-0.147806	0.110829
FSJ	12:120557281-120557682:+	ICICLE-PD	-0.109717	0.58792
FSJ	12:121780871-121781192:-	ICICLE-PD	-0.147358	0.0489588
FSJ	12:123586746-123590449:+	ICICLE-PD	0.0123365	0.797729
FSJ	13:21167987-21168399:-	ICICLE-PD	NA	NA
FSJ	13:26400452-26401624:+	ICICLE-PD	-0.113782	0.276571
FSJ	13:28174271-28177935:+	ICICLE-PD	-0.0348255	0.766582
FSJ	13:28256291-28261458:+	ICICLE-PD	NA	NA
FSJ	13:32517856-32527532:-	ICICLE-PD	0.0692853	0.226897
FSJ	13:40908158-40914105:-	ICICLE-PD	0.0125976	0.900846
FSJ	13:41466822-41468838:+	ICICLE-PD	0.0164047	0.917274
FSJ	13:50927406-50949505:+	ICICLE-PD	-0.0804627	0.670742
FSJ	13:77719531-77753358:+	ICICLE-PD	-0.090879	0.276397
FSJ	13:95161188-95188542:-	ICICLE-PD	-0.125705	0.314996
FSJ	13:113610995-113623286:+	ICICLE-PD	NA	NA
FSJ	14:21230318-21234229:-	ICICLE-PD	0.0165131	0.875397
FSJ	14:21503172-21503881:-	ICICLE-PD	-0.0897952	0.0683413
FSJ	14:22909482-22911403:-	ICICLE-PD	NA	NA
FSJ	14:30902535-30911162:-	ICICLE-PD	0.174496	0.239112
FSJ	14:32090501-32094386:+	ICICLE-PD	-0.143599	0.172592
FSJ	14:34551713-34554912:-	ICICLE-PD	-0.0150795	0.94193
FSJ	14:49669523-49674427:-	ICICLE-PD	0.240194	0.684503
FSJ	14:50329832-50342222:-	ICICLE-PD	-0.0454878	0.749575
FSJ	14:52511239-52544371:-	ICICLE-PD	0.0439706	0.680886
FSJ	14:52536718-52544371:-	ICICLE-PD	-0.0349962	0.713156
FSJ	14:89161700-89162969:-	ICICLE-PD	-0.178503	0.0643148
FSJ	14:96833466-96860735:+	ICICLE-PD	NA	NA
FSJ	14:99257470-99257839:-	ICICLE-PD	-0.208044	0.00996898
FSJ	14:99458278-99465813:-	ICICLE-PD	0.00872471	0.841288
FSJ	14:102040235-102040673:+	ICICLE-PD	0.0142429	0.912604
FSJ	15:25405460-25411971:-	ICICLE-PD	-0.0931908	0.185421
FSJ	15:41356038-41377304:+	ICICLE-PD	0.10806	0.506727
FSJ	15:41375711-41377304:+	ICICLE-PD	-0.0900357	0.5374
FSJ	15:41668827-41669958:+	ICICLE-PD	-0.336522	0.000131408
FSJ	15:44615362-44620403:-	ICICLE-PD	NA	NA
FSJ	15:58912562-58916999:-	ICICLE-PD	-0.0571306	0.565021
FSJ	15:62007307-62013992:-	ICICLE-PD	0.171461	0.357731
FSJ	15:63696123-63716473:-	ICICLE-PD	0.044669	0.513207
FSJ	15:64499292-64623052:+	ICICLE-PD	0.0837434	0.164571
FSJ	15:64974601-64983593:-	ICICLE-PD	-0.044689	0.599822
FSJ	15:65715477-65738875:-	ICICLE-PD	NA	NA
FSJ	15:65715477-65756472:-	ICICLE-PD	NA	NA
FSJ	15:65722847-65732818:-	ICICLE-PD	NA	NA
FSJ	15:65722847-65738875:-	ICICLE-PD	NA	NA
FSJ	15:65729071-65732818:-	ICICLE-PD	-0.0518047	0.561006
FSJ	15:65729071-65738875:-	ICICLE-PD	NA	NA
FSJ	15:65729071-65756472:-	ICICLE-PD	0.0315915	0.648287
FSJ	15:65752378-65761438:-	ICICLE-PD	NA	NA
FSJ	15:80120327-80122800:+	ICICLE-PD	0.0292815	0.585137
FSJ	15:89113724-89116521:+	ICICLE-PD	0.0563796	0.456902
FSJ	15:90217438-90221765:+	ICICLE-PD	-0.00256872	0.979894
FSJ	15:92924320-92929091:+	ICICLE-PD	0.0777687	0.155741
FSJ	15:92996956-93002317:+	ICICLE-PD	0.0544955	0.402947
FSJ	15:93000511-93014909:+	ICICLE-PD	0.0673085	0.45879
FSJ	15:100564691-100565265:-	ICICLE-PD	-0.400464	0.0178303
FSJ	16:98144-100509:-	ICICLE-PD	-0.0426117	0.848335
FSJ	16:1809237-1809833:-	ICICLE-PD	-0.193507	0.158198
FSJ	16:3850296-3851009:-	ICICLE-PD	0.055009	0.638492
FSJ	16:11020192-11061022:+	ICICLE-PD	0.194693	0.0788755
FSJ	16:14627105-14627336:-	ICICLE-PD	0.0611558	0.612727
FSJ	16:18797924-18798834:-	ICICLE-PD	0.0384102	0.675226
FSJ	16:18841564-18845651:-	ICICLE-PD	0.038495	0.748876
FSJ	16:24032135-24035547:+	ICICLE-PD	0.0604482	0.231655
FSJ	16:29833732-29834066:+	ICICLE-PD	0.105453	0.32492
FSJ	16:30483826-30484263:+	ICICLE-PD	0.0333256	0.558834
FSJ	16:30496096-30496566:+	ICICLE-PD	0.0563664	0.687889
FSJ	16:31297513-31297954:+	ICICLE-PD	0.223876	0.022813
FSJ	16:31361835-31362753:+	ICICLE-PD	0.0497544	0.654144
FSJ	16:31722625-31723353:+	ICICLE-PD	0.0233254	0.73785
FSJ	16:47497398-47515601:+	ICICLE-PD	0.0181721	0.669829
FSJ	16:68121986-68123121:+	ICICLE-PD	-0.0421488	0.51054
FSJ	16:68121986-68126610:+	ICICLE-PD	-0.142714	0.13977
FSJ	16:68190767-68191775:+	ICICLE-PD	0.0373563	0.568256
FSJ	16:69370482-69372355:-	ICICLE-PD	-0.0898291	0.593457
FSJ	16:69695135-69695379:+	ICICLE-PD	0.130885	0.0926299
FSJ	16:71658232-71679535:-	ICICLE-PD	NA	NA
FSJ	16:71676446-71679535:-	ICICLE-PD	NA	NA
FSJ	16:71678754-71681905:-	ICICLE-PD	NA	NA
FSJ	16:85633913-85634132:+	ICICLE-PD	-0.198681	0.322869
FSJ	16:87975047-87984259:+	ICICLE-PD	-0.0498557	0.668311
FSJ	16:88027482-88038011:+	ICICLE-PD	-0.0822486	0.162876
FSJ	17:1636708-1637062:-	ICICLE-PD	0.0328573	0.803387
FSJ	17:20017986-20110562:+	ICICLE-PD	-0.0149874	0.88364
FSJ	17:20204332-20205912:+	ICICLE-PD	-0.171442	0.276024
FSJ	17:32171042-32176213:+	ICICLE-PD	-0.231166	0.172332
FSJ	17:35478074-35480195:-	ICICLE-PD	-0.0847244	0.46038
FSJ	17:39709812-39715939:+	ICICLE-PD	0.227314	0.166559
FSJ	17:42498923-42501304:+	ICICLE-PD	0.271907	0.411186
FSJ	17:42500706-42501304:+	ICICLE-PD	0.0919608	0.253822
FSJ	17:46170854-46172232:-	ICICLE-PD	0.0578417	0.55301
FSJ	17:47154671-47158303:-	ICICLE-PD	NA	NA
FSJ	17:49311311-49312042:-	ICICLE-PD	-0.0146617	0.922786
FSJ	17:59353214-59353526:+	ICICLE-PD	-0.123031	0.0349083
FSJ	17:59731420-59738947:+	ICICLE-PD	-0.0245164	0.857964
FSJ	17:60269449-60271481:-	ICICLE-PD	NA	NA
FSJ	17:61984170-61985090:-	ICICLE-PD	NA	NA
FSJ	17:62029540-62035608:-	ICICLE-PD	0.157772	0.0456888
FSJ	17:62033786-62035608:-	ICICLE-PD	-0.0125889	0.88581
FSJ	18:2890560-2892486:+	ICICLE-PD	0.243518	0.00513917
FSJ	18:9182381-9221999:+	ICICLE-PD	-0.0153472	0.785795
FSJ	18:12999420-13019206:+	ICICLE-PD	0.0250653	0.654634
FSJ	18:12999420-13030608:+	ICICLE-PD	-0.0795149	0.481954
FSJ	18:21765771-21779685:+	ICICLE-PD	NA	NA
FSJ	18:24064139-24083081:+	ICICLE-PD	NA	NA
FSJ	18:47865058-47896809:-	ICICLE-PD	0.0255403	0.476607
FSJ	18:62539680-62550460:+	ICICLE-PD	0.0863252	0.434137
FSJ	18:76441244-76443211:-	ICICLE-PD	-0.0870988	0.463206
FSJ	18:76849525-76851939:+	ICICLE-PD	-0.200336	0.306706
FSJ	19:1032391-1032696:+	ICICLE-PD	0.0399793	0.770643
FSJ	19:3660965-3662001:-	ICICLE-PD	0.090529	0.203979
FSJ	19:5047475-5082504:+	ICICLE-PD	NA	NA
FSJ	19:11335446-11335783:-	ICICLE-PD	0.109695	0.188126
FSJ	19:12928341-12928847:-	ICICLE-PD	-0.0709847	0.246721
FSJ	19:17101659-17102557:+	ICICLE-PD	-0.0321147	0.758219
FSJ	19:17276494-17276909:+	ICICLE-PD	-0.142333	0.0658006
FSJ	19:18537600-18538436:-	ICICLE-PD	-0.026542	0.849125
FSJ	19:19640084-19640571:-	ICICLE-PD	0.215602	0.360593
FSJ	19:33113766-33114419:+	ICICLE-PD	0.0481203	0.639345
FSJ	19:40583397-40583717:+	ICICLE-PD	0.00777514	0.932863
FSJ	19:45263112-45263367:+	ICICLE-PD	0.248181	0.113146
FSJ	19:47264602-47264946:+	ICICLE-PD	-0.141483	0.252885
FSJ	19:57455652-57456182:-	ICICLE-PD	-0.0648077	0.762837
FSJ	20:2947981-2965202:+	ICICLE-PD	-0.0909641	0.411668
FSJ	20:2964271-2965202:+	ICICLE-PD	NA	NA
FSJ	20:35714184-35725155:-	ICICLE-PD	0.0342992	0.548954
FSJ	20:36911217-36912552:-	ICICLE-PD	0.0875402	0.48926
FSJ	20:41092471-41101353:+	ICICLE-PD	0.114235	0.306541
FSJ	20:41533049-41551360:-	ICICLE-PD	0.0906587	0.352914
FSJ	20:43702489-43705358:+	ICICLE-PD	-0.253484	0.403871
FSJ	20:47262287-47276795:-	ICICLE-PD	NA	NA
FSJ	20:47276313-47287284:-	ICICLE-PD	-0.0915391	0.11747
FSJ	20:56381432-56384324:-	ICICLE-PD	0.243378	0.2325
FSJ	20:56386256-56388202:-	ICICLE-PD	0.13337	0.334261
FSJ	20:58438944-58441083:+	ICICLE-PD	0.0333403	0.620297
FSJ	21:15762890-15766141:+	ICICLE-PD	0.0967317	0.131727
FSJ	21:29321220-29329693:+	ICICLE-PD	0.0727224	0.311787
FSJ	21:33432176-33432871:+	ICICLE-PD	0.048606	0.804956
FSJ	21:36247516-36248568:+	ICICLE-PD	0.0114826	0.907715
FSJ	21:36338778-36344707:+	ICICLE-PD	-0.0275808	0.687816
FSJ	21:36362182-36364259:+	ICICLE-PD	0.0303171	0.607004
FSJ	21:37420298-37472880:+	ICICLE-PD	0.0550416	0.672777
FSJ	21:44855209-44861271:-	ICICLE-PD	0.000691348	0.990013
FSJ	21:46349011-46349820:+	ICICLE-PD	-0.0722392	0.481007
FSJ	22:21805849-21807846:-	ICICLE-PD	0.0304644	0.56969
FSJ	22:26457858-26458577:-	ICICLE-PD	-0.176469	0.0052023
FSJ	22:32478980-32479275:+	ICICLE-PD	-0.0942783	0.59911
FSJ	22:37812886-37813609:+	ICICLE-PD	0.30533	0.205199
FSJ	22:41125863-41140257:+	ICICLE-PD	0.061746	0.538223
FSJ	22:41342528-41343576:+	ICICLE-PD	-0.0809269	0.406459
FSJ	22:50372019-50394135:+	ICICLE-PD	-0.105461	0.322238
FSJ	X:361404-362332:-	ICICLE-PD	-0.224088	0.0765915
FSJ	X:1285777-1290509:+	ICICLE-PD	-0.0800984	0.735951
FSJ	X:13666316-13680598:+	ICICLE-PD	-0.273852	0.219882
FSJ	X:51327720-51357027:-	ICICLE-PD	-0.0403286	0.773647
FSJ	X:53403565-53403893:-	ICICLE-PD	-0.0607455	0.519422
FSJ	X:78014661-78020398:+	ICICLE-PD	NA	NA
FSJ	X:135545422-135556300:+	ICICLE-PD	0.0211872	0.744671
FSJ	X:148661907-148662768:+	ICICLE-PD	0.152008	0.330178
FSJ	4:143880410-144119781:-	ICICLE-PD	-0.267268	0.32565
Gene	ENSG00000104522	PPMI	-0.385344	9.11697e-07
Gene	ENSG00000145354	PPMI	-0.290628	1.93881e-06
Gene	ENSG00000100575	PPMI	-0.227484	2.05446e-06
Gene	ENSG00000057704	PPMI	0.19617	9.37261e-06
Gene	ENSG00000174748	PPMI	-0.151671	1.27804e-05
Gene	ENSG00000166523	PPMI	0.252503	1.4165e-05
Gene	ENSG00000165338	PPMI	-0.308744	1.80508e-05
Gene	ENSG00000186063	PPMI	-0.169958	1.96158e-05
Gene	ENSG00000108424	PPMI	0.143266	1.97975e-05
Gene	ENSG00000102010	PPMI	0.330404	2.03197e-05
Gene	ENSG00000181778	PPMI	0.264144	2.48044e-05
Gene	ENSG00000100577	PPMI	-0.102788	2.5818e-05
Gene	ENSG00000164674	PPMI	0.177246	2.80533e-05
Gene	ENSG00000164463	PPMI	0.10037	2.97639e-05
Gene	ENSG00000106628	PPMI	-0.149702	3.04579e-05
Gene	ENSG00000189180	PPMI	0.10095	3.16316e-05
Gene	ENSG00000156136	PPMI	-0.129031	3.34262e-05
Gene	ENSG00000135378	PPMI	0.228437	3.48689e-05
Gene	ENSG00000176978	PPMI	-0.138594	4.70959e-05
Gene	ENSG00000119471	PPMI	0.150845	4.74882e-05
Gene	ENSG00000115042	PPMI	-0.101446	5.06431e-05
Gene	ENSG00000135828	PPMI	0.104959	5.66963e-05
Gene	ENSG00000138050	PPMI	-0.156178	6.55994e-05
Gene	ENSG00000178537	PPMI	0.146613	6.83297e-05
Gene	ENSG00000197363	PPMI	-0.117035	6.87655e-05
Gene	ENSG00000171049	PPMI	0.211496	6.90924e-05
Gene	ENSG00000234073	PPMI	0.183143	7.58652e-05
Gene	ENSG00000106638	PPMI	-0.0832271	7.59127e-05
Gene	ENSG00000140563	PPMI	0.15289	7.65504e-05
Gene	ENSG00000174007	PPMI	0.178614	8.24849e-05
Gene	ENSG00000227454	PPMI	0.173307	9.25482e-05
Gene	ENSG00000213390	PPMI	0.119618	9.26042e-05
Gene	ENSG00000155926	PPMI	0.119487	9.61014e-05
Gene	ENSG00000145491	PPMI	0.198752	9.71389e-05
Gene	ENSG00000143622	PPMI	0.110623	0.000101659
Gene	ENSG00000225185	PPMI	0.174121	0.000107102
Gene	ENSG00000185753	PPMI	0.0638751	0.000107828
Gene	ENSG00000186300	PPMI	-0.111392	0.000113309
Gene	ENSG00000288620	PPMI	-0.134494	0.000115099
Gene	ENSG00000204345	PPMI	0.592031	0.000119348
Gene	ENSG00000113368	PPMI	0.229226	0.000124015
Gene	ENSG00000230593	PPMI	0.175751	0.000124482
Gene	ENSG00000105248	PPMI	-0.10863	0.00012681
Gene	ENSG00000235750	PPMI	0.11957	0.000133712
Gene	ENSG00000163162	PPMI	0.132059	0.000134001
Gene	ENSG00000240682	PPMI	0.0845936	0.000139081
Gene	ENSG00000172183	PPMI	0.140534	0.000143226
Gene	ENSG00000123091	PPMI	-0.262604	0.000151672
Gene	ENSG00000104549	PPMI	-0.153323	0.000152952
Gene	ENSG00000108582	PPMI	0.141452	0.000169388
Gene	ENSG00000181904	PPMI	-0.0769833	0.000171836
Gene	ENSG00000003402	PPMI	0.118985	0.000182019
Gene	ENSG00000214706	PPMI	-0.12228	0.000186079
Gene	ENSG00000078114	PPMI	-0.731065	0.000202356
Gene	ENSG00000071537	PPMI	0.0889219	0.00020785
Gene	ENSG00000152484	PPMI	-0.189811	0.000212713
Gene	ENSG00000215301	PPMI	0.0876171	0.000231956
Gene	ENSG00000111843	PPMI	-0.141821	0.000245249
Gene	ENSG00000189067	PPMI	0.158527	0.000249462
Gene	ENSG00000282988	PPMI	0.202308	0.000251557
Gene	ENSG00000069974	PPMI	0.0987925	0.00025506
Gene	ENSG00000112200	PPMI	-0.0921478	0.000256209
Gene	ENSG00000223819	PPMI	0.157332	0.000259863
Gene	ENSG00000173598	PPMI	-0.200366	0.00026161
Gene	ENSG00000169359	PPMI	-0.0635899	0.000270386
Gene	ENSG00000112096	PPMI	0.185066	0.000275223
Gene	ENSG00000277161	PPMI	-0.0804788	0.000294462
Gene	ENSG00000175348	PPMI	-0.081627	0.000297271
Gene	ENSG00000181016	PPMI	0.195673	0.000297406
Gene	ENSG00000109466	PPMI	0.135896	0.000297785
Gene	ENSG00000012983	PPMI	-0.0915058	0.000305863
Gene	ENSG00000137656	PPMI	0.0729586	0.000319743
Gene	ENSG00000136999	PPMI	0.23943	0.00032249
Gene	ENSG00000182149	PPMI	0.0625906	0.000331076
Gene	ENSG00000131067	PPMI	-0.142091	0.00033415
Gene	ENSG00000179119	PPMI	0.0636903	0.00033841
Gene	ENSG00000136167	PPMI	0.102998	0.000340015
Gene	ENSG00000151726	PPMI	0.210219	0.000341601
Gene	ENSG00000100938	PPMI	0.0774996	0.000351734
Gene	ENSG00000135045	PPMI	-0.153872	0.000352584
Gene	ENSG00000160551	PPMI	0.060124	0.000354611
Gene	ENSG00000146859	PPMI	0.152148	0.000368696
Gene	ENSG00000103569	PPMI	0.177234	0.00037172
Gene	ENSG00000168016	PPMI	0.131383	0.000372859
Gene	ENSG00000163219	PPMI	0.0899677	0.000378974
Gene	ENSG00000234518	PPMI	0.208644	0.000379184
Gene	ENSG00000139697	PPMI	0.0551321	0.000384316
Gene	ENSG00000131043	PPMI	-0.0818363	0.000390495
Gene	ENSG00000125652	PPMI	-0.0945114	0.000394938
Gene	ENSG00000161040	PPMI	0.222673	0.000395773
Gene	ENSG00000169902	PPMI	0.256715	0.000400721
Gene	ENSG00000220343	PPMI	0.15658	0.000401117
Gene	ENSG00000102580	PPMI	0.112813	0.000403817
Gene	ENSG00000076864	PPMI	-0.722014	0.000406847
Gene	ENSG00000285253	PPMI	-0.0985037	0.00040937
Gene	ENSG00000221869	PPMI	0.160535	0.000412207
Gene	ENSG00000141349	PPMI	-0.111607	0.000414168
Gene	ENSG00000174516	PPMI	-0.116743	0.00041645
Gene	ENSG00000093000	PPMI	0.0988558	0.00042685
Gene	ENSG00000122783	PPMI	-0.0700622	0.000438286
Gene	ENSG00000144597	PPMI	0.0551704	0.000438761
Gene	ENSG00000059691	PPMI	-0.0802061	0.000440315
Gene	ENSG00000093134	PPMI	0.202241	0.000442874
Gene	ENSG00000100644	PPMI	0.0850671	0.000446412
Gene	ENSG00000131100	PPMI	0.0871408	0.00045315
Gene	ENSG00000153814	PPMI	-0.203767	0.000457401
Gene	ENSG00000076513	PPMI	0.0960686	0.000472819
Gene	ENSG00000013374	PPMI	0.105946	0.000481084
Gene	ENSG00000138069	PPMI	0.0776881	0.00049051
Gene	ENSG00000139644	PPMI	0.0806166	0.000494026
Gene	ENSG00000115946	PPMI	-0.0882754	0.000499983
Gene	ENSG00000184924	PPMI	-0.126428	0.000508437
Gene	ENSG00000158470	PPMI	0.163109	0.000509938
Gene	ENSG00000284773	PPMI	-0.126812	0.000514369
Gene	ENSG00000139112	PPMI	0.12823	0.000521785
Gene	ENSG00000143384	PPMI	0.100593	0.000525696
Gene	ENSG00000140932	PPMI	0.205561	0.000532308
Gene	ENSG00000176390	PPMI	0.0684037	0.000535671
Gene	ENSG00000249138	PPMI	0.226021	0.000564548
Gene	ENSG00000022277	PPMI	0.0957066	0.000574809
Gene	ENSG00000120925	PPMI	-0.0661467	0.000586491
Gene	ENSG00000173011	PPMI	0.0560264	0.000586916
Gene	ENSG00000134909	PPMI	-0.155648	0.000590645
Gene	ENSG00000012174	PPMI	-0.0669717	0.000592892
Gene	ENSG00000225873	PPMI	0.205285	0.000604085
Gene	ENSG00000167434	PPMI	0.223681	0.000607137
Gene	ENSG00000196954	PPMI	0.120814	0.000610012
Gene	ENSG00000213903	PPMI	0.159128	0.00061884
Gene	ENSG00000257108	PPMI	-0.138288	0.000626342
Gene	ENSG00000253981	PPMI	0.200195	0.000628308
Gene	ENSG00000259626	PPMI	0.232612	0.000633319
Gene	ENSG00000132004	PPMI	-0.109858	0.000634168
Gene	ENSG00000103994	PPMI	0.0971655	0.000641817
Gene	ENSG00000166579	PPMI	0.129457	0.000644679
Gene	ENSG00000170776	PPMI	0.0859048	0.000648711
Gene	ENSG00000215114	PPMI	0.124498	0.000648782
Gene	ENSG00000100099	PPMI	-0.0623949	0.000652825
Gene	ENSG00000164032	PPMI	0.115106	0.000658452
Gene	ENSG00000080815	PPMI	0.091058	0.000660761
Gene	ENSG00000164715	PPMI	0.147823	0.000672913
Gene	ENSG00000134996	PPMI	0.0977729	0.000674952
Gene	ENSG00000101474	PPMI	0.141106	0.000697507
Gene	ENSG00000135365	PPMI	0.120277	0.000703067
Gene	ENSG00000276819	PPMI	-0.279964	0.000703602
Gene	ENSG00000123933	PPMI	-0.0878865	0.000705347
Gene	ENSG00000064545	PPMI	-0.133018	0.00071057
Gene	ENSG00000157551	PPMI	0.217807	0.000722387
Gene	ENSG00000126945	PPMI	0.141163	0.000739754
Gene	ENSG00000125457	PPMI	-0.0879582	0.000740324
Gene	ENSG00000088766	PPMI	-0.0952174	0.00074705
Gene	ENSG00000066136	PPMI	0.084481	0.000747489
Gene	ENSG00000161016	PPMI	-0.101573	0.000747684
Gene	ENSG00000127554	PPMI	-0.155515	0.000766824
Gene	ENSG00000174238	PPMI	0.131906	0.000781086
Gene	ENSG00000173275	PPMI	-0.0895889	0.000786993
Gene	ENSG00000143367	PPMI	0.0954667	0.000787346
Gene	ENSG00000188895	PPMI	0.11363	0.000796465
Gene	ENSG00000198604	PPMI	0.105232	0.000799765
Gene	ENSG00000139517	PPMI	-0.0760836	0.000808082
Gene	ENSG00000161179	PPMI	-0.0818778	0.000809542
Gene	ENSG00000149806	PPMI	-0.1095	0.000823492
Gene	ENSG00000120656	PPMI	0.0735188	0.000829142
Gene	ENSG00000038219	PPMI	0.101472	0.000830763
Gene	ENSG00000147526	PPMI	0.0916675	0.00083466
Gene	ENSG00000197442	PPMI	0.0939071	0.000843734
Gene	ENSG00000156675	PPMI	0.125788	0.000849958
Gene	ENSG00000157653	PPMI	-0.207644	0.00085744
Gene	ENSG00000288635	PPMI	-0.192568	0.00086461
Gene	ENSG00000048740	PPMI	0.083238	0.000880986
Gene	ENSG00000100266	PPMI	0.132172	0.000881305
Gene	ENSG00000160113	PPMI	-0.191513	0.000887451
Gene	ENSG00000119682	PPMI	0.0920821	0.000887473
Gene	ENSG00000108784	PPMI	-0.110383	0.000917129
Gene	ENSG00000173614	PPMI	0.0651552	0.000940892
Gene	ENSG00000137309	PPMI	-0.144906	0.000953359
Gene	ENSG00000103196	PPMI	0.221708	0.00095938
Gene	ENSG00000152683	PPMI	-0.0572185	0.000961286
Gene	ENSG00000173812	PPMI	-0.145893	0.000962565
Gene	ENSG00000109321	PPMI	0.475902	0.000966606
Gene	ENSG00000176788	PPMI	0.188409	0.00101739
Gene	ENSG00000168610	PPMI	0.123567	0.00102182
Gene	ENSG00000148334	PPMI	-0.0809156	0.00102284
Gene	ENSG00000187536	PPMI	0.161358	0.0010246
Gene	ENSG00000173588	PPMI	-0.0971566	0.00103582
Gene	ENSG00000160588	PPMI	0.13699	0.00103724
Gene	ENSG00000167785	PPMI	-0.0912742	0.00104256
Gene	ENSG00000169100	PPMI	-0.0782054	0.00104288
Gene	ENSG00000095794	PPMI	0.0807235	0.00106465
Gene	ENSG00000130522	PPMI	-0.169132	0.00107211
Gene	ENSG00000146409	PPMI	-0.103498	0.00107262
Gene	ENSG00000197249	PPMI	0.15968	0.00107381
Gene	ENSG00000120539	PPMI	-0.142698	0.00108007
Gene	ENSG00000147416	PPMI	0.109563	0.00110854
Gene	ENSG00000167193	PPMI	0.0725219	0.00110933
Gene	ENSG00000116741	PPMI	0.166697	0.00111343
Gene	ENSG00000133641	PPMI	-0.128987	0.00112005
Gene	ENSG00000105576	PPMI	-0.114963	0.00113151
Gene	ENSG00000229419	PPMI	-0.198154	0.00113633
Gene	ENSG00000013561	PPMI	-0.150714	0.0011418
Gene	ENSG00000113303	PPMI	0.177578	0.00114446
Gene	ENSG00000115138	PPMI	-0.2292	0.00115036
Gene	ENSG00000121858	PPMI	0.148478	0.00115408
Gene	ENSG00000144118	PPMI	0.128996	0.00116638
Gene	ENSG00000284956	PPMI	0.301941	0.0011814
Gene	ENSG00000137575	PPMI	0.125221	0.00118296
Gene	ENSG00000288558	PPMI	-0.124164	0.00118963
Gene	ENSG00000243317	PPMI	-0.156302	0.00119567
Gene	ENSG00000136280	PPMI	0.0661046	0.00121549
Gene	ENSG00000143537	PPMI	-0.149381	0.0012267
Gene	ENSG00000127540	PPMI	-0.106934	0.00122681
Gene	ENSG00000235217	PPMI	-0.100084	0.00122984
Gene	ENSG00000116701	PPMI	0.11957	0.00123249
Gene	ENSG00000134698	PPMI	0.112444	0.00123482
Gene	ENSG00000100503	PPMI	0.0763431	0.0012387
Gene	ENSG00000182841	PPMI	-0.0983272	0.0012821
Gene	ENSG00000182957	PPMI	0.0712238	0.00129024
Gene	ENSG00000198931	PPMI	-0.0815441	0.00129581
Gene	ENSG00000166266	PPMI	-0.0716893	0.00130705
Gene	ENSG00000164896	PPMI	-0.0853313	0.00131747
Gene	ENSG00000182831	PPMI	0.0798474	0.00132934
Gene	ENSG00000140350	PPMI	0.0818082	0.0013471
Gene	ENSG00000102760	PPMI	-0.141494	0.00136619
Gene	ENSG00000010539	PPMI	0.082111	0.00136638
Gene	ENSG00000066084	PPMI	0.100052	0.00137932
Gene	ENSG00000198189	PPMI	0.100307	0.00138176
Gene	ENSG00000155962	PPMI	-0.171855	0.00138549
Gene	ENSG00000156504	PPMI	-0.0948226	0.00138869
Gene	ENSG00000287856	PPMI	0.203241	0.00138948
Gene	ENSG00000164818	PPMI	-0.139563	0.00139219
Gene	ENSG00000173349	PPMI	-0.0929655	0.0013941
Gene	ENSG00000163444	PPMI	-0.0601078	0.00140064
Gene	ENSG00000170899	PPMI	-0.188338	0.00140329
Gene	ENSG00000168286	PPMI	-0.0594446	0.00141825
Gene	ENSG00000135272	PPMI	-0.100932	0.00142878
Gene	ENSG00000167207	PPMI	0.186388	0.0014298
Gene	ENSG00000197081	PPMI	0.165836	0.00143617
Gene	ENSG00000138411	PPMI	0.16755	0.00144358
Gene	ENSG00000175548	PPMI	-0.109444	0.00145628
Gene	ENSG00000164620	PPMI	-0.0978208	0.00145743
Gene	ENSG00000217083	PPMI	0.213209	0.00145835
Gene	ENSG00000198176	PPMI	-0.171792	0.00150237
Gene	ENSG00000204177	PPMI	-0.108309	0.00151103
Gene	ENSG00000006652	PPMI	0.131857	0.0015157
Gene	ENSG00000188554	PPMI	0.0538538	0.00153709
Gene	ENSG00000196172	PPMI	-0.100976	0.00154154
Gene	ENSG00000164086	PPMI	-0.0768655	0.00154752
Gene	ENSG00000059728	PPMI	0.135611	0.00156149
Gene	ENSG00000180667	PPMI	-0.277989	0.00157832
Gene	ENSG00000011422	PPMI	0.142551	0.001585
Gene	ENSG00000148341	PPMI	-0.112679	0.00159071
Gene	ENSG00000083544	PPMI	-0.0892608	0.00159233
Gene	ENSG00000050426	PPMI	-0.0508299	0.00160005
Gene	ENSG00000169964	PPMI	-0.0857141	0.00160096
Gene	ENSG00000135407	PPMI	0.128437	0.00160649
Gene	ENSG00000111605	PPMI	-0.0837939	0.0016074
Gene	ENSG00000101290	PPMI	0.0843826	0.00160758
Gene	ENSG00000162704	PPMI	0.102503	0.00161949
Gene	ENSG00000157778	PPMI	-0.0694884	0.00162475
Gene	ENSG00000124201	PPMI	0.102104	0.00162712
Gene	ENSG00000132677	PPMI	0.103567	0.00163222
Gene	ENSG00000123610	PPMI	0.274005	0.0016346
Gene	ENSG00000244414	PPMI	0.117456	0.00164948
Gene	ENSG00000114062	PPMI	-0.0724705	0.00165568
Gene	ENSG00000132109	PPMI	0.113709	0.00166414
Gene	ENSG00000131269	PPMI	-0.0833346	0.00167284
Gene	ENSG00000134419	PPMI	-0.231633	0.00167777
Gene	ENSG00000115590	PPMI	0.181619	0.00169065
Gene	ENSG00000118596	PPMI	-0.0884358	0.00169863
Gene	ENSG00000137106	PPMI	-0.0876099	0.00173038
Gene	ENSG00000070501	PPMI	0.0756528	0.00173459
Gene	ENSG00000035664	PPMI	0.132145	0.00173883
Gene	ENSG00000205544	PPMI	-0.148252	0.00174075
Gene	ENSG00000196371	PPMI	-0.0723124	0.00174525
Gene	ENSG00000114120	PPMI	-0.115933	0.00175409
Gene	ENSG00000122644	PPMI	-0.181022	0.00179674
Gene	ENSG00000166439	PPMI	0.0697943	0.00179953
Gene	ENSG00000047597	PPMI	-0.258839	0.00180114
[truncated: 32,381 more rows]
