# Supplementary material for: Early-stage idiopathic Parkinson’s disease is associated with reduced circular RNA expression
Source: NPJ Parkinsons Dis. 2024 Jan 20;10:25. doi: 10.1038/s41531-024-00636-y (PMC10799891; doi:10.1038/s41531-024-00636-y)
Supplement: Supplementary file 13 — Supplmentary Data 11 [file 41531_2024_636_MOESM13_ESM.xlsx]

## Sheet: SData 11
Supplementary Data 11. Differential expression of circRNA regulators
Table showing the results of differential expression analysis of circular RNA regulators (based on gene expression) between early-stage idiopathic Parkinson's disease (PD) patients and controls in PPMI and ICICLE-PD cohorts. Each gene is given as its Ensembl ID, gene symbol, corresponding evidence (DOI) along with whether it is significantly differentially expressed in PPMI or replicated in ICICL…
					PPMI						ICICLE-PD
Gene ID	Gene symbol	Evidence (DOI)	Significant in PPMI	Replicated in ICICLE-PD	Normalised mean expression	Fold Change (log2)	Fold Change SE	Stat	P-value	FDR	Normalised mean expression	Fold Change (log2)	Fold Change SE	Stat	P-value	FDR
ENSG00000135828	RNASEL	https://doi.org/10.1016/j.cell.2019.03.046	Y	Y	2842.72	0.104959	0.0260694	4.02616	5.66963e-05	0.000793748	4519.72	0.126547	0.04732	2.67429	0.00748876	0.0149775
ENSG00000160710	ADAR	10.1038/s41467-022-29138-2	Y		12527.5	0.115129	0.0409813	2.80931	0.00496485	0.0270423	22997	0.13156	0.0763312	1.72354	0.0847901	0.0847901
ENSG00000100354	TNRC6B	https://doi.org/10.1038/s41421-019-0113-y			9749.91	0.0640645	0.0232187	2.75917	0.00579477	0.0270423	11055.7	0.0844633	0.034408	2.45476	0.0140978	NA
ENSG00000112531	QKI	10.1016/j.cell.2015.02.014			10416.7	0.0732142	0.029604	2.47312	0.0133938	0.0468784	12131.4	0.0860877	0.0595774	1.44497	0.148466	NA
ENSG00000129351	ILF3	10.1016/j.molcel.2017.05.023			3576.96	-0.0519168	0.0228938	-2.26773	0.0233458	0.0653684	6754.57	-0.0867271	0.0378653	-2.29041	0.0219976	NA
ENSG00000167005	NUDT21	https://doi.org/10.1038/s41388-019-1030-0			1833.11	-0.0390872	0.0206773	-1.89035	0.0587114	0.136993	2864.26	-0.0500211	0.0325332	-1.53754	0.12416	NA
ENSG00000152601	MBNL1	https://doi.org/10.1016/j.molcel.2014.08.019			23188.1	-0.0300272	0.0210094	-1.42923	0.152938	0.305877	34438.9	-0.0258656	0.035004	-0.738932	0.459948	NA
ENSG00000089280	FUS	https://www.nature.com/articles/ncomms14741#Sec2			4578.3	0.034218	0.0318178	1.07544	0.282179	0.493813	4480.23	0.0121252	0.0611617	0.198248	0.842851	NA
ENSG00000092199	HNRNPC	https://doi.org/10.1093%2Fjmcb%2Fmjz094			13981	0.0211781	0.0235538	0.899136	0.36858	0.573347	18300.9	0.0220778	0.0333656	0.661694	0.508168	NA
ENSG00000197381	ADARB1	10.1038/s41467-022-29138-2			630.601	-0.0386539	0.048724	-0.793323	0.42759	0.598626	933.447	-0.0276788	0.0678362	-0.408024	0.683256	NA
ENSG00000104967	NOVA2	https://doi.org/10.1093/nar/gkab523			17.7618	0.0161602	0.0523247	0.308845	0.757439	0.936	NA	NA	NA	NA	NA	NA
ENSG00000090905	TNRC6A	https://doi.org/10.1038/s41421-019-0113-y			2591.43	0.00555734	0.0275435	0.201766	0.8401	0.936	2890.51	-0.0212659	0.0527046	-0.403493	0.686586	NA
ENSG00000078687	TNRC6C	https://doi.org/10.1038/s41421-019-0113-y			1547.15	-0.00614084	0.0372744	-0.164747	0.869143	0.936	2022.9	-0.024512	0.0666162	-0.367959	0.712904	NA
ENSG00000135829	DHX9	10.1038/nature21715			3941.65	-0.00111259	0.0199098	-0.0558816	0.955436	0.955436	8560.16	-0.026608	0.0410036	-0.648919	0.516391	NA
